# Supplementary material for: A data science-led strategy to assess the subnational burden of sepsis using official records: a longitudinal description and cross-sectional demonstration in Chile
Source: Front Med (Lausanne). 2026 Jan 12;12:1671206. doi: 10.3389/fmed.2025.1671206 (PMC12832715; doi:10.3389/fmed.2025.1671206)
Supplement: SUPPLEMENTARY TABLE 3 — Processed the dataframe of the Chilean population by sex and age group. Standard population corresponds to the 2025 projection. [file Supplementary_Table_3.csv]

	Sex	Age group	Population 2015	Population 2016	Population 2017	Population 2018	Population 2019	Population 2020	Population 2021	Population 2022	Population 2023	Standard population	Wi
1	1	0	127284	124691	118454	115998	117153	119594	121002	121174	120765	119260	0.0119618556623479
2	1	01-19	2432604	2422829	2419600	2419964	2421347	2424276	2418049	2409432	2403335	2396070	0.240327381325523
3	1	20-39	2806746	2833829	2885671	2960026	3037349	3105948	3127239	3120488	3103360	3057113	0.306630424698032
4	1	40-59	2267754	2300103	2335657	2376704	2419555	2462340	2496696	2526690	2554874	2607605	0.261544479577534
5	1	60+	1211061	1262030	1314835	1371792	1428735	1486943	1545526	1605194	1666132	1789977	0.179535858736563
6	2	0	122525	120018	113971	111662	112774	115134	116483	116645	116250	114800	0.0112143017905372
7	2	01-19	2347210	2337970	2334502	2334928	2335865	2339096	2332936	2324202	2317876	2310023	0.225655880357857
8	2	20-39	2753129	2775537	2815126	2876006	2949533	3017831	3039344	3033228	3017070	2973493	0.290467315976043
9	2	40-59	2355263	2384209	2415290	2452404	2489100	2526081	2554371	2578150	2600034	2640052	0.257894946608983
10	2	60+	1547847	1605931	1666086	1731921	1795805	1861067	1926717	1993360	2061193	2198560	0.21476755526658
11	Total	Total	17971423	18167147	18419192	18751405	19107216	19458310	19678363	19828563	19960889	20206953	2
