# Supplementary material for: A data science-led strategy to assess the subnational burden of sepsis using official records: a longitudinal description and cross-sectional demonstration in Chile
Source: Front Med (Lausanne). 2026 Jan 12;12:1671206. doi: 10.3389/fmed.2025.1671206 (PMC12832715; doi:10.3389/fmed.2025.1671206)
Supplement: SUPPLEMENTARY TABLE 4 — Processed a dataframe of the Chilean population by Region, Comuna, sex, and age group. Standard population corresponds to the 2025 projection. [file Supplementary_Table_4.csv]

	Sex	Region	Region name	Comuna	Comuna name	Age group	Population 2015	Population 2016	Population 2017	Population 2018	Population 2019	Population 2020	Population 2021	Population 2022	Population 2023	Standard population	Wi
1	1	1	Tarapacá	1101	Iquique	0	1588	1546	1435	1442	1491	1550	1576	1575	1564	1534	0.0130975657653196
2	1	1	Tarapacá	1101	Iquique	01-19	27002	27008	27084	27375	27859	28362	28480	28443	28384	28206	0.240827861783967
3	1	1	Tarapacá	1101	Iquique	20-39	33879	34429	35165	36830	38536	40133	40702	40684	40520	40125	0.342594410908377
4	1	1	Tarapacá	1101	Iquique	40-59	24941	25178	25496	26072	26718	27394	27881	28265	28602	29279	0.249989327276919
5	1	1	Tarapacá	1101	Iquique	60+	11944	12585	13218	13859	14450	15040	15624	16218	16827	17977	0.153490834265418
6	1	1	Tarapacá	1107	Alto Hospicio	0	1153	1132	1063	1087	1142	1207	1249	1272	1289	1312	0.0178391754820113
7	1	1	Tarapacá	1107	Alto Hospicio	01-19	19402	19791	20251	20820	21550	22303	22808	23212	23606	24361	0.331234873412558
8	1	1	Tarapacá	1107	Alto Hospicio	20-39	17827	18403	19094	20336	21613	22865	23561	23932	24229	24844	0.337802191825524
9	1	1	Tarapacá	1107	Alto Hospicio	40-59	12045	12392	12787	13308	13853	14445	14968	15464	15959	16992	0.231039077584097
10	1	1	Tarapacá	1107	Alto Hospicio	60+	3497	3712	3929	4179	4424	4667	4924	5197	5481	6037	0.0820846816958094
11	1	1	Tarapacá	1401	Pozo Almonte	0	131	129	121	124	130	136	140	142	142	142	0.0143957826439578
12	1	1	Tarapacá	1401	Pozo Almonte	01-19	2462	2517	2578	2640	2716	2794	2834	2861	2882	2919	0.295924574209246
13	1	1	Tarapacá	1401	Pozo Almonte	20-39	2474	2543	2622	2779	2945	3097	3169	3190	3200	3215	0.325932684509327
14	1	1	Tarapacá	1401	Pozo Almonte	40-59	1648	1680	1722	1787	1849	1922	1976	2025	2074	2157	0.21867396593674
15	1	1	Tarapacá	1401	Pozo Almonte	60+	860	910	960	1015	1073	1128	1190	1252	1312	1431	0.14507299270073
16	1	1	Tarapacá	1402	Camiña	0	10	9	8	8	8	8	8	8	8	8	0.0114122681883024
17	1	1	Tarapacá	1402	Camiña	01-19	178	173	167	167	168	168	169	168	165	160	0.228245363766049
18	1	1	Tarapacá	1402	Camiña	20-39	154	157	156	161	167	172	172	167	167	159	0.226818830242511
19	1	1	Tarapacá	1402	Camiña	40-59	175	173	180	182	184	190	188	187	188	186	0.265335235378031
20	1	1	Tarapacá	1402	Camiña	60+	138	145	150	157	163	167	172	178	178	188	0.268188302425107
21	1	1	Tarapacá	1403	Colchane	0	11	10	9	9	9	9	9	9	9	8	0.00988875154511743
22	1	1	Tarapacá	1403	Colchane	01-19	204	196	188	187	189	188	185	183	181	175	0.216316440049444
23	1	1	Tarapacá	1403	Colchane	20-39	204	205	207	213	219	226	225	222	215	209	0.258343634116193
24	1	1	Tarapacá	1403	Colchane	40-59	197	199	202	202	208	206	208	208	205	201	0.248454882571075
25	1	1	Tarapacá	1403	Colchane	60+	164	170	176	185	186	197	202	203	210	216	0.266996291718171
26	1	1	Tarapacá	1404	Huara	0	21	19	17	17	18	19	19	19	19	18	0.0111179740580605
27	1	1	Tarapacá	1404	Huara	01-19	394	392	389	392	397	406	405	402	401	393	0.242742433600988
28	1	1	Tarapacá	1404	Huara	20-39	345	349	355	370	387	400	405	404	400	392	0.24212476837554
29	1	1	Tarapacá	1404	Huara	40-59	370	374	375	380	389	399	405	404	409	416	0.256948733786288
30	1	1	Tarapacá	1404	Huara	60+	270	279	295	311	324	335	347	363	372	400	0.247066090179123
31	1	1	Tarapacá	1405	Pica	0	44	43	41	42	43	45	46	46	46	45	0.0140274314214464
32	1	1	Tarapacá	1405	Pica	01-19	732	746	757	771	793	810	818	819	816	812	0.253117206982544
33	1	1	Tarapacá	1405	Pica	20-39	725	735	754	793	834	876	893	895	892	891	0.277743142144638
34	1	1	Tarapacá	1405	Pica	40-59	635	647	657	678	699	719	732	744	755	774	0.241271820448878
35	1	1	Tarapacá	1405	Pica	60+	441	462	485	512	536	562	587	612	640	686	0.213840399002494
36	1	2	Antofagasta	2101	Antofagasta	0	3050	2919	2668	2695	2820	2962	3032	3049	3040	3006	0.0134053996200466
37	1	2	Antofagasta	2101	Antofagasta	01-19	53653	53879	54196	54888	56043	57280	57607	57502	57386	57214	0.255148547525397
38	1	2	Antofagasta	2101	Antofagasta	20-39	64969	65983	67325	70698	74229	77695	79057	79233	79067	78345	0.349383244588339
39	1	2	Antofagasta	2101	Antofagasta	40-59	45793	46668	47688	49168	50844	52575	53829	54844	55815	57854	0.258002657890277
40	1	2	Antofagasta	2101	Antofagasta	60+	18897	19719	20546	21452	22316	23220	24144	25081	26020	27819	0.12406015037594
41	1	2	Antofagasta	2102	Mejillones	0	98	95	88	89	94	99	102	103	104	103	0.0123694007445659
42	1	2	Antofagasta	2102	Mejillones	01-19	1690	1707	1723	1754	1803	1852	1872	1882	1886	1897	0.227813137984868
43	1	2	Antofagasta	2102	Mejillones	20-39	2286	2353	2434	2577	2725	2871	2943	2967	2981	2984	0.358352347784316
44	1	2	Antofagasta	2102	Mejillones	40-59	1784	1832	1885	1954	2038	2116	2180	2233	2286	2392	0.287258316320403
45	1	2	Antofagasta	2102	Mejillones	60+	609	640	670	709	737	778	811	847	880	951	0.114206797165846
46	1	2	Antofagasta	2103	Sierra Gorda	0	11	11	9	9	10	10	10	10	10	10	0.0105263157894737
47	1	2	Antofagasta	2103	Sierra Gorda	01-19	197	200	203	206	211	211	210	210	206	205	0.215789473684211
48	1	2	Antofagasta	2103	Sierra Gorda	20-39	307	308	315	328	342	360	365	364	368	363	0.382105263157895
49	1	2	Antofagasta	2103	Sierra Gorda	40-59	246	250	252	260	267	275	279	285	287	295	0.310526315789474
50	1	2	Antofagasta	2103	Sierra Gorda	60+	59	61	62	63	64	67	72	72	74	77	0.0810526315789474
51	1	2	Antofagasta	2104	Taltal	0	107	102	93	92	95	98	100	99	98	96	0.0135249366018597
52	1	2	Antofagasta	2104	Taltal	01-19	1892	1894	1897	1891	1904	1917	1910	1895	1875	1838	0.258946182023105
53	1	2	Antofagasta	2104	Taltal	20-39	1835	1850	1878	1942	2007	2074	2090	2085	2068	2022	0.28486897717667
54	1	2	Antofagasta	2104	Taltal	40-59	1693	1714	1738	1766	1795	1831	1858	1880	1898	1944	0.273879966187658
55	1	2	Antofagasta	2104	Taltal	60+	895	930	965	990	1017	1038	1069	1101	1138	1198	0.168779938010707
56	1	2	Antofagasta	2201	Calama	0	1515	1446	1319	1330	1389	1454	1484	1485	1475	1447	0.0146198534983582
57	1	2	Antofagasta	2201	Calama	01-19	25636	25612	25631	25896	26381	26894	26965	26826	26673	26381	0.266542056074766
58	1	2	Antofagasta	2201	Calama	20-39	28060	28410	28911	30327	31789	33223	33741	33737	33587	33119	0.334619853498358
59	1	2	Antofagasta	2201	Calama	40-59	21425	21757	22146	22784	23502	24240	24731	25097	25440	26179	0.264501136650669
60	1	2	Antofagasta	2201	Calama	60+	8165	8575	8986	9367	9727	10098	10460	10821	11181	11849	0.119717100277848
61	1	2	Antofagasta	2202	Ollagüe	0	2	2	2	2	2	2	2	2	2	2	0.0140845070422535
62	1	2	Antofagasta	2202	Ollagüe	01-19	35	32	30	30	30	30	30	30	27	27	0.190140845070423
63	1	2	Antofagasta	2202	Ollagüe	20-39	55	56	53	54	55	56	56	54	53	52	0.366197183098592
64	1	2	Antofagasta	2202	Ollagüe	40-59	48	48	47	47	49	47	48	47	47	46	0.323943661971831
65	1	2	Antofagasta	2202	Ollagüe	60+	13	13	17	16	14	17	14	15	17	15	0.105633802816901
66	1	2	Antofagasta	2203	San Pedro de Atacama	0	68	65	60	61	64	67	69	70	70	69	0.0123104371097235
67	1	2	Antofagasta	2203	San Pedro de Atacama	01-19	1091	1113	1138	1157	1188	1218	1228	1230	1227	1224	0.218376449598573
68	1	2	Antofagasta	2203	San Pedro de Atacama	20-39	1692	1741	1799	1907	2016	2122	2174	2194	2200	2203	0.393041926851026
69	1	2	Antofagasta	2203	San Pedro de Atacama	40-59	1106	1148	1187	1231	1279	1332	1367	1397	1425	1480	0.264049955396967
70	1	2	Antofagasta	2203	San Pedro de Atacama	60+	434	448	458	481	503	523	545	564	589	629	0.112221231043711
71	1	2	Antofagasta	2301	Tocopilla	0	239	229	210	208	213	219	221	220	218	212	0.0149222214401351
72	1	2	Antofagasta	2301	Tocopilla	01-19	4150	4141	4143	4101	4105	4112	4075	4037	3997	3914	0.275497993946646
73	1	2	Antofagasta	2301	Tocopilla	20-39	3664	3676	3716	3822	3934	4038	4056	4039	4003	3912	0.275357218272683
74	1	2	Antofagasta	2301	Tocopilla	40-59	3389	3409	3436	3467	3509	3560	3590	3625	3655	3728	0.262405856268037
75	1	2	Antofagasta	2301	Tocopilla	60+	1844	1924	2001	2051	2090	2130	2184	2250	2315	2441	0.171816710072499
76	1	2	Antofagasta	2302	María Elena	0	53	49	42	41	42	43	43	42	41	39	0.0118181818181818
77	1	2	Antofagasta	2302	María Elena	01-19	943	905	868	853	847	844	829	810	790	751	0.227575757575758
78	1	2	Antofagasta	2302	María Elena	20-39	1162	1139	1126	1149	1172	1197	1189	1167	1140	1092	0.330909090909091
79	1	2	Antofagasta	2302	María Elena	40-59	1015	995	977	977	981	986	983	976	972	967	0.293030303030303
80	1	2	Antofagasta	2302	María Elena	60+	369	390	416	419	425	429	433	436	441	451	0.136666666666667
81	1	3	Atacama	3101	Copiapó	0	1310	1280	1182	1143	1148	1159	1165	1165	1157	1142	0.0128534125697821
82	1	3	Atacama	3101	Copiapó	01-19	24536	24544	24589	24593	24594	24590	24476	24350	24296	24254	0.272983072213218
83	1	3	Atacama	3101	Copiapó	20-39	26416	26647	26885	27315	27749	28157	28331	28346	28233	27891	0.313918152350081
84	1	3	Atacama	3101	Copiapó	40-59	20195	20408	20602	20841	21084	21324	21516	21656	21791	22053	0.248210426796326
85	1	3	Atacama	3101	Copiapó	60+	9163	9565	9959	10379	10804	11234	11682	12140	12605	13508	0.152034936070592
86	1	3	Atacama	3102	Caldera	0	133	130	119	115	116	117	117	117	116	114	0.0112061338838101
87	1	3	Atacama	3102	Caldera	01-19	2688	2689	2691	2694	2699	2697	2684	2667	2655	2638	0.259313870048167
88	1	3	Atacama	3102	Caldera	20-39	2697	2724	2749	2797	2840	2885	2905	2905	2896	2858	0.28093974245552
89	1	3	Atacama	3102	Caldera	40-59	2433	2467	2490	2521	2551	2579	2599	2611	2624	2647	0.260198564828468
90	1	3	Atacama	3102	Caldera	60+	1296	1354	1423	1482	1544	1607	1668	1735	1795	1916	0.188341688784036
91	1	3	Atacama	3103	Tierra Amarilla	0	115	110	100	96	96	97	97	96	96	93	0.0124765226723907
92	1	3	Atacama	3103	Tierra Amarilla	01-19	2090	2084	2078	2070	2064	2057	2036	2016	2004	1981	0.265763348537698
93	1	3	Atacama	3103	Tierra Amarilla	20-39	2218	2209	2198	2217	2242	2263	2268	2258	2240	2199	0.295009390931044
94	1	3	Atacama	3103	Tierra Amarilla	40-59	1925	1949	1970	1983	1998	2012	2022	2025	2030	2036	0.273141937214918
95	1	3	Atacama	3103	Tierra Amarilla	60+	808	841	881	919	947	979	1013	1051	1081	1145	0.15360880064395
96	1	3	Atacama	3201	Chañaral	0	110	106	96	92	91	91	91	89	88	85	0.0129316902479842
97	1	3	Atacama	3201	Chañaral	01-19	2048	2025	2004	1981	1960	1938	1911	1886	1862	1818	0.276586033774532
98	1	3	Atacama	3201	Chañaral	20-39	1940	1927	1917	1927	1937	1941	1934	1910	1887	1827	0.277955271565495
99	1	3	Atacama	3201	Chañaral	40-59	1644	1645	1643	1642	1646	1647	1644	1638	1630	1620	0.246462802373346
100	1	3	Atacama	3201	Chañaral	60+	924	950	979	1008	1033	1068	1095	1129	1158	1223	0.186064202038643
101	1	3	Atacama	3202	Diego de Almagro	0	121	115	104	99	97	97	95	94	92	88	0.0125660431243753
102	1	3	Atacama	3202	Diego de Almagro	01-19	2346	2302	2261	2215	2176	2141	2098	2056	2016	1953	0.278880479794374
103	1	3	Atacama	3202	Diego de Almagro	20-39	2177	2135	2095	2093	2089	2089	2069	2046	2018	1954	0.279023275738969
104	1	3	Atacama	3202	Diego de Almagro	40-59	2123	2077	2040	2023	2007	1993	1978	1959	1939	1911	0.272883050121377
105	1	3	Atacama	3202	Diego de Almagro	60+	846	890	932	951	974	992	1015	1033	1057	1097	0.156647151220905
106	1	3	Atacama	3301	Vallenar	0	430	417	383	369	368	370	369	366	362	352	0.0122315657794148
107	1	3	Atacama	3301	Vallenar	01-19	8253	8187	8133	8089	8051	8011	7938	7855	7790	7665	0.266349294600042
108	1	3	Atacama	3301	Vallenar	20-39	7863	7897	7932	8024	8106	8181	8192	8149	8080	7897	0.274411008409201
109	1	3	Atacama	3301	Vallenar	40-59	6967	7005	7037	7080	7123	7162	7177	7176	7168	7172	0.249218152755577
110	1	3	Atacama	3301	Vallenar	60+	4077	4237	4393	4546	4705	4867	5026	5197	5362	5692	0.197789978455765
111	1	3	Atacama	3302	Alto del Carmen	0	42	40	36	35	35	35	35	34	34	32	0.0107418596844579
112	1	3	Atacama	3302	Alto del Carmen	01-19	665	661	654	648	644	639	630	620	611	594	0.199395770392749
113	1	3	Atacama	3302	Alto del Carmen	20-39	718	714	715	722	725	733	733	726	721	704	0.236320913058073
114	1	3	Atacama	3302	Alto del Carmen	40-59	804	810	816	818	821	823	824	825	814	811	0.272239006377979
115	1	3	Atacama	3302	Alto del Carmen	60+	627	647	665	687	710	730	749	771	798	838	0.281302450486741
116	1	3	Atacama	3303	Freirina	0	62	60	56	54	54	54	54	54	54	52	0.0130949383026945
117	1	3	Atacama	3303	Freirina	01-19	1052	1046	1042	1038	1038	1034	1025	1017	1011	996	0.250818433643918
118	1	3	Atacama	3303	Freirina	20-39	1008	1013	1015	1034	1047	1058	1063	1061	1053	1035	0.260639637370939
119	1	3	Atacama	3303	Freirina	40-59	979	992	1006	1013	1025	1036	1038	1042	1042	1045	0.263157894736842
120	1	3	Atacama	3303	Freirina	60+	586	611	636	660	681	708	737	761	788	843	0.212289095945606
121	1	3	Atacama	3304	Huasco	0	84	83	77	74	75	75	75	75	75	73	0.0123206751054852
122	1	3	Atacama	3304	Huasco	01-19	1509	1513	1512	1509	1511	1511	1506	1495	1489	1472	0.248438818565401
123	1	3	Atacama	3304	Huasco	20-39	1511	1528	1552	1577	1604	1627	1639	1640	1632	1611	0.271898734177215
124	1	3	Atacama	3304	Huasco	40-59	1412	1423	1433	1454	1468	1486	1494	1499	1501	1518	0.25620253164557
125	1	3	Atacama	3304	Huasco	60+	855	892	928	968	1006	1045	1084	1127	1171	1251	0.211139240506329
126	1	4	Coquimbo	4101	La Serena	0	1633	1539	1424	1393	1409	1435	1455	1467	1478	1491	0.0112683933281438
127	1	4	Coquimbo	4101	La Serena	01-19	31745	32163	32545	32798	33031	33233	33398	33560	33812	34335	0.259490466077677
128	1	4	Coquimbo	4101	La Serena	20-39	35047	35751	36590	37465	38312	39142	39711	40122	40396	40880	0.308955009560374
129	1	4	Coquimbo	4101	La Serena	40-59	26525	27087	27657	28350	29061	29791	30466	31083	31645	32671	0.246914606588723
130	1	4	Coquimbo	4101	La Serena	60+	14177	14887	15610	16437	17299	18167	19043	19958	20921	22940	0.173371524445083
131	1	4	Coquimbo	4102	Coquimbo	0	1839	1741	1624	1591	1607	1637	1661	1676	1687	1703	0.0124815854471896
132	1	4	Coquimbo	4102	Coquimbo	01-19	33248	33693	34090	34353	34593	34820	34989	35152	35396	35912	0.263205341502921
133	1	4	Coquimbo	4102	Coquimbo	20-39	34811	35521	36374	37280	38160	39008	39598	40037	40357	40905	0.299799913515732
134	1	4	Coquimbo	4102	Coquimbo	40-59	27510	28086	28663	29392	30136	30888	31601	32248	32831	33907	0.248510345130862
135	1	4	Coquimbo	4102	Coquimbo	60+	14769	15539	16336	17203	18109	19025	19941	20895	21905	24014	0.176002814403295
136	1	4	Coquimbo	4103	Andacollo	0	95	88	81	78	77	77	77	76	75	73	0.0124318801089918
137	1	4	Coquimbo	4103	Andacollo	01-19	1617	1606	1588	1568	1545	1531	1512	1492	1475	1446	0.24625340599455
138	1	4	Coquimbo	4103	Andacollo	20-39	1558	1548	1548	1554	1565	1568	1565	1552	1539	1506	0.256471389645777
139	1	4	Coquimbo	4103	Andacollo	40-59	1504	1522	1536	1548	1560	1569	1571	1576	1574	1568	0.267029972752044
140	1	4	Coquimbo	4103	Andacollo	60+	952	977	1007	1042	1075	1107	1140	1173	1208	1279	0.217813351498638
141	1	4	Coquimbo	4104	La Higuera	0	37	33	30	29	29	29	29	29	28	28	0.0122217372326495
142	1	4	Coquimbo	4104	La Higuera	01-19	588	591	593	588	582	578	574	568	559	549	0.23963334788302
143	1	4	Coquimbo	4104	La Higuera	20-39	523	516	512	512	519	519	518	515	514	508	0.221737232649498
144	1	4	Coquimbo	4104	La Higuera	40-59	608	611	616	625	627	634	640	642	643	643	0.280663465735487
145	1	4	Coquimbo	4104	La Higuera	60+	395	416	433	450	468	485	497	514	532	563	0.245744216499345
146	1	4	Coquimbo	4105	Paiguano	0	29	26	24	23	22	22	22	22	22	21	0.00904392764857881
147	1	4	Coquimbo	4105	Paiguano	01-19	540	532	523	517	509	503	498	491	483	475	0.204565030146425
148	1	4	Coquimbo	4105	Paiguano	20-39	590	589	588	593	596	596	593	586	582	568	0.244616709732989
149	1	4	Coquimbo	4105	Paiguano	40-59	656	660	670	669	675	683	684	683	684	679	0.292420327304048
150	1	4	Coquimbo	4105	Paiguano	60+	431	447	459	476	490	502	516	534	548	579	0.249354005167959
151	1	4	Coquimbo	4106	Vicuña	0	191	175	159	154	153	154	154	154	153	150	0.00994167550371156
152	1	4	Coquimbo	4106	Vicuña	01-19	3970	3968	3955	3937	3920	3897	3864	3836	3812	3766	0.249602332979852
153	1	4	Coquimbo	4106	Vicuña	20-39	3904	3918	3948	3993	4036	4075	4085	4082	4062	4016	0.266171792152704
154	1	4	Coquimbo	4106	Vicuña	40-59	3648	3692	3742	3786	3832	3881	3922	3943	3965	3994	0.264713679745493
155	1	4	Coquimbo	4106	Vicuña	60+	2192	2284	2373	2470	2565	2658	2753	2850	2953	3162	0.20957051961824
156	1	4	Coquimbo	4201	Illapel	0	244	225	205	197	195	195	194	192	190	185	0.0115236078235954
157	1	4	Coquimbo	4201	Illapel	01-19	4409	4358	4300	4249	4197	4150	4096	4044	4002	3921	0.244238196088202
158	1	4	Coquimbo	4201	Illapel	20-39	4155	4149	4160	4189	4211	4228	4217	4188	4153	4074	0.253768531207176
159	1	4	Coquimbo	4201	Illapel	40-59	4159	4185	4211	4235	4262	4284	4303	4310	4308	4293	0.267409991279432
160	1	4	Coquimbo	4201	Illapel	60+	2630	2723	2821	2913	3009	3105	3193	3287	3381	3581	0.223059673601595
161	1	4	Coquimbo	4202	Canela	0	63	58	53	51	50	50	49	48	48	46	0.00970259438936933
162	1	4	Coquimbo	4202	Canela	01-19	1152	1124	1092	1074	1060	1041	1022	1003	990	954	0.20122337059692
163	1	4	Coquimbo	4202	Canela	20-39	1094	1086	1080	1083	1079	1076	1065	1050	1037	1003	0.211558742881249
164	1	4	Coquimbo	4202	Canela	40-59	1271	1276	1284	1279	1281	1283	1281	1276	1271	1252	0.264079308162835
165	1	4	Coquimbo	4202	Canela	60+	1136	1173	1214	1251	1284	1319	1353	1387	1411	1486	0.313435983969627
166	1	4	Coquimbo	4203	Los Vilos	0	177	166	153	149	149	151	151	152	151	151	0.0121901994025995
167	1	4	Coquimbo	4203	Los Vilos	01-19	2940	2941	2938	2939	2935	2938	2929	2922	2921	2911	0.235004440138855
168	1	4	Coquimbo	4203	Los Vilos	20-39	3172	3222	3286	3345	3401	3452	3477	3494	3499	3498	0.282392831193994
169	1	4	Coquimbo	4203	Los Vilos	40-59	2805	2848	2891	2942	2993	3038	3086	3125	3156	3213	0.259384838944054
170	1	4	Coquimbo	4203	Los Vilos	60+	1738	1815	1893	1974	2062	2149	2237	2320	2414	2614	0.211027690320497
171	1	4	Coquimbo	4204	Salamanca	0	195	181	166	160	160	161	161	160	159	156	0.0104062437462477
172	1	4	Coquimbo	4204	Salamanca	01-19	3691	3689	3681	3663	3643	3624	3600	3575	3555	3517	0.234607431125342
173	1	4	Coquimbo	4204	Salamanca	20-39	3733	3751	3786	3836	3883	3923	3937	3937	3924	3893	0.259689146821426
174	1	4	Coquimbo	4204	Salamanca	40-59	3768	3820	3865	3915	3961	4007	4046	4072	4094	4117	0.274631445533987
175	1	4	Coquimbo	4204	Salamanca	60+	2310	2398	2491	2588	2691	2793	2888	2988	3091	3308	0.220665732772997
176	1	4	Coquimbo	4301	Ovalle	0	911	850	782	757	755	760	762	760	756	745	0.0121682319314006
177	1	4	Coquimbo	4301	Ovalle	01-19	16510	16458	16377	16305	16225	16146	16044	15935	15865	15729	0.256904859126174
178	1	4	Coquimbo	4301	Ovalle	20-39	16480	16616	16818	17035	17232	17409	17468	17456	17400	17253	0.281796651694569
179	1	4	Coquimbo	4301	Ovalle	40-59	14066	14242	14423	14608	14802	14989	15149	15279	15377	15520	0.253491220906492
180	1	4	Coquimbo	4301	Ovalle	60+	8274	8598	8929	9288	9658	10028	10390	10767	11156	11978	0.195639036341364
181	1	4	Coquimbo	4302	Combarbalá	0	80	73	65	63	62	61	61	60	59	57	0.00836144931788177
182	1	4	Coquimbo	4302	Combarbalá	01-19	1627	1594	1563	1538	1512	1492	1466	1440	1418	1373	0.201408244095643
183	1	4	Coquimbo	4302	Combarbalá	20-39	1606	1584	1567	1571	1569	1570	1559	1540	1521	1481	0.21725099017163
184	1	4	Coquimbo	4302	Combarbalá	40-59	1950	1970	1989	1990	1992	1993	1990	1985	1974	1946	0.285462813554349
185	1	4	Coquimbo	4302	Combarbalá	60+	1504	1549	1595	1638	1689	1731	1774	1818	1863	1960	0.287516502860496
186	1	4	Coquimbo	4303	Monte Patria	0	253	232	211	203	201	201	200	198	196	191	0.0118134586838199
187	1	4	Coquimbo	4303	Monte Patria	01-19	4517	4477	4428	4373	4322	4272	4217	4164	4121	4038	0.249752597723899
188	1	4	Coquimbo	4303	Monte Patria	20-39	4271	4231	4207	4234	4259	4275	4262	4228	4187	4101	0.253649183572489
189	1	4	Coquimbo	4303	Monte Patria	40-59	4113	4163	4213	4240	4269	4295	4313	4323	4321	4307	0.266390400791687
190	1	4	Coquimbo	4303	Monte Patria	60+	2570	2666	2768	2863	2953	3049	3139	3233	3331	3531	0.218394359228105
191	1	4	Coquimbo	4304	Punitaqui	0	79	74	67	65	65	65	65	65	64	63	0.0101547388781431
192	1	4	Coquimbo	4304	Punitaqui	01-19	1617	1619	1614	1605	1597	1590	1576	1563	1551	1528	0.246292714377821
193	1	4	Coquimbo	4304	Punitaqui	20-39	1475	1481	1492	1511	1527	1540	1543	1541	1535	1521	0.245164410058027
194	1	4	Coquimbo	4304	Punitaqui	40-59	1413	1424	1437	1453	1470	1487	1497	1509	1513	1520	0.245003223726628
195	1	4	Coquimbo	4304	Punitaqui	60+	1096	1139	1188	1235	1282	1328	1379	1422	1474	1572	0.253384912959381
196	1	4	Coquimbo	4305	Río Hurtado	0	23	20	18	17	16	16	16	16	15	15	0.00713266761768902
197	1	4	Coquimbo	4305	Río Hurtado	01-19	509	486	465	455	448	437	430	423	412	398	0.189253447456015
198	1	4	Coquimbo	4305	Río Hurtado	20-39	526	520	518	518	515	513	504	497	489	469	0.22301474084641
199	1	4	Coquimbo	4305	Río Hurtado	40-59	597	601	601	599	596	595	594	588	581	570	0.271041369472183
200	1	4	Coquimbo	4305	Río Hurtado	60+	520	538	556	566	579	591	601	610	627	651	0.309557774607703
201	1	5	Valparaíso	5101	Valparaíso	0	1940	1876	1742	1679	1671	1680	1684	1680	1672	1650	0.0104265402843602
202	1	5	Valparaíso	5101	Valparaíso	01-19	38528	38214	37923	37638	37343	37057	36724	36407	36153	35799	0.226218009478673
203	1	5	Valparaíso	5101	Valparaíso	20-39	50476	50699	51174	51685	52144	52477	52422	52113	51681	50709	0.320436018957346
204	1	5	Valparaíso	5101	Valparaíso	40-59	36024	36220	36450	36687	36947	37234	37523	37817	38115	38635	0.244139020537125
205	1	5	Valparaíso	5101	Valparaíso	60+	22091	22885	23710	24650	25603	26570	27537	28514	29499	31457	0.198780410742496
206	1	5	Valparaíso	5102	Casablanca	0	199	193	180	175	176	178	179	180	180	180	0.011826544021025
207	1	5	Valparaíso	5102	Casablanca	01-19	3630	3631	3638	3636	3634	3631	3624	3615	3612	3614	0.237450722733246
208	1	5	Valparaíso	5102	Casablanca	20-39	3867	3887	3925	4001	4069	4128	4158	4165	4161	4144	0.27227332457293
209	1	5	Valparaíso	5102	Casablanca	40-59	3633	3711	3797	3846	3904	3959	4015	4070	4123	4227	0.27772667542707
210	1	5	Valparaíso	5102	Casablanca	60+	2013	2098	2185	2288	2397	2503	2612	2719	2831	3055	0.200722733245729
211	1	5	Valparaíso	5103	Concón	0	287	279	261	254	255	259	262	263	264	265	0.0111148393591142
212	1	5	Valparaíso	5103	Concón	01-19	5794	5806	5820	5838	5852	5862	5866	5869	5878	5906	0.247714117943126
213	1	5	Valparaíso	5103	Concón	20-39	6303	6367	6471	6602	6728	6837	6890	6909	6910	6893	0.289111651707072
214	1	5	Valparaíso	5103	Concón	40-59	5374	5475	5577	5668	5766	5863	5959	6051	6149	6328	0.265413975337639
215	1	5	Valparaíso	5103	Concón	60+	2836	2986	3145	3299	3459	3621	3783	3949	4112	4450	0.186645415653049
216	1	5	Valparaíso	5104	Juan Fernández	0	6	6	5	5	5	5	5	6	6	6	0.0105633802816901
217	1	5	Valparaíso	5104	Juan Fernández	01-19	110	111	111	114	115	114	110	115	117	117	0.205985915492958
218	1	5	Valparaíso	5104	Juan Fernández	20-39	165	170	176	183	184	189	193	195	195	197	0.346830985915493
219	1	5	Valparaíso	5104	Juan Fernández	40-59	117	118	120	121	125	128	131	133	136	140	0.246478873239437
220	1	5	Valparaíso	5104	Juan Fernández	60+	70	73	74	80	81	87	94	98	98	108	0.190140845070423
221	1	5	Valparaíso	5105	Puchuncaví	0	121	118	111	108	109	110	112	112	112	111	0.0104186221137601
222	1	5	Valparaíso	5105	Puchuncaví	01-19	2398	2419	2441	2450	2454	2461	2463	2461	2461	2464	0.231274638633377
223	1	5	Valparaíso	5105	Puchuncaví	20-39	2522	2556	2604	2659	2712	2760	2781	2792	2795	2787	0.261591890369814
224	1	5	Valparaíso	5105	Puchuncaví	40-59	2420	2467	2510	2553	2596	2639	2679	2718	2760	2832	0.265815656091609
225	1	5	Valparaíso	5105	Puchuncaví	60+	1587	1658	1733	1822	1910	2001	2093	2182	2272	2460	0.23089919279144
226	1	5	Valparaíso	5107	Quintero	0	237	233	220	216	218	224	225	227	228	230	0.0118826203761108
227	1	5	Valparaíso	5107	Quintero	01-19	4385	4442	4503	4538	4567	4597	4616	4632	4652	4691	0.242353792105807
228	1	5	Valparaíso	5107	Quintero	20-39	4582	4676	4787	4919	5040	5144	5208	5244	5260	5279	0.272731969415168
229	1	5	Valparaíso	5107	Quintero	40-59	4096	4200	4309	4402	4500	4593	4685	4773	4862	5026	0.259661087001447
230	1	5	Valparaíso	5107	Quintero	60+	2586	2701	2821	2980	3138	3300	3465	3629	3794	4130	0.213370531101467
231	1	5	Valparaíso	5109	Viña del Mar	0	2068	2002	1863	1800	1795	1808	1816	1813	1808	1786	0.00990994490159414
232	1	5	Valparaíso	5109	Viña del Mar	01-19	41659	41376	41107	40884	40652	40413	40115	39825	39593	39279	0.217946654977445
233	1	5	Valparaíso	5109	Viña del Mar	20-39	56478	57021	57841	58544	59173	59657	59690	59417	58990	57943	0.32150724380351
234	1	5	Valparaíso	5109	Viña del Mar	40-59	39104	39375	39681	40031	40404	40795	41184	41562	41939	42569	0.236201816638276
235	1	5	Valparaíso	5109	Viña del Mar	60+	26593	27593	28617	29828	31053	32303	33551	34821	36095	38646	0.214434339679175
236	1	5	Valparaíso	5201	Isla de Pascua	0	58	58	55	54	55	56	57	58	58	59	0.0132793157776277
237	1	5	Valparaíso	5201	Isla de Pascua	01-19	1013	1030	1050	1064	1076	1089	1100	1105	1113	1129	0.254107584965114
238	1	5	Valparaíso	5201	Isla de Pascua	20-39	1257	1301	1350	1395	1436	1479	1502	1524	1539	1559	0.350889038937655
239	1	5	Valparaíso	5201	Isla de Pascua	40-59	921	943	962	992	1016	1040	1064	1091	1116	1164	0.261985145172181
240	1	5	Valparaíso	5201	Isla de Pascua	60+	327	345	359	384	407	425	449	469	490	532	0.119738915147423
241	1	5	Valparaíso	5301	Los Andes	0	490	474	440	424	421	422	422	420	417	410	0.0121416725894338
242	1	5	Valparaíso	5301	Los Andes	01-19	8950	8868	8795	8716	8636	8560	8476	8391	8317	8191	0.24256692726842
243	1	5	Valparaíso	5301	Los Andes	20-39	9785	9803	9870	9976	10072	10139	10123	10058	9972	9779	0.289593698175788
244	1	5	Valparaíso	5301	Los Andes	40-59	8225	8250	8284	8328	8371	8424	8473	8519	8572	8650	0.256159677801469
245	1	5	Valparaíso	5301	Los Andes	60+	4754	4960	5172	5372	5569	5769	5965	6159	6356	6738	0.19953802416489
246	1	5	Valparaíso	5302	Calle Larga	0	124	125	119	117	118	120	122	123	124	125	0.014172335600907
247	1	5	Valparaíso	5302	Calle Larga	01-19	2105	2138	2170	2189	2205	2221	2230	2239	2248	2271	0.257482993197279
248	1	5	Valparaíso	5302	Calle Larga	20-39	2115	2154	2209	2269	2330	2383	2416	2437	2452	2469	0.279931972789116
249	1	5	Valparaíso	5302	Calle Larga	40-59	1834	1872	1913	1952	1994	2037	2079	2121	2161	2245	0.25453514739229
250	1	5	Valparaíso	5302	Calle Larga	60+	1062	1110	1163	1228	1292	1358	1428	1495	1567	1710	0.193877551020408
251	1	5	Valparaíso	5303	Rinconada	0	80	79	75	73	74	76	77	77	78	79	0.0130449141347424
252	1	5	Valparaíso	5303	Rinconada	01-19	1480	1511	1541	1555	1566	1575	1583	1594	1595	1607	0.265356671070013
253	1	5	Valparaíso	5303	Rinconada	20-39	1407	1426	1456	1499	1537	1574	1594	1607	1616	1630	0.269154557463672
254	1	5	Valparaíso	5303	Rinconada	40-59	1320	1355	1388	1417	1451	1482	1513	1540	1573	1631	0.269319682959049
255	1	5	Valparaíso	5303	Rinconada	60+	700	728	757	800	841	885	929	973	1018	1109	0.183124174372523
256	1	5	Valparaíso	5304	San Esteban	0	134	131	124	121	121	123	125	125	125	125	0.0115324291908848
257	1	5	Valparaíso	5304	San Esteban	01-19	2679	2700	2720	2727	2736	2740	2739	2743	2741	2745	0.25325214503183
258	1	5	Valparaíso	5304	San Esteban	20-39	2593	2619	2658	2717	2771	2823	2848	2862	2868	2865	0.264323277055079
259	1	5	Valparaíso	5304	San Esteban	40-59	2468	2511	2559	2602	2644	2690	2734	2771	2817	2895	0.267091060060891
260	1	5	Valparaíso	5304	San Esteban	60+	1427	1490	1560	1638	1719	1796	1878	1957	2042	2209	0.203801088661316
261	1	5	Valparaíso	5401	La Ligua	0	237	228	210	203	201	202	202	201	200	196	0.0103709190962485
262	1	5	Valparaíso	5401	La Ligua	01-19	4796	4745	4692	4656	4615	4581	4534	4488	4447	4377	0.231599555532039
263	1	5	Valparaíso	5401	La Ligua	20-39	4933	4927	4944	5000	5051	5080	5084	5050	5009	4905	0.259537541668871
264	1	5	Valparaíso	5401	La Ligua	40-59	4869	4925	4991	5017	5047	5081	5104	5131	5154	5196	0.274935181755648
265	1	5	Valparaíso	5401	La Ligua	60+	2972	3092	3221	3347	3474	3602	3724	3851	3977	4225	0.223556801947193
266	1	5	Valparaíso	5402	Cabildo	0	147	141	132	124	123	123	123	122	121	118	0.0115527707068729
267	1	5	Valparaíso	5402	Cabildo	01-19	2880	2846	2814	2785	2755	2728	2696	2659	2630	2577	0.252300763657725
268	1	5	Valparaíso	5402	Cabildo	20-39	2769	2752	2747	2771	2792	2801	2790	2772	2740	2674	0.26179753279812
269	1	5	Valparaíso	5402	Cabildo	40-59	2546	2561	2582	2588	2595	2603	2612	2618	2626	2635	0.257979244174662
270	1	5	Valparaíso	5402	Cabildo	60+	1591	1658	1727	1788	1849	1913	1972	2031	2091	2210	0.21636968866262
271	1	5	Valparaíso	5403	Papudo	0	39	38	34	33	37	34	34	34	34	33	0.0102420856610801
272	1	5	Valparaíso	5403	Papudo	01-19	740	734	726	722	721	718	715	711	712	704	0.218497827436375
273	1	5	Valparaíso	5403	Papudo	20-39	796	805	818	834	843	853	859	860	853	843	0.261638733705773
274	1	5	Valparaíso	5403	Papudo	40-59	831	845	861	869	879	889	896	906	910	929	0.288330229671012
275	1	5	Valparaíso	5403	Papudo	60+	483	504	524	548	571	596	618	641	666	713	0.22129112352576
276	1	5	Valparaíso	5404	Petorca	0	64	61	56	54	54	54	53	53	53	51	0.00964995269631031
277	1	5	Valparaíso	5404	Petorca	01-19	1297	1272	1251	1237	1224	1207	1195	1180	1161	1138	0.215326395458846
278	1	5	Valparaíso	5404	Petorca	20-39	1421	1413	1417	1428	1439	1447	1436	1425	1407	1372	0.259602649006622
279	1	5	Valparaíso	5404	Petorca	40-59	1399	1414	1429	1429	1432	1437	1442	1444	1449	1451	0.274550614947966
280	1	5	Valparaíso	5404	Petorca	60+	918	958	992	1031	1065	1101	1136	1169	1206	1273	0.240870387890255
281	1	5	Valparaíso	5405	Zapallar	0	47	46	43	42	42	42	42	43	44	42	0.00999524036173251
282	1	5	Valparaíso	5405	Zapallar	01-19	888	881	869	871	872	868	865	862	858	860	0.204664445502142
283	1	5	Valparaíso	5405	Zapallar	20-39	1043	1060	1083	1101	1118	1134	1144	1144	1143	1133	0.269633507853403
284	1	5	Valparaíso	5405	Zapallar	40-59	1045	1063	1085	1099	1116	1132	1147	1161	1173	1197	0.284864350309377
285	1	5	Valparaíso	5405	Zapallar	60+	639	669	699	732	764	800	831	866	900	970	0.230842455973346
286	1	5	Valparaíso	5501	Quillota	0	617	599	559	541	541	546	549	550	549	545	0.0109783856737103
287	1	5	Valparaíso	5501	Quillota	01-19	12376	12354	12344	12315	12279	12244	12189	12133	12089	12041	0.242551819994763
288	1	5	Valparaíso	5501	Quillota	20-39	13582	13737	13956	14177	14385	14552	14615	14603	14554	14409	0.290252402151361
289	1	5	Valparaíso	5501	Quillota	40-59	11128	11229	11340	11470	11601	11741	11876	12008	12140	12380	0.24938057732208
290	1	5	Valparaíso	5501	Quillota	60+	6943	7218	7506	7840	8180	8526	8867	9214	9564	10268	0.206836814858087
291	1	5	Valparaíso	5502	Calera	0	348	331	303	291	288	289	289	287	284	279	0.0105478053759782
292	1	5	Valparaíso	5502	Calera	01-19	7307	7236	7173	7101	7031	6955	6874	6793	6725	6602	0.249593588144116
293	1	5	Valparaíso	5502	Calera	20-39	7655	7648	7680	7738	7793	7823	7798	7734	7648	7468	0.282333371139087
294	1	5	Valparaíso	5502	Calera	40-59	6359	6380	6409	6432	6450	6484	6509	6535	6560	6601	0.24955578239008
295	1	5	Valparaíso	5502	Calera	60+	3986	4127	4269	4424	4580	4736	4888	5045	5196	5501	0.207969452950739
296	1	5	Valparaíso	5503	Hijuelas	0	127	121	111	108	107	108	108	108	107	106	0.0109109624292331
297	1	5	Valparaíso	5503	Hijuelas	01-19	2544	2522	2506	2491	2473	2458	2438	2418	2400	2374	0.244364384971693
298	1	5	Valparaíso	5503	Hijuelas	20-39	2650	2655	2673	2705	2735	2763	2763	2752	2733	2685	0.276376737004632
299	1	5	Valparaíso	5503	Hijuelas	40-59	2402	2438	2470	2489	2509	2527	2545	2565	2578	2613	0.268965517241379
300	1	5	Valparaíso	5503	Hijuelas	60+	1353	1404	1460	1519	1581	1638	1700	1757	1822	1937	0.199382398353062
301	1	5	Valparaíso	5504	La Cruz	0	177	177	169	167	170	175	179	182	185	189	0.0135805130416038
302	1	5	Valparaíso	5504	La Cruz	01-19	3139	3228	3319	3383	3436	3484	3531	3569	3616	3705	0.266221168355249
303	1	5	Valparaíso	5504	La Cruz	20-39	3326	3443	3576	3706	3837	3960	4051	4122	4183	4288	0.308112380541783
304	1	5	Valparaíso	5504	La Cruz	40-59	2562	2625	2698	2779	2867	2953	3041	3130	3216	3382	0.243012143421714
305	1	5	Valparaíso	5504	La Cruz	60+	1379	1441	1504	1601	1699	1805	1908	2019	2126	2353	0.169073794639649
306	1	5	Valparaíso	5506	Nogales	0	182	176	163	157	155	156	156	155	153	150	0.0128545719427543
307	1	5	Valparaíso	5506	Nogales	01-19	3229	3198	3165	3134	3101	3068	3033	2997	2973	2917	0.249978575713429
308	1	5	Valparaíso	5506	Nogales	20-39	3171	3151	3150	3176	3196	3214	3202	3172	3134	3057	0.261976176193333
309	1	5	Valparaíso	5506	Nogales	40-59	2941	2962	2987	2996	3009	3022	3035	3047	3056	3075	0.263518724826463
310	1	5	Valparaíso	5506	Nogales	60+	1771	1839	1913	1984	2058	2126	2194	2265	2333	2470	0.211671951324021
311	1	5	Valparaíso	5601	San Antonio	0	671	651	607	585	582	585	587	585	582	574	0.0118036562544983
312	1	5	Valparaíso	5601	San Antonio	01-19	12607	12496	12387	12294	12206	12116	12015	11918	11840	11711	0.240823376997265
313	1	5	Valparaíso	5601	San Antonio	20-39	13471	13478	13567	13725	13870	13977	13983	13917	13824	13608	0.279833021448107
314	1	5	Valparaíso	5601	San Antonio	40-59	12055	12154	12272	12348	12434	12531	12620	12713	12803	12981	0.266939480556869
315	1	5	Valparaíso	5601	San Antonio	60+	6838	7109	7390	7686	7975	8275	8569	8866	9161	9755	0.20060046474326
316	1	5	Valparaíso	5602	Algarrobo	0	76	74	69	67	67	68	69	69	69	69	0.0085852930197835
317	1	5	Valparaíso	5602	Algarrobo	01-19	1605	1619	1628	1636	1641	1643	1645	1641	1639	1636	0.203558541744432
318	1	5	Valparaíso	5602	Algarrobo	20-39	1721	1742	1778	1813	1850	1883	1903	1904	1905	1895	0.23578449670275
319	1	5	Valparaíso	5602	Algarrobo	40-59	1765	1802	1839	1873	1905	1940	1962	1992	2016	2065	0.256936667910912
320	1	5	Valparaíso	5602	Algarrobo	60+	1510	1589	1670	1760	1849	1935	2022	2112	2200	2372	0.295135000622123
321	1	5	Valparaíso	5603	Cartagena	0	148	145	136	132	133	135	137	137	138	138	0.0101829988193625
322	1	5	Valparaíso	5603	Cartagena	01-19	2983	2999	3026	3032	3043	3054	3060	3064	3073	3087	0.227789256198347
323	1	5	Valparaíso	5603	Cartagena	20-39	3014	3060	3119	3197	3262	3323	3355	3368	3374	3379	0.249335891381346
324	1	5	Valparaíso	5603	Cartagena	40-59	2911	2963	3013	3070	3125	3180	3230	3285	3334	3434	0.253394332939787
325	1	5	Valparaíso	5603	Cartagena	60+	2230	2336	2447	2569	2699	2829	2963	3098	3234	3514	0.259297520661157
326	1	5	Valparaíso	5604	El Quisco	0	93	90	84	82	82	83	84	84	84	84	0.00892572521517373
327	1	5	Valparaíso	5604	El Quisco	01-19	1873	1889	1909	1917	1921	1931	1926	1922	1922	1912	0.203166507278716
328	1	5	Valparaíso	5604	El Quisco	20-39	1891	1924	1964	2012	2056	2087	2107	2112	2107	2095	0.222611837211773
329	1	5	Valparaíso	5604	El Quisco	40-59	2002	2052	2097	2135	2173	2209	2239	2268	2296	2345	0.249176495590267
330	1	5	Valparaíso	5604	El Quisco	60+	1915	2006	2101	2211	2322	2432	2544	2654	2761	2975	0.31611943470407
331	1	5	Valparaíso	5605	El Tabo	0	77	76	72	70	70	71	72	72	72	71	0.00931025439286651
332	1	5	Valparaíso	5605	El Tabo	01-19	1417	1433	1447	1450	1454	1453	1448	1443	1438	1431	0.187647521636507
333	1	5	Valparaíso	5605	El Tabo	20-39	1535	1567	1599	1637	1670	1699	1713	1716	1711	1698	0.222659323367427
334	1	5	Valparaíso	5605	El Tabo	40-59	1699	1728	1762	1795	1823	1849	1874	1895	1914	1940	0.25439286650931
335	1	5	Valparaíso	5605	El Tabo	60+	1625	1702	1782	1871	1961	2053	2140	2226	2314	2486	0.325990034093889
336	1	5	Valparaíso	5606	Santo Domingo	0	70	69	65	64	64	65	65	65	66	66	0.0104446906156037
337	1	5	Valparaíso	5606	Santo Domingo	01-19	1408	1425	1440	1445	1452	1454	1457	1455	1456	1455	0.230257952207628
338	1	5	Valparaíso	5606	Santo Domingo	20-39	1386	1402	1430	1467	1501	1531	1546	1551	1554	1557	0.246399746795379
339	1	5	Valparaíso	5606	Santo Domingo	40-59	1572	1605	1639	1665	1693	1719	1747	1773	1800	1842	0.291501819908213
340	1	5	Valparaíso	5606	Santo Domingo	60+	905	946	987	1040	1089	1145	1194	1248	1295	1399	0.221395790473176
341	1	5	Valparaíso	5701	San Felipe	0	591	574	536	520	521	527	531	532	533	531	0.0123917761545822
342	1	5	Valparaíso	5701	San Felipe	01-19	10905	10914	10934	10925	10909	10896	10870	10837	10822	10812	0.252316165317029
343	1	5	Valparaíso	5701	San Felipe	20-39	11834	11976	12187	12408	12620	12799	12884	12900	12885	12817	0.299106205222749
344	1	5	Valparaíso	5701	San Felipe	40-59	9443	9550	9660	9786	9917	10050	10183	10320	10459	10719	0.250145854239108
345	1	5	Valparaíso	5701	San Felipe	60+	5317	5536	5761	6028	6297	6574	6844	7126	7402	7972	0.186039999066533
346	1	5	Valparaíso	5702	Catemu	0	97	93	86	84	84	84	85	85	84	84	0.0106883827458964
347	1	5	Valparaíso	5702	Catemu	01-19	1952	1945	1940	1933	1923	1916	1906	1895	1886	1872	0.238198244051406
348	1	5	Valparaíso	5702	Catemu	20-39	2048	2059	2084	2118	2146	2173	2178	2175	2164	2138	0.272044789413411
349	1	5	Valparaíso	5702	Catemu	40-59	1834	1859	1883	1903	1923	1941	1968	1983	2005	2038	0.259320524239725
350	1	5	Valparaíso	5702	Catemu	60+	1170	1219	1268	1321	1381	1439	1490	1550	1608	1727	0.219748059549561
351	1	5	Valparaíso	5703	Llaillay	0	180	175	163	157	157	158	159	159	159	157	0.0115543126287901
352	1	5	Valparaíso	5703	Llaillay	01-19	3495	3483	3474	3461	3442	3429	3404	3384	3367	3338	0.245657933470709
353	1	5	Valparaíso	5703	Llaillay	20-39	3608	3626	3669	3724	3773	3815	3826	3818	3801	3752	0.276125993523697
354	1	5	Valparaíso	5703	Llaillay	40-59	3195	3232	3267	3302	3335	3366	3403	3430	3461	3522	0.25919929349426
355	1	5	Valparaíso	5703	Llaillay	60+	1925	2004	2085	2171	2266	2357	2448	2543	2633	2819	0.207462466882543
356	1	5	Valparaíso	5704	Panquehue	0	59	57	54	52	52	52	53	53	52	52	0.013234919826928
357	1	5	Valparaíso	5704	Panquehue	01-19	1019	1010	1005	997	993	990	978	977	972	962	0.244846016798167
358	1	5	Valparaíso	5704	Panquehue	20-39	1033	1034	1042	1057	1071	1082	1084	1080	1074	1062	0.270297785696106
359	1	5	Valparaíso	5704	Panquehue	40-59	943	955	968	981	985	995	1005	1016	1024	1041	0.264952914227539
360	1	5	Valparaíso	5704	Panquehue	60+	559	585	608	632	660	683	713	733	761	812	0.20666836345126
361	1	5	Valparaíso	5705	Putaendo	0	112	108	100	97	96	97	97	97	96	95	0.0106121537086685
362	1	5	Valparaíso	5705	Putaendo	01-19	2250	2244	2235	2222	2208	2191	2171	2155	2136	2109	0.23558981233244
363	1	5	Valparaíso	5705	Putaendo	20-39	2259	2270	2289	2322	2345	2362	2365	2350	2330	2289	0.255697050938338
364	1	5	Valparaíso	5705	Putaendo	40-59	2200	2218	2242	2258	2272	2291	2305	2318	2336	2352	0.262734584450402
365	1	5	Valparaíso	5705	Putaendo	60+	1484	1532	1586	1646	1716	1784	1849	1914	1978	2107	0.235366398570152
366	1	5	Valparaíso	5706	Santa María	0	115	112	105	102	102	103	104	104	104	103	0.012156261064558
367	1	5	Valparaíso	5706	Santa María	01-19	2141	2136	2136	2130	2127	2120	2110	2101	2094	2086	0.24619379204532
368	1	5	Valparaíso	5706	Santa María	20-39	2187	2208	2237	2275	2313	2342	2353	2353	2348	2327	0.274637082497345
369	1	5	Valparaíso	5706	Santa María	40-59	1949	1970	1997	2024	2045	2066	2092	2116	2137	2179	0.257169833589048
370	1	5	Valparaíso	5706	Santa María	60+	1194	1246	1296	1352	1409	1474	1533	1592	1654	1778	0.20984303080373
371	1	5	Valparaíso	5801	Quilpué	0	1004	976	912	884	884	893	899	900	900	894	0.0105240853227857
372	1	5	Valparaíso	5801	Quilpué	01-19	20300	20293	20296	20252	20201	20151	20073	20000	19948	19893	0.234178556293262
373	1	5	Valparaíso	5801	Quilpué	20-39	22844	23034	23340	23709	24053	24334	24425	24391	24294	24050	0.283114375853463
374	1	5	Valparaíso	5801	Quilpué	40-59	19172	19373	19596	19825	20067	20318	20562	20803	21047	21495	0.253037152140133
375	1	5	Valparaíso	5801	Quilpué	60+	12457	12978	13524	14134	14751	15384	16018	16657	17306	18616	0.219145830390356
376	1	5	Valparaíso	5802	Limache	0	311	300	279	270	269	272	273	273	272	270	0.0106664559712401
377	1	5	Valparaíso	5802	Limache	01-19	6422	6420	6423	6403	6379	6357	6320	6284	6254	6211	0.245367992731008
378	1	5	Valparaíso	5802	Limache	20-39	6692	6725	6791	6893	6987	7063	7083	7065	7030	6943	0.274285940030814
379	1	5	Valparaíso	5802	Limache	40-59	5874	5951	6038	6100	6168	6234	6300	6366	6429	6546	0.258602299213843
380	1	5	Valparaíso	5802	Limache	60+	3639	3775	3913	4086	4260	4437	4617	4796	4981	5343	0.211077312053095
381	1	5	Valparaíso	5803	Olmué	0	129	126	118	115	115	116	117	117	117	117	0.0116221317174928
382	1	5	Valparaíso	5803	Olmué	01-19	2247	2233	2222	2218	2213	2212	2205	2199	2196	2195	0.218039137776895
383	1	5	Valparaíso	5803	Olmué	20-39	2421	2450	2492	2537	2578	2616	2632	2633	2627	2612	0.259461607231549
384	1	5	Valparaíso	5803	Olmué	40-59	2253	2291	2332	2364	2392	2425	2453	2485	2515	2572	0.255488228866594
385	1	5	Valparaíso	5803	Olmué	60+	1700	1774	1851	1937	2031	2116	2208	2297	2389	2571	0.25538889440747
386	1	5	Valparaíso	5804	Villa Alemana	0	880	861	809	789	794	807	817	823	827	832	0.0114758620689655
387	1	5	Valparaíso	5804	Villa Alemana	01-19	17418	17541	17680	17755	17819	17883	17920	17953	18008	18153	0.250386206896552
388	1	5	Valparaíso	5804	Villa Alemana	20-39	18625	18923	19323	19759	20172	20540	20751	20855	20904	20951	0.288979310344828
389	1	5	Valparaíso	5804	Villa Alemana	40-59	15286	15537	15810	16095	16390	16696	16999	17303	17609	18197	0.250993103448276
390	1	5	Valparaíso	5804	Villa Alemana	60+	9144	9557	9978	10489	11018	11555	12097	12653	13219	14367	0.198165517241379
391	1	6	Libertador General Bernardo O'Higgins	6101	Rancagua	0	1766	1770	1671	1609	1602	1610	1614	1610	1602	1582	0.0115037812681792
392	1	6	Libertador General Bernardo O'Higgins	6101	Rancagua	01-19	35504	35369	35295	35133	34937	34760	34560	34376	34275	34120	0.248109365910413
393	1	6	Libertador General Bernardo O'Higgins	6101	Rancagua	20-39	38622	38844	39321	39755	40165	40488	40556	40458	40264	39912	0.29022687609075
394	1	6	Libertador General Bernardo O'Higgins	6101	Rancagua	40-59	31856	32264	32662	33155	33632	34106	34535	34926	35269	35768	0.260093077370564
395	1	6	Libertador General Bernardo O'Higgins	6101	Rancagua	60+	16605	17423	18286	19204	20145	21098	22075	23077	24091	26138	0.190066899360093
396	1	6	Libertador General Bernardo O'Higgins	6102	Codegua	0	84	85	80	77	77	77	77	77	77	76	0.0102688825834347
397	1	6	Libertador General Bernardo O'Higgins	6102	Codegua	01-19	1803	1795	1795	1782	1777	1769	1757	1748	1745	1735	0.234427780029726
398	1	6	Libertador General Bernardo O'Higgins	6102	Codegua	20-39	1916	1917	1933	1953	1972	1987	1990	1984	1973	1956	0.264288609647345
399	1	6	Libertador General Bernardo O'Higgins	6102	Codegua	40-59	1854	1891	1929	1959	1987	2015	2040	2062	2081	2111	0.285231725442508
400	1	6	Libertador General Bernardo O'Higgins	6102	Codegua	60+	977	1024	1067	1127	1179	1234	1293	1351	1407	1523	0.205783002296987
401	1	6	Libertador General Bernardo O'Higgins	6103	Coinco	0	47	47	45	43	42	42	42	42	41	40	0.00983042516588842
402	1	6	Libertador General Bernardo O'Higgins	6103	Coinco	01-19	948	936	927	916	907	898	889	877	871	858	0.210862619808307
403	1	6	Libertador General Bernardo O'Higgins	6103	Coinco	20-39	1020	1020	1029	1039	1038	1043	1042	1032	1019	1001	0.246006389776358
404	1	6	Libertador General Bernardo O'Higgins	6103	Coinco	40-59	1019	1038	1054	1062	1075	1088	1089	1099	1102	1105	0.271565495207668
405	1	6	Libertador General Bernardo O'Higgins	6103	Coinco	60+	718	746	773	810	850	881	920	957	996	1065	0.261735070041779
406	1	6	Libertador General Bernardo O'Higgins	6104	Coltauco	0	132	134	128	124	123	124	124	124	123	122	0.0108860533595075
407	1	6	Libertador General Bernardo O'Higgins	6104	Coltauco	01-19	2725	2718	2715	2703	2690	2677	2659	2647	2641	2627	0.234407067011689
408	1	6	Libertador General Bernardo O'Higgins	6104	Coltauco	20-39	2822	2839	2871	2902	2930	2954	2958	2949	2932	2901	0.258856072097796
409	1	6	Libertador General Bernardo O'Higgins	6104	Coltauco	40-59	2675	2717	2765	2808	2853	2895	2930	2963	2995	3039	0.271169804586419
410	1	6	Libertador General Bernardo O'Higgins	6104	Coltauco	60+	1607	1677	1750	1841	1931	2022	2122	2218	2314	2518	0.224681002944588
411	1	6	Libertador General Bernardo O'Higgins	6105	Doñihue	0	141	142	135	130	130	130	131	131	130	129	0.0107868550882181
412	1	6	Libertador General Bernardo O'Higgins	6105	Doñihue	01-19	3044	3045	3048	3039	3030	3022	3005	2994	2988	2980	0.249184714441007
413	1	6	Libertador General Bernardo O'Higgins	6105	Doñihue	20-39	3085	3098	3129	3168	3208	3235	3250	3245	3236	3217	0.269002424951919
414	1	6	Libertador General Bernardo O'Higgins	6105	Doñihue	40-59	2784	2836	2884	2931	2977	3020	3064	3103	3135	3181	0.265992139811021
415	1	6	Libertador General Bernardo O'Higgins	6105	Doñihue	60+	1540	1611	1694	1785	1871	1968	2058	2153	2250	2452	0.205033865707835
416	1	6	Libertador General Bernardo O'Higgins	6106	Graneros	0	256	259	246	238	238	241	242	242	242	240	0.0124294370500803
417	1	6	Libertador General Bernardo O'Higgins	6106	Graneros	01-19	5008	5037	5074	5076	5069	5066	5056	5049	5050	5060	0.262053964472526
418	1	6	Libertador General Bernardo O'Higgins	6106	Graneros	20-39	5146	5182	5249	5329	5411	5476	5511	5515	5508	5499	0.284789476409964
419	1	6	Libertador General Bernardo O'Higgins	6106	Graneros	40-59	4393	4490	4580	4673	4759	4842	4922	4994	5056	5164	0.267440053860894
420	1	6	Libertador General Bernardo O'Higgins	6106	Graneros	60+	2085	2173	2276	2397	2523	2653	2782	2922	3067	3346	0.173287068206536
421	1	6	Libertador General Bernardo O'Higgins	6107	Las Cabras	0	154	155	146	141	140	140	140	140	139	136	0.00961742451028923
422	1	6	Libertador General Bernardo O'Higgins	6107	Las Cabras	01-19	3267	3256	3253	3233	3211	3192	3170	3148	3131	3103	0.21943285481932
423	1	6	Libertador General Bernardo O'Higgins	6107	Las Cabras	20-39	3469	3470	3492	3525	3557	3582	3584	3567	3544	3503	0.247719397496641
424	1	6	Libertador General Bernardo O'Higgins	6107	Las Cabras	40-59	3622	3694	3763	3818	3869	3915	3958	3992	4020	4062	0.287249840888197
425	1	6	Libertador General Bernardo O'Higgins	6107	Las Cabras	60+	2169	2258	2354	2471	2589	2710	2829	2956	3086	3337	0.235980482285553
426	1	6	Libertador General Bernardo O'Higgins	6108	Machalí	0	417	428	414	405	410	418	424	428	430	433	0.0132355188751337
427	1	6	Libertador General Bernardo O'Higgins	6108	Machalí	01-19	8088	8260	8446	8553	8642	8720	8789	8849	8915	9036	0.276203576341128
428	1	6	Libertador General Bernardo O'Higgins	6108	Machalí	20-39	7544	7733	7970	8201	8425	8631	8775	8885	8971	9148	0.279627082378114
429	1	6	Libertador General Bernardo O'Higgins	6108	Machalí	40-59	7050	7274	7494	7738	7968	8194	8400	8596	8770	9053	0.276723215650313
430	1	6	Libertador General Bernardo O'Higgins	6108	Machalí	60+	2891	3054	3219	3433	3656	3881	4111	4338	4575	5045	0.154210606755311
431	1	6	Libertador General Bernardo O'Higgins	6109	Malloa	0	90	89	83	79	78	78	77	76	75	73	0.0101038062283737
432	1	6	Libertador General Bernardo O'Higgins	6109	Malloa	01-19	1819	1786	1753	1729	1705	1680	1657	1635	1619	1583	0.219100346020761
433	1	6	Libertador General Bernardo O'Higgins	6109	Malloa	20-39	1889	1877	1876	1878	1882	1876	1860	1837	1807	1764	0.244152249134948
434	1	6	Libertador General Bernardo O'Higgins	6109	Malloa	40-59	1952	1969	1991	2010	2018	2032	2042	2045	2047	2045	0.283044982698962
435	1	6	Libertador General Bernardo O'Higgins	6109	Malloa	60+	1198	1254	1313	1364	1421	1479	1534	1593	1652	1760	0.243598615916955
436	1	6	Libertador General Bernardo O'Higgins	6110	Mostazal	0	173	172	162	156	155	156	157	156	156	154	0.0106885063853415
437	1	6	Libertador General Bernardo O'Higgins	6110	Mostazal	01-19	3676	3673	3678	3661	3644	3627	3609	3589	3583	3569	0.24770960577457
438	1	6	Libertador General Bernardo O'Higgins	6110	Mostazal	20-39	3702	3701	3722	3764	3804	3830	3834	3830	3800	3771	0.261729594669628
439	1	6	Libertador General Bernardo O'Higgins	6110	Mostazal	40-59	3403	3466	3527	3582	3638	3688	3738	3783	3819	3871	0.268670183231538
440	1	6	Libertador General Bernardo O'Higgins	6110	Mostazal	60+	1933	2024	2122	2230	2335	2453	2565	2676	2802	3043	0.211202109938923
441	1	6	Libertador General Bernardo O'Higgins	6111	Olivar	0	95	94	88	84	84	84	84	83	83	81	0.0106803797468354
442	1	6	Libertador General Bernardo O'Higgins	6111	Olivar	01-19	1984	1965	1949	1932	1917	1903	1889	1875	1865	1849	0.243802742616034
443	1	6	Libertador General Bernardo O'Higgins	6111	Olivar	20-39	2014	2010	2015	2031	2047	2056	2057	2044	2031	2003	0.26410864978903
444	1	6	Libertador General Bernardo O'Higgins	6111	Olivar	40-59	1921	1951	1986	2016	2036	2059	2077	2098	2112	2135	0.281513713080169
445	1	6	Libertador General Bernardo O'Higgins	6111	Olivar	60+	991	1041	1093	1142	1195	1249	1300	1354	1407	1516	0.199894514767932
446	1	6	Libertador General Bernardo O'Higgins	6112	Peumo	0	87	85	79	75	74	74	74	73	72	70	0.00928012727031685
447	1	6	Libertador General Bernardo O'Higgins	6112	Peumo	01-19	1913	1875	1841	1813	1784	1763	1735	1709	1691	1654	0.219276150072915
448	1	6	Libertador General Bernardo O'Higgins	6112	Peumo	20-39	2084	2067	2065	2072	2073	2072	2054	2030	1999	1948	0.258252684608246
449	1	6	Libertador General Bernardo O'Higgins	6112	Peumo	40-59	2080	2105	2127	2141	2154	2157	2169	2174	2175	2166	0.287153652392947
450	1	6	Libertador General Bernardo O'Higgins	6112	Peumo	60+	1180	1231	1284	1332	1385	1438	1489	1543	1598	1705	0.226037385655575
451	1	6	Libertador General Bernardo O'Higgins	6113	Pichidegua	0	136	137	130	124	123	122	122	121	119	116	0.0108838431225371
452	1	6	Libertador General Bernardo O'Higgins	6113	Pichidegua	01-19	2524	2493	2469	2441	2410	2381	2349	2322	2293	2247	0.210827547382248
453	1	6	Libertador General Bernardo O'Higgins	6113	Pichidegua	20-39	2634	2618	2620	2631	2640	2643	2624	2596	2561	2502	0.234753237005067
454	1	6	Libertador General Bernardo O'Higgins	6113	Pichidegua	40-59	2905	2939	2973	2996	3018	3038	3053	3064	3071	3064	0.287483580409082
455	1	6	Libertador General Bernardo O'Higgins	6113	Pichidegua	60+	1863	1943	2023	2111	2199	2287	2378	2463	2556	2729	0.256051792081066
456	1	6	Libertador General Bernardo O'Higgins	6114	Quinta de Tilcoco	0	80	81	77	74	73	73	73	73	72	71	0.00985290036081044
457	1	6	Libertador General Bernardo O'Higgins	6114	Quinta de Tilcoco	01-19	1688	1663	1640	1627	1613	1599	1585	1572	1561	1547	0.214682209270053
458	1	6	Libertador General Bernardo O'Higgins	6114	Quinta de Tilcoco	20-39	1858	1858	1875	1890	1905	1915	1909	1897	1882	1854	0.257285595337219
459	1	6	Libertador General Bernardo O'Higgins	6114	Quinta de Tilcoco	40-59	1884	1919	1949	1972	1995	2011	2033	2049	2063	2076	0.288093255620316
460	1	6	Libertador General Bernardo O'Higgins	6114	Quinta de Tilcoco	60+	1092	1142	1195	1249	1303	1365	1421	1479	1539	1658	0.230086039411601
461	1	6	Libertador General Bernardo O'Higgins	6115	Rengo	0	424	424	399	384	382	384	384	382	380	374	0.0113446780113447
462	1	6	Libertador General Bernardo O'Higgins	6115	Rengo	01-19	8468	8402	8352	8304	8250	8204	8148	8092	8063	8003	0.242757909424576
463	1	6	Libertador General Bernardo O'Higgins	6115	Rengo	20-39	8952	9000	9110	9205	9289	9348	9353	9326	9256	9148	0.277489610822944
464	1	6	Libertador General Bernardo O'Higgins	6115	Rengo	40-59	7822	7947	8067	8180	8295	8404	8503	8586	8664	8767	0.265932599265933
465	1	6	Libertador General Bernardo O'Higgins	6115	Rengo	60+	4287	4492	4706	4941	5177	5419	5662	5912	6167	6675	0.202475202475202
466	1	6	Libertador General Bernardo O'Higgins	6116	Requínoa	0	204	206	196	189	189	191	192	192	191	189	0.0117530004352963
467	1	6	Libertador General Bernardo O'Higgins	6116	Requínoa	01-19	4082	4081	4085	4080	4070	4060	4047	4034	4032	4034	0.250855046327965
468	1	6	Libertador General Bernardo O'Higgins	6116	Requínoa	20-39	4051	4059	4098	4156	4206	4249	4268	4271	4254	4231	0.263105528263168
469	1	6	Libertador General Bernardo O'Higgins	6116	Requínoa	40-59	3974	4069	4164	4239	4314	4387	4452	4510	4569	4653	0.289347677383247
470	1	6	Libertador General Bernardo O'Higgins	6116	Requínoa	60+	1851	1943	2039	2148	2261	2376	2491	2609	2730	2974	0.184938747590324
471	1	6	Libertador General Bernardo O'Higgins	6117	San Vicente	0	294	293	275	264	262	263	263	262	259	255	0.00966971294224717
472	1	6	Libertador General Bernardo O'Higgins	6117	San Vicente	01-19	6368	6332	6307	6270	6220	6179	6127	6083	6048	5983	0.226878009935156
473	1	6	Libertador General Bernardo O'Higgins	6117	San Vicente	20-39	6480	6493	6549	6611	6671	6710	6708	6678	6627	6543	0.248113457965189
474	1	6	Libertador General Bernardo O'Higgins	6117	San Vicente	40-59	6678	6782	6885	6974	7060	7143	7214	7267	7319	7380	0.279852868681506
475	1	6	Libertador General Bernardo O'Higgins	6117	San Vicente	60+	4056	4232	4417	4626	4843	5062	5286	5516	5748	6210	0.235485950475902
476	1	6	Libertador General Bernardo O'Higgins	6201	Pichilemu	0	109	110	104	102	101	101	102	102	101	100	0.0104384133611691
477	1	6	Libertador General Bernardo O'Higgins	6201	Pichilemu	01-19	2091	2092	2094	2091	2085	2078	2073	2063	2058	2056	0.214613778705637
478	1	6	Libertador General Bernardo O'Higgins	6201	Pichilemu	20-39	2296	2313	2347	2382	2418	2446	2454	2459	2454	2449	0.255636743215031
479	1	6	Libertador General Bernardo O'Higgins	6201	Pichilemu	40-59	2372	2426	2478	2520	2564	2609	2645	2680	2710	2753	0.287369519832985
480	1	6	Libertador General Bernardo O'Higgins	6201	Pichilemu	60+	1394	1459	1530	1612	1694	1778	1866	1952	2042	2222	0.231941544885177
481	1	6	Libertador General Bernardo O'Higgins	6202	La Estrella	0	15	14	13	12	12	12	12	11	11	11	0.00697969543147208
482	1	6	Libertador General Bernardo O'Higgins	6202	La Estrella	01-19	344	332	317	315	307	304	294	292	283	276	0.1751269035533
483	1	6	Libertador General Bernardo O'Higgins	6202	La Estrella	20-39	379	374	372	368	371	366	362	354	350	334	0.211928934010152
484	1	6	Libertador General Bernardo O'Higgins	6202	La Estrella	40-59	481	486	490	485	483	485	483	479	476	470	0.298223350253807
485	1	6	Libertador General Bernardo O'Higgins	6202	La Estrella	60+	353	367	384	398	411	421	436	449	462	485	0.307741116751269
486	1	6	Libertador General Bernardo O'Higgins	6203	Litueche	0	41	41	39	37	37	37	36	36	36	35	0.00986471251409245
487	1	6	Libertador General Bernardo O'Higgins	6203	Litueche	01-19	790	776	765	761	750	743	731	726	719	706	0.198985343855693
488	1	6	Libertador General Bernardo O'Higgins	6203	Litueche	20-39	834	835	844	841	848	849	851	843	834	814	0.229425028184893
489	1	6	Libertador General Bernardo O'Higgins	6203	Litueche	40-59	951	965	974	984	992	1003	1011	1014	1020	1019	0.287204058624577
490	1	6	Libertador General Bernardo O'Higgins	6203	Litueche	60+	647	676	707	742	775	806	836	869	901	974	0.274520856820744
491	1	6	Libertador General Bernardo O'Higgins	6204	Marchihue	0	37	37	35	33	32	32	29	32	31	30	0.00771803447388732
492	1	6	Libertador General Bernardo O'Higgins	6204	Marchihue	01-19	855	836	816	807	793	779	765	756	747	727	0.187033702083869
493	1	6	Libertador General Bernardo O'Higgins	6204	Marchihue	20-39	916	902	897	892	897	896	889	878	868	835	0.214818626189864
494	1	6	Libertador General Bernardo O'Higgins	6204	Marchihue	40-59	1131	1148	1164	1171	1172	1177	1178	1174	1172	1168	0.300488808850013
495	1	6	Libertador General Bernardo O'Higgins	6204	Marchihue	60+	785	818	852	887	921	954	990	1023	1055	1127	0.289940828402367
496	1	6	Libertador General Bernardo O'Higgins	6205	Navidad	0	39	39	37	36	35	35	35	34	34	33	0.00905349794238683
497	1	6	Libertador General Bernardo O'Higgins	6205	Navidad	01-19	691	680	672	664	657	648	641	634	626	614	0.168449931412894
498	1	6	Libertador General Bernardo O'Higgins	6205	Navidad	20-39	766	769	780	782	784	786	782	775	765	750	0.205761316872428
499	1	6	Libertador General Bernardo O'Higgins	6205	Navidad	40-59	954	961	969	981	987	998	1001	1004	1006	1002	0.274897119341564
500	1	6	Libertador General Bernardo O'Higgins	6205	Navidad	60+	847	884	916	955	998	1036	1078	1119	1162	1246	0.341838134430727
501	1	6	Libertador General Bernardo O'Higgins	6206	Paredones	0	30	29	26	25	24	24	24	23	23	22	0.00692695214105793
502	1	6	Libertador General Bernardo O'Higgins	6206	Paredones	01-19	693	667	635	623	609	593	577	567	552	533	0.167821158690176
503	1	6	Libertador General Bernardo O'Higgins	6206	Paredones	20-39	761	737	719	713	709	704	694	671	665	636	0.200251889168766
504	1	6	Libertador General Bernardo O'Higgins	6206	Paredones	40-59	1019	1039	1060	1052	1049	1045	1039	1033	1021	1001	0.315176322418136
505	1	6	Libertador General Bernardo O'Higgins	6206	Paredones	60+	738	760	789	814	839	863	890	916	938	984	0.309823677581864
506	1	6	Libertador General Bernardo O'Higgins	6301	San Fernando	0	509	511	483	464	461	463	463	461	458	451	0.011155910653771
507	1	6	Libertador General Bernardo O'Higgins	6301	San Fernando	01-19	10757	10679	10625	10553	10483	10416	10341	10281	10237	10161	0.251341924951146
508	1	6	Libertador General Bernardo O'Higgins	6301	San Fernando	20-39	10643	10662	10758	10868	10969	11046	11052	11005	10939	10816	0.267543968140104
509	1	6	Libertador General Bernardo O'Higgins	6301	San Fernando	40-59	9806	9970	10125	10263	10390	10518	10633	10732	10817	10942	0.270660697058896
510	1	6	Libertador General Bernardo O'Higgins	6301	San Fernando	60+	5220	5450	5695	5971	6253	6539	6833	7134	7439	8057	0.199297499196082
511	1	6	Libertador General Bernardo O'Higgins	6302	Chépica	0	88	87	82	78	77	77	76	75	74	72	0.0088539104771274
512	1	6	Libertador General Bernardo O'Higgins	6302	Chépica	01-19	1932	1897	1864	1838	1812	1788	1765	1737	1719	1682	0.206837186424004
513	1	6	Libertador General Bernardo O'Higgins	6302	Chépica	20-39	2131	2120	2132	2138	2146	2146	2134	2111	2084	2031	0.249754058042302
514	1	6	Libertador General Bernardo O'Higgins	6302	Chépica	40-59	2178	2203	2227	2245	2257	2270	2277	2285	2287	2282	0.280619773733399
515	1	6	Libertador General Bernardo O'Higgins	6302	Chépica	60+	1410	1473	1531	1596	1661	1727	1792	1862	1931	2065	0.253935071323168
516	1	6	Libertador General Bernardo O'Higgins	6303	Chimbarongo	0	231	229	212	205	203	203	202	201	199	194	0.0100036095498376
517	1	6	Libertador General Bernardo O'Higgins	6303	Chimbarongo	01-19	4948	4892	4846	4794	4746	4696	4652	4606	4574	4503	0.232197184551127
518	1	6	Libertador General Bernardo O'Higgins	6303	Chimbarongo	20-39	5050	5021	5028	5058	5086	5101	5081	5037	4984	4886	0.251946578662404
519	1	6	Libertador General Bernardo O'Higgins	6303	Chimbarongo	40-59	5164	5257	5346	5404	5453	5501	5539	5571	5593	5625	0.29005311194761
520	1	6	Libertador General Bernardo O'Higgins	6303	Chimbarongo	60+	2796	2913	3039	3174	3313	3457	3598	3746	3893	4185	0.215799515289022
521	1	6	Libertador General Bernardo O'Higgins	6304	Lolol	0	33	33	30	29	29	29	28	28	28	27	0.00714853057982526
522	1	6	Libertador General Bernardo O'Higgins	6304	Lolol	01-19	823	809	795	784	776	762	756	745	743	722	0.191157002912364
523	1	6	Libertador General Bernardo O'Higgins	6304	Lolol	20-39	924	920	923	925	928	933	925	917	904	889	0.235371988350543
524	1	6	Libertador General Bernardo O'Higgins	6304	Lolol	40-59	1009	1023	1042	1048	1056	1060	1064	1068	1067	1068	0.282764098490866
525	1	6	Libertador General Bernardo O'Higgins	6304	Lolol	60+	729	758	788	824	857	894	931	966	1001	1071	0.283558379666402
526	1	6	Libertador General Bernardo O'Higgins	6305	Nancagua	0	121	121	113	108	107	108	108	107	106	104	0.0105124835742444
527	1	6	Libertador General Bernardo O'Higgins	6305	Nancagua	01-19	2463	2430	2405	2386	2365	2346	2330	2309	2295	2272	0.229657333468109
528	1	6	Libertador General Bernardo O'Higgins	6305	Nancagua	20-39	2540	2548	2566	2590	2608	2621	2618	2604	2583	2544	0.257151521277671
529	1	6	Libertador General Bernardo O'Higgins	6305	Nancagua	40-59	2508	2552	2598	2632	2664	2690	2714	2736	2754	2778	0.280804609319721
530	1	6	Libertador General Bernardo O'Higgins	6305	Nancagua	60+	1437	1500	1570	1640	1716	1795	1872	1952	2031	2195	0.221874052360255
531	1	6	Libertador General Bernardo O'Higgins	6306	Palmilla	0	72	71	67	64	63	63	63	62	62	60	0.00871333139703747
532	1	6	Libertador General Bernardo O'Higgins	6306	Palmilla	01-19	1573	1550	1531	1515	1497	1483	1470	1454	1439	1418	0.205925065349985
533	1	6	Libertador General Bernardo O'Higgins	6306	Palmilla	20-39	1772	1761	1763	1772	1781	1787	1780	1767	1748	1720	0.249782166715074
534	1	6	Libertador General Bernardo O'Higgins	6306	Palmilla	40-59	1910	1948	1984	2003	2023	2043	2056	2067	2078	2081	0.30220737728725
535	1	6	Libertador General Bernardo O'Higgins	6306	Palmilla	60+	1076	1122	1169	1224	1276	1327	1381	1436	1495	1607	0.233372059250653
536	1	6	Libertador General Bernardo O'Higgins	6307	Peralillo	0	70	69	65	62	62	62	62	60	60	58	0.00943549699040182
537	1	6	Libertador General Bernardo O'Higgins	6307	Peralillo	01-19	1363	1347	1324	1312	1298	1285	1271	1259	1251	1234	0.200748332519928
538	1	6	Libertador General Bernardo O'Higgins	6307	Peralillo	20-39	1503	1498	1506	1517	1522	1530	1526	1514	1500	1475	0.239954449324874
539	1	6	Libertador General Bernardo O'Higgins	6307	Peralillo	40-59	1669	1703	1737	1754	1770	1786	1797	1806	1813	1820	0.296079388319505
540	1	6	Libertador General Bernardo O'Higgins	6307	Peralillo	60+	1042	1082	1128	1181	1234	1285	1340	1397	1448	1560	0.25378233284529
541	1	6	Libertador General Bernardo O'Higgins	6308	Placilla	0	54	54	51	49	49	48	48	48	47	46	0.00982486117043998
542	1	6	Libertador General Bernardo O'Higgins	6308	Placilla	01-19	1160	1141	1130	1116	1099	1087	1075	1061	1052	1031	0.220205040580948
543	1	6	Libertador General Bernardo O'Higgins	6308	Placilla	20-39	1199	1184	1177	1178	1180	1183	1173	1159	1145	1115	0.238146091413926
544	1	6	Libertador General Bernardo O'Higgins	6308	Placilla	40-59	1291	1317	1339	1348	1359	1366	1373	1378	1381	1379	0.294532251174712
545	1	6	Libertador General Bernardo O'Higgins	6308	Placilla	60+	758	790	820	858	890	927	961	1000	1036	1111	0.237291755659974
546	1	6	Libertador General Bernardo O'Higgins	6309	Pumanque	0	15	15	14	13	13	13	13	12	12	12	0.00674915635545557
547	1	6	Libertador General Bernardo O'Higgins	6309	Pumanque	01-19	357	339	326	322	313	301	296	293	286	278	0.156355455568054
548	1	6	Libertador General Bernardo O'Higgins	6309	Pumanque	20-39	464	463	460	458	456	454	446	437	431	411	0.231158605174353
549	1	6	Libertador General Bernardo O'Higgins	6309	Pumanque	40-59	533	535	541	541	542	540	538	537	530	523	0.294150731158605
550	1	6	Libertador General Bernardo O'Higgins	6309	Pumanque	60+	409	423	435	450	466	481	496	509	523	554	0.311586051743532
551	1	6	Libertador General Bernardo O'Higgins	6310	Santa Cruz	0	253	254	240	231	230	230	231	230	228	224	0.0105100173602965
552	1	6	Libertador General Bernardo O'Higgins	6310	Santa Cruz	01-19	5158	5108	5080	5051	5015	4983	4945	4912	4888	4853	0.227701402899639
553	1	6	Libertador General Bernardo O'Higgins	6310	Santa Cruz	20-39	5448	5469	5527	5584	5639	5684	5690	5670	5640	5583	0.261952798761319
554	1	6	Libertador General Bernardo O'Higgins	6310	Santa Cruz	40-59	5359	5467	5569	5644	5717	5788	5850	5903	5950	6013	0.28212827851546
555	1	6	Libertador General Bernardo O'Higgins	6310	Santa Cruz	60+	3027	3153	3284	3445	3606	3773	3940	4113	4289	4640	0.217707502463285
556	1	7	Maule	7101	Talca	0	1583	1549	1471	1408	1395	1393	1391	1383	1372	1350	0.0114493134652407
557	1	7	Maule	7101	Talca	01-19	30691	30474	30296	30149	29936	29715	29474	29266	29146	28953	0.245549609451196
558	1	7	Maule	7101	Talca	20-39	35634	35713	35880	36017	36170	36284	36260	36111	35869	35438	0.300548718949038
559	1	7	Maule	7101	Talca	40-59	27644	27851	28076	28339	28563	28762	28913	29020	29090	29056	0.246423149663729
560	1	7	Maule	7101	Talca	60+	15544	16229	16930	17639	18376	19127	19890	20679	21487	23114	0.196029208470796
561	1	7	Maule	7102	Constitución	0	384	374	352	337	333	331	329	326	323	316	0.0125806194760729
562	1	7	Maule	7102	Constitución	01-19	7086	6986	6893	6837	6768	6697	6629	6564	6514	6422	0.255673222390318
563	1	7	Maule	7102	Constitución	20-39	7205	7150	7121	7132	7146	7151	7129	7082	7018	6920	0.275499641691217
564	1	7	Maule	7102	Constitución	40-59	6533	6613	6701	6738	6764	6784	6796	6797	6787	6732	0.268014969344693
565	1	7	Maule	7102	Constitución	60+	3275	3431	3590	3725	3864	4006	4150	4291	4442	4728	0.188231547097699
566	1	7	Maule	7103	Curepto	0	44	42	38	36	34	34	33	32	31	30	0.00661813368630046
567	1	7	Maule	7103	Curepto	01-19	1091	1057	1025	1002	973	950	924	902	885	846	0.186631369953673
568	1	7	Maule	7103	Curepto	20-39	1106	1073	1043	1025	1011	1000	980	958	935	892	0.196779174939334
569	1	7	Maule	7103	Curepto	40-59	1445	1441	1438	1427	1412	1394	1374	1356	1331	1280	0.28237370394882
570	1	7	Maule	7103	Curepto	60+	1178	1217	1257	1285	1319	1345	1372	1401	1427	1485	0.327597617471873
571	1	7	Maule	7104	Empedrado	0	31	30	28	27	26	26	24	27	25	24	0.0113636363636364
572	1	7	Maule	7104	Empedrado	01-19	567	553	544	539	532	527	514	507	499	490	0.232007575757576
573	1	7	Maule	7104	Empedrado	20-39	578	571	567	567	564	560	559	551	545	534	0.252840909090909
574	1	7	Maule	7104	Empedrado	40-59	587	594	597	596	597	594	595	591	589	576	0.272727272727273
575	1	7	Maule	7104	Empedrado	60+	359	371	384	395	408	423	436	449	463	488	0.231060606060606
576	1	7	Maule	7105	Maule	0	419	436	437	434	450	466	482	495	506	526	0.0152049488350581
577	1	7	Maule	7105	Maule	01-19	7557	7982	8419	8753	9054	9340	9598	9851	10098	10561	0.305284153321385
578	1	7	Maule	7105	Maule	20-39	7311	7705	8114	8517	8919	9305	9642	9942	10205	10716	0.309764699080765
579	1	7	Maule	7105	Maule	40-59	5582	5865	6147	6468	6777	7074	7357	7622	7875	8297	0.239839278487599
580	1	7	Maule	7105	Maule	60+	2248	2387	2533	2752	2979	3216	3461	3711	3971	4494	0.129906920275192
581	1	7	Maule	7106	Pelarco	0	55	54	52	50	49	49	49	49	49	48	0.010206251328939
582	1	7	Maule	7106	Pelarco	01-19	1117	1111	1108	1104	1102	1093	1083	1081	1076	1065	0.226451201360834
583	1	7	Maule	7106	Pelarco	20-39	1111	1109	1111	1122	1127	1132	1136	1126	1123	1113	0.236657452689772
584	1	7	Maule	7106	Pelarco	40-59	1187	1204	1220	1231	1242	1254	1261	1267	1271	1272	0.270465660216883
585	1	7	Maule	7106	Pelarco	60+	797	833	870	906	945	987	1028	1073	1113	1205	0.256219434403572
586	1	7	Maule	7107	Pencahue	0	48	46	42	40	39	39	39	38	38	36	0.00834105653382762
587	1	7	Maule	7107	Pencahue	01-19	1023	1012	1007	997	977	967	948	938	925	906	0.209916589434662
588	1	7	Maule	7107	Pencahue	20-39	1018	995	976	974	972	966	959	946	934	909	0.210611677479147
589	1	7	Maule	7107	Pencahue	40-59	1283	1295	1306	1307	1311	1309	1307	1303	1293	1271	0.294485634847081
590	1	7	Maule	7107	Pencahue	60+	861	896	928	959	994	1027	1060	1092	1127	1194	0.276645041705283
591	1	7	Maule	7108	Río Claro	0	90	90	86	82	81	81	81	80	80	78	0.0101947457848647
592	1	7	Maule	7108	Río Claro	01-19	1758	1745	1731	1726	1708	1697	1679	1672	1662	1647	0.21526597830349
593	1	7	Maule	7108	Río Claro	20-39	1918	1903	1898	1903	1911	1918	1916	1905	1894	1874	0.244935302574827
594	1	7	Maule	7108	Río Claro	40-59	2043	2075	2099	2120	2139	2151	2159	2163	2165	2161	0.282446738988368
595	1	7	Maule	7108	Río Claro	60+	1279	1334	1397	1451	1512	1571	1635	1698	1763	1891	0.247157234348451
596	1	7	Maule	7109	San Clemente	0	298	293	281	269	267	268	268	267	265	262	0.0109747413395887
597	1	7	Maule	7109	San Clemente	01-19	5948	5944	5946	5931	5905	5878	5846	5821	5802	5781	0.242156411008252
598	1	7	Maule	7109	San Clemente	20-39	5902	5891	5897	5930	5973	6002	6012	5999	5976	5935	0.24860721316969
599	1	7	Maule	7109	San Clemente	40-59	5888	5973	6060	6134	6196	6258	6297	6331	6359	6378	0.267163741465254
600	1	7	Maule	7109	San Clemente	60+	3646	3802	3963	4141	4322	4510	4703	4902	5104	5517	0.231097893017216
601	1	7	Maule	7110	San Rafael	0	70	69	66	64	64	64	64	64	64	63	0.0121223782951703
602	1	7	Maule	7110	San Rafael	01-19	1311	1318	1324	1322	1316	1311	1309	1309	1306	1306	0.251298826245911
603	1	7	Maule	7110	San Rafael	20-39	1216	1215	1221	1227	1241	1251	1254	1258	1251	1245	0.239561285356937
604	1	7	Maule	7110	San Rafael	40-59	1239	1258	1279	1300	1314	1331	1343	1348	1361	1372	0.263998460650375
605	1	7	Maule	7110	San Rafael	60+	783	819	853	897	941	983	1027	1071	1117	1211	0.233019049451607
606	1	7	Maule	7201	Cauquenes	0	279	275	262	249	245	244	241	238	235	228	0.0105355575065847
607	1	7	Maule	7201	Cauquenes	01-19	5738	5663	5599	5534	5464	5393	5314	5246	5187	5081	0.234785823205952
608	1	7	Maule	7201	Cauquenes	20-39	5285	5232	5192	5185	5173	5159	5130	5076	5017	4913	0.227022780832679
609	1	7	Maule	7201	Cauquenes	40-59	5798	5844	5900	5913	5922	5923	5913	5896	5869	5782	0.267178041680144
610	1	7	Maule	7201	Cauquenes	60+	4038	4169	4301	4457	4618	4781	4945	5115	5287	5637	0.260477796774641
611	1	7	Maule	7202	Chanco	0	55	52	48	46	45	44	44	43	42	41	0.0089695908991468
612	1	7	Maule	7202	Chanco	01-19	1165	1135	1106	1090	1070	1054	1034	1016	1002	972	0.2126449354627
613	1	7	Maule	7202	Chanco	20-39	1160	1149	1129	1123	1116	1110	1096	1086	1066	1042	0.22795887114417
614	1	7	Maule	7202	Chanco	40-59	1353	1362	1380	1374	1374	1368	1365	1349	1341	1312	0.287026908772697
615	1	7	Maule	7202	Chanco	60+	889	919	954	986	1016	1046	1077	1111	1143	1204	0.263399693721286
616	1	7	Maule	7203	Pelluhue	0	48	47	45	43	43	43	42	42	42	41	0.0097665555026203
617	1	7	Maule	7203	Pelluhue	01-19	944	940	940	935	928	924	921	918	912	904	0.215340638399238
618	1	7	Maule	7203	Pelluhue	20-39	980	987	990	999	1011	1014	1016	1017	1013	1012	0.241067174845164
619	1	7	Maule	7203	Pelluhue	40-59	999	1013	1029	1041	1052	1064	1069	1070	1076	1077	0.256550738446879
620	1	7	Maule	7203	Pelluhue	60+	773	804	838	877	914	954	995	1037	1080	1164	0.277274892806098
621	1	7	Maule	7301	Curicó	0	1068	1056	1013	977	975	981	986	987	987	984	0.0115736112254619
622	1	7	Maule	7301	Curicó	01-19	20810	20895	21015	21073	21094	21099	21093	21100	21158	21293	0.250444007950977
623	1	7	Maule	7301	Curicó	20-39	22900	23091	23351	23648	23948	24227	24404	24512	24544	24666	0.290116559438256
624	1	7	Maule	7301	Curicó	40-59	19761	20109	20459	20804	21116	21414	21674	21899	22107	22374	0.263158513778949
625	1	7	Maule	7301	Curicó	60+	9961	10427	10898	11436	11999	12577	13169	13782	14412	15704	0.184707307606356
626	1	7	Maule	7302	Hualañé	0	56	54	50	48	47	46	46	45	44	43	0.00845624385447394
627	1	7	Maule	7302	Hualañé	01-19	1225	1207	1189	1173	1154	1135	1120	1102	1089	1062	0.208849557522124
628	1	7	Maule	7302	Hualañé	20-39	1220	1203	1189	1180	1176	1168	1155	1140	1124	1096	0.215535889872173
629	1	7	Maule	7302	Hualañé	40-59	1462	1466	1471	1475	1473	1473	1468	1459	1447	1416	0.278466076696165
630	1	7	Maule	7302	Hualañé	60+	1064	1105	1149	1188	1229	1269	1306	1348	1388	1468	0.288692232055064
631	1	7	Maule	7303	Licantén	0	38	36	33	31	31	30	30	30	29	28	0.00805755395683453
632	1	7	Maule	7303	Licantén	01-19	843	826	811	802	791	779	770	758	749	731	0.210359712230216
633	1	7	Maule	7303	Licantén	20-39	910	892	875	871	869	868	856	852	838	819	0.23568345323741
634	1	7	Maule	7303	Licantén	40-59	1011	1024	1034	1036	1034	1032	1030	1021	1019	1002	0.288345323741007
635	1	7	Maule	7303	Licantén	60+	639	667	699	722	746	770	795	820	844	895	0.257553956834532
636	1	7	Maule	7304	Molina	0	341	339	327	315	313	315	316	315	315	312	0.012093023255814
637	1	7	Maule	7304	Molina	01-19	6258	6295	6338	6339	6330	6316	6304	6287	6291	6298	0.244108527131783
638	1	7	Maule	7304	Molina	20-39	6645	6665	6709	6776	6843	6906	6936	6954	6950	6959	0.269728682170543
639	1	7	Maule	7304	Molina	40-59	6096	6181	6268	6362	6447	6523	6587	6643	6685	6741	0.261279069767442
640	1	7	Maule	7304	Molina	60+	3559	3711	3867	4049	4239	4436	4637	4843	5057	5490	0.212790697674419
641	1	7	Maule	7305	Rauco	0	69	68	65	63	62	63	63	63	62	62	0.0105711849957374
642	1	7	Maule	7305	Rauco	01-19	1384	1386	1392	1392	1389	1390	1383	1377	1378	1376	0.23461210571185
643	1	7	Maule	7305	Rauco	20-39	1390	1396	1404	1413	1424	1432	1438	1441	1439	1431	0.243989769820972
644	1	7	Maule	7305	Rauco	40-59	1453	1476	1497	1517	1538	1553	1567	1578	1584	1596	0.272122762148338
645	1	7	Maule	7305	Rauco	60+	909	946	987	1036	1083	1132	1184	1235	1289	1400	0.238704177323103
646	1	7	Maule	7306	Romeral	0	101	99	94	90	90	90	90	90	90	89	0.0105738386598551
647	1	7	Maule	7306	Romeral	01-19	1969	1967	1966	1965	1963	1960	1955	1950	1952	1958	0.232624450516811
648	1	7	Maule	7306	Romeral	20-39	2101	2102	2112	2133	2156	2177	2190	2192	2190	2192	0.260425329689913
649	1	7	Maule	7306	Romeral	40-59	2175	2223	2267	2299	2324	2350	2371	2393	2407	2430	0.288701437566829
650	1	7	Maule	7306	Romeral	60+	1130	1178	1231	1290	1351	1412	1475	1542	1612	1748	0.207674943566591
651	1	7	Maule	7307	Sagrada Familia	0	111	108	102	97	96	96	95	94	93	91	0.0092479674796748
652	1	7	Maule	7307	Sagrada Familia	01-19	2366	2342	2323	2301	2278	2255	2234	2209	2192	2158	0.219308943089431
653	1	7	Maule	7307	Sagrada Familia	20-39	2664	2647	2639	2645	2652	2653	2644	2628	2603	2562	0.260365853658537
654	1	7	Maule	7307	Sagrada Familia	40-59	2667	2693	2718	2731	2742	2747	2751	2751	2751	2730	0.277439024390244
655	1	7	Maule	7307	Sagrada Familia	60+	1602	1667	1731	1800	1866	1940	2006	2079	2150	2299	0.233638211382114
656	1	7	Maule	7308	Teno	0	188	186	178	170	169	169	169	168	167	165	0.0103105667687309
657	1	7	Maule	7308	Teno	01-19	3842	3823	3812	3800	3785	3765	3743	3723	3717	3700	0.231206648753359
658	1	7	Maule	7308	Teno	20-39	4149	4141	4149	4174	4205	4230	4236	4228	4213	4186	0.26157595450853
659	1	7	Maule	7308	Teno	40-59	4093	4161	4229	4278	4318	4354	4381	4411	4430	4444	0.277697931637818
660	1	7	Maule	7308	Teno	60+	2323	2425	2527	2640	2752	2873	2998	3121	3243	3508	0.219208898331563
661	1	7	Maule	7309	Vichuquén	0	21	19	18	17	16	16	16	16	15	14	0.00656044985941893
662	1	7	Maule	7309	Vichuquén	01-19	484	463	444	434	426	418	408	397	393	377	0.176663542642924
663	1	7	Maule	7309	Vichuquén	20-39	549	531	517	512	512	505	496	487	478	462	0.216494845360825
664	1	7	Maule	7309	Vichuquén	40-59	687	692	700	697	687	684	672	669	659	638	0.298969072164948
665	1	7	Maule	7309	Vichuquén	60+	483	508	526	540	553	565	586	598	611	643	0.301312089971884
666	1	7	Maule	7401	Linares	0	687	677	648	620	615	614	614	610	606	595	0.0117826448572221
667	1	7	Maule	7401	Linares	01-19	13571	13514	13479	13421	13341	13257	13162	13078	13019	12914	0.255732900312884
668	1	7	Maule	7401	Linares	20-39	13344	13364	13421	13499	13578	13645	13655	13622	13556	13454	0.26642639312448
669	1	7	Maule	7401	Linares	40-59	12336	12477	12626	12754	12862	12956	13024	13071	13100	13078	0.258980553685294
670	1	7	Maule	7401	Linares	60+	7067	7350	7635	7964	8304	8648	8997	9356	9722	10457	0.20707750802012
671	1	7	Maule	7402	Colbún	0	154	153	148	142	141	141	141	141	140	138	0.0118577075098814
672	1	7	Maule	7402	Colbún	01-19	2895	2882	2874	2871	2858	2846	2834	2823	2815	2808	0.241278570201065
673	1	7	Maule	7402	Colbún	20-39	2889	2906	2931	2952	2975	2996	3002	2999	2990	2977	0.255799965629833
674	1	7	Maule	7402	Colbún	40-59	2704	2733	2768	2801	2831	2860	2879	2900	2913	2922	0.251074067709228
675	1	7	Maule	7402	Colbún	60+	1822	1911	1996	2089	2187	2282	2383	2480	2585	2793	0.239989688949991
676	1	7	Maule	7403	Longaví	0	204	201	192	184	182	181	181	179	178	175	0.010369755866319
677	1	7	Maule	7403	Longaví	01-19	4032	3983	3946	3924	3898	3866	3832	3802	3782	3746	0.221972031287035
678	1	7	Maule	7403	Longaví	20-39	4239	4224	4224	4242	4259	4273	4273	4253	4228	4188	0.248163071817966
679	1	7	Maule	7403	Longaví	40-59	4474	4540	4606	4645	4679	4705	4727	4741	4742	4731	0.280338942877459
680	1	7	Maule	7403	Longaví	60+	2722	2846	2967	3090	3216	3352	3480	3619	3760	4036	0.239156198151221
681	1	7	Maule	7404	Parral	0	282	278	266	254	251	251	250	248	246	240	0.0107454667562122
682	1	7	Maule	7404	Parral	01-19	5891	5845	5811	5773	5731	5686	5635	5587	5549	5481	0.245399597044997
683	1	7	Maule	7404	Parral	20-39	5414	5400	5402	5421	5444	5457	5453	5429	5395	5332	0.238728453100515
684	1	7	Maule	7404	Parral	40-59	5779	5839	5904	5951	5991	6023	6042	6052	6057	6021	0.269576897246474
685	1	7	Maule	7404	Parral	60+	3592	3742	3889	4053	4212	4380	4548	4722	4894	5261	0.235549585851802
686	1	7	Maule	7405	Retiro	0	139	137	132	126	124	124	123	122	121	118	0.0110290681372091
687	1	7	Maule	7405	Retiro	01-19	2628	2602	2574	2554	2530	2505	2478	2456	2440	2409	0.225161230021497
688	1	7	Maule	7405	Retiro	20-39	2438	2409	2389	2395	2402	2407	2401	2391	2366	2334	0.218151229086831
689	1	7	Maule	7405	Retiro	40-59	3035	3079	3125	3144	3159	3173	3180	3179	3177	3155	0.29488737265165
690	1	7	Maule	7405	Retiro	60+	1850	1927	2009	2090	2173	2255	2339	2421	2510	2683	0.250771100102813
691	1	7	Maule	7406	San Javier	0	305	301	288	276	275	275	276	275	274	270	0.0106829152488724
692	1	7	Maule	7406	San Javier	01-19	6466	6485	6514	6506	6483	6459	6430	6405	6394	6386	0.252670728812218
693	1	7	Maule	7406	San Javier	20-39	6250	6257	6281	6332	6383	6422	6443	6437	6415	6384	0.252591596106671
694	1	7	Maule	7406	San Javier	40-59	6090	6171	6255	6334	6405	6470	6522	6566	6600	6627	0.262206219830656
695	1	7	Maule	7406	San Javier	60+	3684	3835	3989	4171	4362	4563	4758	4965	5177	5607	0.221848540001583
696	1	7	Maule	7407	Villa Alegre	0	108	106	102	98	97	96	96	95	94	92	0.0104320217711759
697	1	7	Maule	7407	Villa Alegre	01-19	2177	2168	2160	2148	2132	2115	2095	2078	2062	2040	0.231318743621726
698	1	7	Maule	7407	Villa Alegre	20-39	2125	2118	2118	2126	2131	2140	2136	2129	2114	2088	0.236761537589296
699	1	7	Maule	7407	Villa Alegre	40-59	2270	2290	2317	2338	2350	2367	2374	2380	2381	2367	0.268397777525797
700	1	7	Maule	7407	Villa Alegre	60+	1515	1577	1636	1700	1777	1844	1920	1991	2072	2232	0.253089919492006
701	1	7	Maule	7408	Yerbas Buenas	0	123	121	116	111	110	110	110	109	109	107	0.0108146351324035
702	1	7	Maule	7408	Yerbas Buenas	01-19	2520	2509	2500	2492	2477	2463	2447	2431	2423	2409	0.243480897513645
703	1	7	Maule	7408	Yerbas Buenas	20-39	2456	2452	2456	2472	2488	2499	2503	2498	2481	2466	0.249241964827168
704	1	7	Maule	7408	Yerbas Buenas	40-59	2496	2531	2565	2593	2615	2635	2651	2661	2671	2672	0.270062664240954
705	1	7	Maule	7408	Yerbas Buenas	60+	1496	1559	1627	1693	1768	1844	1918	1999	2080	2240	0.22639983828583
706	1	8	Biobío	8101	Concepción	0	1327	1288	1189	1131	1119	1116	1113	1108	1100	1082	0.00926155768786325
707	1	8	Biobío	8101	Concepción	01-19	27353	26894	26441	26098	25727	25392	25065	24750	24504	24178	0.206955583897558
708	1	8	Biobío	8101	Concepción	20-39	42056	42264	42507	42527	42490	42391	42169	41837	41440	40586	0.347402569611477
709	1	8	Biobío	8101	Concepción	40-59	27674	27758	27798	27926	28081	28210	28299	28371	28386	28231	0.241647906733889
710	1	8	Biobío	8101	Concepción	60+	15601	16230	16885	17559	18237	18930	19645	20394	21172	22750	0.194732382069213
711	1	8	Biobío	8102	Coronel	0	883	872	818	782	778	780	781	781	778	771	0.0122841119112867
712	1	8	Biobío	8102	Coronel	01-19	17301	17294	17294	17181	17044	16921	16793	16675	16578	16434	0.261837996303614
713	1	8	Biobío	8102	Coronel	20-39	17606	17713	17844	17989	18102	18185	18209	18175	18116	17982	0.286501816327831
714	1	8	Biobío	8102	Coronel	40-59	15487	15654	15785	15951	16128	16282	16405	16510	16574	16603	0.264530622649927
715	1	8	Biobío	8102	Coronel	60+	7312	7612	7924	8284	8639	9000	9371	9755	10161	10974	0.174845452807342
716	1	8	Biobío	8103	Chiguayante	0	584	568	525	499	494	493	492	489	486	477	0.0107338148923243
717	1	8	Biobío	8103	Chiguayante	01-19	12179	12031	11889	11748	11601	11466	11329	11207	11098	10922	0.245775107450663
718	1	8	Biobío	8103	Chiguayante	20-39	13243	13238	13246	13265	13262	13234	13170	13072	12958	12741	0.286707621683656
719	1	8	Biobío	8103	Chiguayante	40-59	11538	11613	11673	11734	11806	11863	11898	11925	11925	11847	0.266590157294269
720	1	8	Biobío	8103	Chiguayante	60+	5762	6033	6309	6565	6812	7072	7337	7601	7883	8452	0.190193298679088
721	1	8	Biobío	8104	Florida	0	57	55	50	48	47	46	46	45	45	43	0.00733663197406586
722	1	8	Biobío	8104	Florida	01-19	1343	1313	1283	1262	1236	1216	1194	1170	1152	1122	0.191434908718649
723	1	8	Biobío	8104	Florida	20-39	1478	1463	1448	1442	1437	1427	1416	1401	1382	1345	0.229483023374851
724	1	8	Biobío	8104	Florida	40-59	1678	1686	1688	1690	1690	1688	1683	1675	1666	1636	0.279133253710971
725	1	8	Biobío	8104	Florida	60+	1228	1281	1341	1381	1427	1473	1517	1568	1615	1715	0.292612182221464
726	1	8	Biobío	8105	Hualqui	0	166	162	150	143	142	142	142	141	141	138	0.0106506135679555
727	1	8	Biobío	8105	Hualqui	01-19	3584	3579	3576	3546	3513	3480	3449	3415	3383	3329	0.256926757737131
728	1	8	Biobío	8105	Hualqui	20-39	3570	3579	3596	3616	3625	3634	3626	3615	3595	3555	0.274369066913637
729	1	8	Biobío	8105	Hualqui	40-59	3256	3301	3336	3361	3392	3416	3434	3443	3447	3430	0.264721772015127
730	1	8	Biobío	8105	Hualqui	60+	1710	1772	1830	1915	1996	2074	2154	2238	2326	2505	0.19333178976615
731	1	8	Biobío	8106	Lota	0	308	300	278	263	258	256	254	252	249	243	0.0109914962909354
732	1	8	Biobío	8106	Lota	01-19	6133	6011	5894	5782	5676	5574	5480	5392	5315	5193	0.234892346661842
733	1	8	Biobío	8106	Lota	20-39	6344	6239	6142	6114	6081	6036	5980	5907	5826	5670	0.256468246788493
734	1	8	Biobío	8106	Lota	40-59	6347	6388	6422	6414	6412	6413	6395	6374	6351	6261	0.283200651347928
735	1	8	Biobío	8106	Lota	60+	3392	3530	3679	3808	3927	4052	4181	4316	4453	4741	0.214447258910802
736	1	8	Biobío	8107	Penco	0	320	313	291	276	273	272	271	269	267	262	0.0107557781518125
737	1	8	Biobío	8107	Penco	01-19	6633	6556	6486	6397	6307	6223	6141	6067	6002	5898	0.242128166180878
738	1	8	Biobío	8107	Penco	20-39	7076	7044	7018	7032	7028	7015	6981	6928	6867	6744	0.276858655938257
739	1	8	Biobío	8107	Penco	40-59	6506	6540	6561	6586	6619	6646	6657	6663	6660	6611	0.271398661685619
740	1	8	Biobío	8107	Penco	60+	3333	3488	3651	3791	3930	4072	4221	4372	4526	4844	0.198858738043434
741	1	8	Biobío	8108	San Pedro de la Paz	0	1027	1023	968	936	941	952	962	968	972	973	0.0130033276758389
742	1	8	Biobío	8108	San Pedro de la Paz	01-19	19762	20060	20360	20460	20514	20554	20573	20577	20599	20648	0.275943175591698
743	1	8	Biobío	8108	San Pedro de la Paz	20-39	20047	20446	20866	21269	21620	21925	22151	22304	22417	22617	0.302257206623278
744	1	8	Biobío	8108	San Pedro de la Paz	40-59	16801	17144	17436	17781	18130	18449	18727	18975	19175	19406	0.25934488887701
745	1	8	Biobío	8108	San Pedro de la Paz	60+	6877	7218	7554	7991	8422	8864	9309	9772	10238	11183	0.149451401232176
746	1	8	Biobío	8109	Santa Juana	0	95	94	87	83	82	81	81	80	79	78	0.0106790799561884
747	1	8	Biobío	8109	Santa Juana	01-19	1923	1904	1885	1859	1834	1804	1779	1756	1731	1694	0.231927710843373
748	1	8	Biobío	8109	Santa Juana	20-39	1825	1820	1817	1819	1816	1809	1798	1779	1762	1725	0.236171960569551
749	1	8	Biobío	8109	Santa Juana	40-59	1975	1988	1998	2004	2011	2020	2017	2016	2011	1985	0.271768893756846
750	1	8	Biobío	8109	Santa Juana	60+	1285	1328	1375	1426	1477	1532	1589	1645	1704	1822	0.249452354874042
751	1	8	Biobío	8110	Talcahuano	0	1005	978	905	858	846	841	836	829	821	803	0.0104380605745483
752	1	8	Biobío	8110	Talcahuano	01-19	21073	20677	20293	19964	19627	19318	19018	18740	18515	18156	0.236006759391655
753	1	8	Biobío	8110	Talcahuano	20-39	23877	23748	23656	23597	23518	23415	23247	23024	22776	22284	0.289665930066294
754	1	8	Biobío	8110	Talcahuano	40-59	20096	20108	20102	20136	20199	20241	20255	20250	20203	19998	0.2599506044456
755	1	8	Biobío	8110	Talcahuano	60+	10949	11467	12005	12442	12862	13297	13746	14215	14699	15689	0.203938645521903
756	1	8	Biobío	8111	Tomé	0	367	358	333	316	312	311	309	307	304	298	0.0103952279624656
757	1	8	Biobío	8111	Tomé	01-19	7611	7515	7421	7322	7214	7111	7013	6921	6840	6706	0.233927512470785
758	1	8	Biobío	8111	Tomé	20-39	7875	7861	7865	7872	7867	7853	7809	7745	7672	7521	0.262357414448669
759	1	8	Biobío	8111	Tomé	40-59	7552	7610	7655	7687	7717	7745	7755	7749	7736	7657	0.267101545330868
760	1	8	Biobío	8111	Tomé	60+	4531	4706	4879	5065	5258	5446	5644	5851	6058	6485	0.226218299787212
761	1	8	Biobío	8112	Hualpén	0	614	601	559	531	525	524	522	519	515	506	0.0106598129266032
762	1	8	Biobío	8112	Hualpén	01-19	12487	12372	12266	12114	11949	11799	11645	11503	11383	11190	0.235737760175276
763	1	8	Biobío	8112	Hualpén	20-39	14297	14265	14250	14263	14260	14234	14167	14067	13944	13699	0.288594421505014
764	1	8	Biobío	8112	Hualpén	40-59	12432	12523	12587	12648	12712	12764	12794	12809	12800	12699	0.267527597539395
765	1	8	Biobío	8112	Hualpén	60+	6481	6728	6988	7268	7547	7830	8124	8423	8736	9374	0.197480407853712
766	1	8	Biobío	8201	Lebu	0	208	202	186	176	174	173	172	171	169	166	0.012510362499058
767	1	8	Biobío	8201	Lebu	01-19	3890	3843	3798	3745	3690	3634	3587	3537	3496	3427	0.258271158338986
768	1	8	Biobío	8201	Lebu	20-39	3653	3630	3619	3627	3625	3624	3609	3584	3556	3497	0.263546612404853
769	1	8	Biobío	8201	Lebu	40-59	3480	3517	3542	3557	3564	3570	3569	3567	3558	3517	0.265053884995101
770	1	8	Biobío	8201	Lebu	60+	1883	1949	2020	2088	2169	2248	2324	2406	2488	2662	0.200617981762002
771	1	8	Biobío	8202	Arauco	0	269	260	238	227	224	224	223	221	219	215	0.0112553659302691
772	1	8	Biobío	8202	Arauco	01-19	5411	5351	5295	5234	5163	5097	5033	4975	4923	4832	0.252957805465396
773	1	8	Biobío	8202	Arauco	20-39	5327	5297	5274	5290	5296	5294	5281	5246	5212	5135	0.268820018846194
774	1	8	Biobío	8202	Arauco	40-59	5058	5120	5175	5190	5216	5234	5240	5247	5236	5195	0.271961051198827
775	1	8	Biobío	8202	Arauco	60+	2573	2681	2792	2902	3012	3125	3238	3354	3476	3725	0.195005758559313
776	1	8	Biobío	8203	Cañete	0	277	273	255	243	240	240	239	237	235	231	0.0126950978236975
777	1	8	Biobío	8203	Cañete	01-19	5371	5321	5275	5214	5149	5089	5029	4970	4922	4829	0.265387997362058
778	1	8	Biobío	8203	Cañete	20-39	4752	4758	4771	4789	4794	4794	4778	4750	4716	4653	0.255715541877336
779	1	8	Biobío	8203	Cañete	40-59	4559	4591	4615	4636	4663	4680	4692	4699	4693	4656	0.255880413277643
780	1	8	Biobío	8203	Cañete	60+	2649	2750	2855	2970	3086	3204	3321	3443	3568	3827	0.210320949659266
781	1	8	Biobío	8204	Contulmo	0	39	38	35	33	32	32	32	32	31	30	0.00956022944550669
782	1	8	Biobío	8204	Contulmo	01-19	828	820	809	796	784	772	762	750	742	721	0.229764181007011
783	1	8	Biobío	8204	Contulmo	20-39	772	769	763	765	760	757	750	741	735	721	0.229764181007011
784	1	8	Biobío	8204	Contulmo	40-59	869	872	874	876	879	879	879	875	870	859	0.273741236456342
785	1	8	Biobío	8204	Contulmo	60+	576	593	619	639	663	686	708	735	757	807	0.25717017208413
786	1	8	Biobío	8205	Curanilahue	0	237	231	214	203	200	199	198	197	195	190	0.0114210146669873
787	1	8	Biobío	8205	Curanilahue	01-19	4790	4725	4663	4594	4521	4453	4391	4334	4282	4190	0.251863428708824
788	1	8	Biobío	8205	Curanilahue	20-39	4515	4482	4458	4464	4460	4454	4428	4387	4351	4284	0.257513825438807
789	1	8	Biobío	8205	Curanilahue	40-59	4498	4532	4554	4563	4582	4590	4590	4588	4576	4524	0.271940370281318
790	1	8	Biobío	8205	Curanilahue	60+	2423	2522	2628	2726	2820	2919	3021	3126	3230	3448	0.207261360904063
791	1	8	Biobío	8206	Los Álamos	0	153	149	137	131	130	130	130	129	129	127	0.0113352374152089
792	1	8	Biobío	8206	Los Álamos	01-19	3341	3330	3320	3293	3259	3233	3201	3174	3149	3102	0.276865405212424
793	1	8	Biobío	8206	Los Álamos	20-39	2858	2854	2856	2869	2881	2887	2886	2876	2861	2847	0.254105676544091
794	1	8	Biobío	8206	Los Álamos	40-59	2804	2844	2879	2900	2921	2942	2952	2964	2969	2953	0.263566583363085
795	1	8	Biobío	8206	Los Álamos	60+	1487	1538	1591	1660	1731	1796	1871	1942	2019	2175	0.194127097465191
796	1	8	Biobío	8207	Tirúa	0	78	76	70	66	66	65	65	65	64	63	0.0115469208211144
797	1	8	Biobío	8207	Tirúa	01-19	1621	1600	1576	1559	1538	1518	1501	1482	1471	1437	0.263379765395894
798	1	8	Biobío	8207	Tirúa	20-39	1579	1583	1594	1600	1601	1600	1598	1586	1579	1563	0.286473607038123
799	1	8	Biobío	8207	Tirúa	40-59	1320	1333	1344	1346	1355	1363	1362	1368	1363	1350	0.247434017595308
800	1	8	Biobío	8207	Tirúa	60+	723	750	777	810	841	873	905	938	969	1043	0.19116568914956
801	1	8	Biobío	8301	Los Angeles	0	1553	1532	1435	1372	1364	1367	1367	1364	1359	1343	0.0123051832033791
802	1	8	Biobío	8301	Los Angeles	01-19	29982	29930	29892	29688	29449	29217	28984	28764	28583	28268	0.259004407143054
803	1	8	Biobío	8301	Los Angeles	20-39	29859	29996	30180	30413	30593	30726	30758	30697	30591	30366	0.278227247322271
804	1	8	Biobío	8301	Los Angeles	40-59	27314	27665	27956	28213	28481	28709	28880	29023	29101	29078	0.266425999395278
805	1	8	Biobío	8301	Los Angeles	60+	13424	13954	14493	15153	15804	16475	17160	17861	18589	20086	0.184037162936019
806	1	8	Biobío	8302	Antuco	0	21	21	19	18	18	18	18	17	17	17	0.00802644003777148
807	1	8	Biobío	8302	Antuco	01-19	563	554	540	535	526	516	512	504	496	483	0.228045325779037
808	1	8	Biobío	8302	Antuco	20-39	533	528	536	529	527	525	518	516	510	500	0.236071765816808
809	1	8	Biobío	8302	Antuco	40-59	556	562	566	570	568	571	565	565	562	554	0.261567516525024
810	1	8	Biobío	8302	Antuco	60+	405	419	429	444	463	478	498	511	530	564	0.26628895184136
811	1	8	Biobío	8303	Cabrero	0	202	197	183	174	172	172	171	170	169	165	0.0108324579831933
812	1	8	Biobío	8303	Cabrero	01-19	4056	4018	3990	3939	3893	3846	3800	3755	3719	3649	0.239561449579832
813	1	8	Biobío	8303	Cabrero	20-39	4102	4084	4067	4078	4077	4078	4061	4032	4002	3942	0.258797268907563
814	1	8	Biobío	8303	Cabrero	40-59	4136	4190	4235	4262	4284	4300	4309	4313	4307	4269	0.280265231092437
815	1	8	Biobío	8303	Cabrero	60+	2215	2304	2393	2488	2587	2682	2783	2887	2989	3207	0.210543592436975
816	1	8	Biobío	8304	Laja	0	167	163	152	145	142	141	140	141	138	135	0.0115295926210607
817	1	8	Biobío	8304	Laja	01-19	3329	3287	3250	3198	3150	3105	3059	3014	2977	2908	0.248355965496627
818	1	8	Biobío	8304	Laja	20-39	3005	2978	2961	2957	2947	2938	2915	2886	2857	2807	0.239730122128277
819	1	8	Biobío	8304	Laja	40-59	3172	3192	3199	3208	3217	3222	3223	3221	3205	3166	0.27039029806132
820	1	8	Biobío	8304	Laja	60+	1885	1962	2041	2120	2199	2275	2356	2438	2525	2693	0.229994021692715
821	1	8	Biobío	8305	Mulchén	0	201	193	177	168	166	165	164	163	162	158	0.0103403141361257
822	1	8	Biobío	8305	Mulchén	01-19	4315	4264	4213	4152	4090	4036	3974	3920	3875	3792	0.248167539267016
823	1	8	Biobío	8305	Mulchén	20-39	4107	4088	4080	4076	4071	4059	4038	4002	3961	3886	0.254319371727749
824	1	8	Biobío	8305	Mulchén	40-59	4011	4042	4061	4072	4088	4097	4097	4094	4081	4035	0.264070680628272
825	1	8	Biobío	8305	Mulchén	60+	2398	2482	2571	2670	2768	2864	2969	3076	3185	3409	0.223102094240838
826	1	8	Biobío	8306	Nacimiento	0	184	178	164	156	154	153	152	151	149	148	0.0107495642068565
827	1	8	Biobío	8306	Nacimiento	01-19	3887	3836	3797	3743	3690	3638	3588	3542	3502	3425	0.248765252760023
828	1	8	Biobío	8306	Nacimiento	20-39	3704	3686	3670	3670	3663	3653	3626	3596	3561	3496	0.253922138291691
829	1	8	Biobío	8306	Nacimiento	40-59	3720	3746	3763	3772	3788	3793	3800	3795	3784	3743	0.271862289366647
830	1	8	Biobío	8306	Nacimiento	60+	2082	2160	2241	2326	2405	2494	2581	2672	2764	2956	0.214700755374782
831	1	8	Biobío	8307	Negrete	0	68	66	61	58	58	58	58	57	57	56	0.0107423748321504
832	1	8	Biobío	8307	Negrete	01-19	1404	1393	1379	1364	1344	1331	1314	1304	1290	1267	0.243046230577403
833	1	8	Biobío	8307	Negrete	20-39	1325	1327	1331	1332	1334	1333	1328	1318	1307	1289	0.247266449261462
834	1	8	Biobío	8307	Negrete	40-59	1367	1384	1400	1404	1419	1425	1431	1433	1431	1421	0.272587761365816
835	1	8	Biobío	8307	Negrete	60+	814	841	871	910	948	984	1022	1060	1097	1180	0.226357183963169
836	1	8	Biobío	8308	Quilaco	0	23	23	21	20	19	19	19	19	19	18	0.00871248789932236
837	1	8	Biobío	8308	Quilaco	01-19	490	478	468	458	448	441	433	422	417	401	0.194094869312682
838	1	8	Biobío	8308	Quilaco	20-39	481	481	481	480	478	471	465	459	448	438	0.212003872216844
839	1	8	Biobío	8308	Quilaco	40-59	575	572	570	573	569	569	565	563	560	547	0.264762826718296
840	1	8	Biobío	8308	Quilaco	60+	485	503	519	535	552	569	588	607	625	662	0.320425943852856
841	1	8	Biobío	8309	Quilleco	0	50	48	45	41	40	39	39	38	38	37	0.00756182301246679
842	1	8	Biobío	8309	Quilleco	01-19	1284	1258	1237	1211	1188	1164	1143	1122	1102	1070	0.218679746576742
843	1	8	Biobío	8309	Quilleco	20-39	1201	1187	1160	1158	1146	1136	1122	1105	1086	1052	0.215001021867975
844	1	8	Biobío	8309	Quilleco	40-59	1373	1382	1389	1385	1382	1380	1372	1363	1352	1323	0.270386266094421
845	1	8	Biobío	8309	Quilleco	60+	1038	1064	1104	1140	1175	1211	1249	1289	1333	1411	0.288371142448396
846	1	8	Biobío	8310	San Rosendo	0	21	19	17	16	16	20	15	15	15	14	0.00805060379528465
847	1	8	Biobío	8310	San Rosendo	01-19	494	478	466	455	445	438	432	420	414	397	0.228292121909143
848	1	8	Biobío	8310	San Rosendo	20-39	430	423	418	414	410	405	398	393	385	376	0.216216216216216
849	1	8	Biobío	8310	San Rosendo	40-59	508	511	507	506	505	499	498	497	489	480	0.276020701552616
850	1	8	Biobío	8310	San Rosendo	60+	347	364	379	394	400	412	422	434	448	472	0.27142035652674
851	1	8	Biobío	8311	Santa Bárbara	0	105	103	96	91	90	89	89	88	87	85	0.0118400891489065
852	1	8	Biobío	8311	Santa Bárbara	01-19	1989	1948	1914	1886	1855	1832	1799	1779	1754	1714	0.238751915308539
853	1	8	Biobío	8311	Santa Bárbara	20-39	1941	1947	1953	1956	1952	1944	1932	1913	1897	1860	0.259089009611366
854	1	8	Biobío	8311	Santa Bárbara	40-59	1776	1787	1792	1794	1805	1806	1808	1806	1800	1774	0.247109625296002
855	1	8	Biobío	8311	Santa Bárbara	60+	1233	1280	1329	1377	1425	1476	1530	1580	1633	1746	0.243209360635186
856	1	8	Biobío	8312	Tucapel	0	91	88	83	79	78	78	77	77	76	74	0.00980652001060164
857	1	8	Biobío	8312	Tucapel	01-19	1925	1912	1893	1869	1844	1819	1795	1772	1750	1714	0.227140206732043
858	1	8	Biobío	8312	Tucapel	20-39	1914	1911	1912	1913	1912	1911	1906	1892	1882	1852	0.245428041346409
859	1	8	Biobío	8312	Tucapel	40-59	1959	1976	1990	2001	2010	2014	2017	2016	2008	1988	0.263450834879406
860	1	8	Biobío	8312	Tucapel	60+	1347	1392	1439	1493	1553	1611	1668	1727	1792	1918	0.25417439703154
861	1	8	Biobío	8313	Yumbel	0	120	117	108	103	101	100	99	98	97	94	0.00865243004418262
862	1	8	Biobío	8313	Yumbel	01-19	2688	2647	2611	2566	2522	2480	2433	2394	2360	2296	0.211340206185567
863	1	8	Biobío	8313	Yumbel	20-39	2603	2564	2532	2528	2520	2503	2484	2457	2429	2379	0.218980117820324
864	1	8	Biobío	8313	Yumbel	40-59	3125	3151	3174	3174	3173	3176	3170	3158	3141	3085	0.283965390279823
865	1	8	Biobío	8313	Yumbel	60+	2170	2249	2328	2412	2491	2574	2660	2742	2833	3010	0.277061855670103
866	1	8	Biobío	8314	Alto Biobío	0	65	65	62	59	58	58	59	58	57	56	0.0165680473372781
867	1	8	Biobío	8314	Alto Biobío	01-19	1034	1048	1059	1052	1038	1028	1014	1002	994	976	0.288757396449704
868	1	8	Biobío	8314	Alto Biobío	20-39	1082	1075	1065	1071	1076	1074	1074	1073	1066	1057	0.312721893491124
869	1	8	Biobío	8314	Alto Biobío	40-59	782	775	764	770	774	777	781	781	783	781	0.231065088757396
870	1	8	Biobío	8314	Alto Biobío	60+	347	362	378	393	406	423	439	456	474	510	0.150887573964497
871	1	9	La Araucanía	9101	Temuco	0	2020	1952	1878	1795	1783	1783	1784	1778	1768	1750	0.0116505888540481
872	1	9	La Araucanía	9101	Temuco	01-19	40069	39882	39693	39420	39079	38786	38508	38261	38141	37918	0.252438301810169
873	1	9	La Araucanía	9101	Temuco	20-39	48094	48285	48538	48771	48972	49073	48972	48743	48386	47683	0.317448587615757
874	1	9	La Araucanía	9101	Temuco	40-59	34114	34501	34843	35246	35645	36037	36419	36761	37037	37365	0.248756715732289
875	1	9	La Araucanía	9101	Temuco	60+	17113	17841	18589	19396	20211	21040	21880	22746	23631	25491	0.169705805987737
876	1	9	La Araucanía	9102	Carahue	0	192	185	177	168	165	164	162	160	158	153	0.0121053880845004
877	1	9	La Araucanía	9102	Carahue	01-19	3470	3393	3318	3267	3216	3167	3117	3070	3033	2959	0.234116623150566
878	1	9	La Araucanía	9102	Carahue	20-39	3191	3161	3139	3127	3114	3093	3068	3033	2989	2908	0.230081493789066
879	1	9	La Araucanía	9102	Carahue	40-59	3374	3409	3438	3446	3454	3464	3473	3477	3470	3447	0.272727272727273
880	1	9	La Araucanía	9102	Carahue	60+	2277	2368	2464	2552	2637	2724	2805	2891	2985	3172	0.250969222248596
881	1	9	La Araucanía	9103	Cunco	0	112	108	104	98	96	96	94	93	92	89	0.00991753955872521
882	1	9	La Araucanía	9103	Cunco	01-19	2371	2314	2257	2216	2175	2141	2103	2072	2044	1992	0.221974593269445
883	1	9	La Araucanía	9103	Cunco	20-39	2099	2077	2060	2048	2038	2022	2000	1972	1939	1877	0.209159794963227
884	1	9	La Araucanía	9103	Cunco	40-59	2487	2508	2531	2537	2540	2547	2547	2546	2542	2518	0.280588366391799
885	1	9	La Araucanía	9103	Cunco	60+	1824	1891	1957	2025	2091	2151	2222	2286	2354	2498	0.278359705816804
886	1	9	La Araucanía	9104	Curarrehue	0	62	59	57	54	53	53	53	52	52	51	0.012937595129376
887	1	9	La Araucanía	9104	Curarrehue	01-19	1165	1153	1140	1126	1113	1101	1088	1075	1067	1045	0.265093860984272
888	1	9	La Araucanía	9104	Curarrehue	20-39	1048	1041	1043	1045	1049	1044	1038	1026	1017	997	0.252917300862506
889	1	9	La Araucanía	9104	Curarrehue	40-59	908	923	934	944	949	955	963	965	964	964	0.244545915778792
890	1	9	La Araucanía	9104	Curarrehue	60+	625	651	672	696	719	747	770	804	829	885	0.224505327245053
891	1	9	La Araucanía	9105	Freire	0	158	151	144	137	134	133	132	131	129	125	0.00986816136417463
892	1	9	La Araucanía	9105	Freire	01-19	3420	3368	3317	3269	3215	3170	3123	3081	3046	2982	0.23541485750375
893	1	9	La Araucanía	9105	Freire	20-39	3231	3196	3168	3158	3145	3125	3095	3055	3009	2924	0.230836030630773
894	1	9	La Araucanía	9105	Freire	40-59	3481	3512	3544	3556	3569	3585	3590	3598	3596	3571	0.281913633851741
895	1	9	La Araucanía	9105	Freire	60+	2215	2303	2385	2469	2556	2634	2721	2801	2888	3065	0.241967316649562
896	1	9	La Araucanía	9106	Galvarino	0	91	87	83	79	78	77	76	75	74	72	0.0115347644985582
897	1	9	La Araucanía	9106	Galvarino	01-19	1864	1830	1796	1769	1740	1709	1684	1657	1636	1593	0.255206664530599
898	1	9	La Araucanía	9106	Galvarino	20-39	1586	1568	1554	1546	1539	1529	1512	1491	1467	1426	0.228452419096443
899	1	9	La Araucanía	9106	Galvarino	40-59	1660	1675	1687	1692	1696	1698	1703	1702	1695	1677	0.268663889778917
900	1	9	La Araucanía	9106	Galvarino	60+	1081	1119	1159	1194	1229	1271	1305	1346	1390	1474	0.236142262095482
901	1	9	La Araucanía	9107	Gorbea	0	85	80	76	72	70	69	69	68	67	64	0.00870985302123027
902	1	9	La Araucanía	9107	Gorbea	01-19	1886	1843	1798	1763	1727	1695	1665	1635	1613	1569	0.213527490473598
903	1	9	La Araucanía	9107	Gorbea	20-39	1940	1919	1897	1886	1874	1857	1835	1808	1778	1720	0.234077299945563
904	1	9	La Araucanía	9107	Gorbea	40-59	2029	2039	2051	2054	2058	2059	2054	2051	2045	2020	0.27490473598258
905	1	9	La Araucanía	9107	Gorbea	60+	1461	1513	1570	1617	1665	1716	1767	1818	1867	1975	0.268780620577028
906	1	9	La Araucanía	9108	Lautaro	0	296	289	281	269	267	268	267	266	265	262	0.0127698981332553
907	1	9	La Araucanía	9108	Lautaro	01-19	5668	5654	5637	5607	5562	5527	5492	5458	5440	5405	0.263440074084905
908	1	9	La Araucanía	9108	Lautaro	20-39	5535	5564	5602	5638	5667	5685	5682	5659	5623	5548	0.270409903982064
909	1	9	La Araucanía	9108	Lautaro	40-59	4783	4851	4910	4970	5032	5086	5138	5188	5223	5271	0.256908904810645
910	1	9	La Araucanía	9108	Lautaro	60+	2721	2820	2927	3052	3185	3319	3453	3591	3735	4031	0.196471218989131
911	1	9	La Araucanía	9109	Loncoche	0	163	156	149	141	139	138	137	135	133	129	0.010618157873076
912	1	9	La Araucanía	9109	Loncoche	01-19	3459	3416	3369	3319	3266	3218	3171	3125	3090	3020	0.248580130051856
913	1	9	La Araucanía	9109	Loncoche	20-39	3024	2997	2973	2967	2957	2940	2917	2883	2840	2764	0.227508436908388
914	1	9	La Araucanía	9109	Loncoche	40-59	3232	3257	3283	3294	3307	3318	3321	3324	3322	3297	0.2713803605235
915	1	9	La Araucanía	9109	Loncoche	60+	2137	2209	2285	2364	2443	2523	2603	2685	2768	2939	0.24191291464318
916	1	9	La Araucanía	9110	Melipeuco	0	38	36	35	33	33	32	32	32	31	30	0.00956632653061225
917	1	9	La Araucanía	9110	Melipeuco	01-19	812	798	783	773	762	751	740	730	721	702	0.223852040816327
918	1	9	La Araucanía	9110	Melipeuco	20-39	726	728	730	726	722	718	712	704	692	676	0.215561224489796
919	1	9	La Araucanía	9110	Melipeuco	40-59	809	815	821	824	829	834	832	832	834	826	0.263392857142857
920	1	9	La Araucanía	9110	Melipeuco	60+	654	675	697	724	747	771	799	824	849	902	0.287627551020408
921	1	9	La Araucanía	9111	Nueva Imperial	0	210	203	195	186	183	182	181	180	178	174	0.0104141728513287
922	1	9	La Araucanía	9111	Nueva Imperial	01-19	4754	4708	4664	4609	4552	4500	4448	4393	4356	4278	0.25604500837922
923	1	9	La Araucanía	9111	Nueva Imperial	20-39	4243	4231	4225	4223	4220	4206	4175	4135	4079	3975	0.237909983241561
924	1	9	La Araucanía	9111	Nueva Imperial	40-59	4180	4215	4243	4273	4301	4328	4348	4365	4371	4364	0.261192243236773
925	1	9	La Araucanía	9111	Nueva Imperial	60+	2760	2866	2975	3091	3203	3316	3432	3549	3671	3917	0.234438592291118
926	1	9	La Araucanía	9112	Padre Las Casas	0	592	576	559	537	536	539	541	541	541	538	0.0128477611940299
927	1	9	La Araucanía	9112	Padre Las Casas	01-19	11612	11654	11691	11680	11648	11623	11595	11575	11577	11584	0.276632835820896
928	1	9	La Araucanía	9112	Padre Las Casas	20-39	11614	11700	11802	11921	12028	12115	12147	12148	12114	12040	0.287522388059701
929	1	9	La Araucanía	9112	Padre Las Casas	40-59	9440	9623	9792	9955	10118	10273	10421	10561	10675	10850	0.25910447761194
930	1	9	La Araucanía	9112	Padre Las Casas	60+	4448	4641	4841	5079	5318	5560	5812	6058	6323	6863	0.163892537313433
931	1	9	La Araucanía	9113	Perquenco	0	47	45	43	41	40	40	40	40	39	38	0.0106174909192512
932	1	9	La Araucanía	9113	Perquenco	01-19	979	969	956	944	930	922	908	898	888	870	0.243084660519698
933	1	9	La Araucanía	9113	Perquenco	20-39	915	912	910	907	901	899	892	883	870	850	0.237496507404303
934	1	9	La Araucanía	9113	Perquenco	40-59	955	966	975	980	992	994	995	997	999	993	0.27745180217938
935	1	9	La Araucanía	9113	Perquenco	60+	597	613	634	659	681	701	729	751	777	828	0.231349538977368
936	1	9	La Araucanía	9114	Pitrufquen	0	154	148	141	135	133	133	132	131	130	127	0.00980165161688662
937	1	9	La Araucanía	9114	Pitrufquen	01-19	3417	3408	3400	3365	3327	3293	3258	3228	3198	3151	0.243189009801652
938	1	9	La Araucanía	9114	Pitrufquen	20-39	3186	3164	3147	3149	3153	3147	3127	3101	3070	3009	0.232229682796944
939	1	9	La Araucanía	9114	Pitrufquen	40-59	3346	3379	3408	3436	3459	3485	3505	3523	3535	3533	0.2726711430115
940	1	9	La Araucanía	9114	Pitrufquen	60+	2201	2280	2362	2454	2546	2638	2736	2828	2929	3137	0.242108512773018
941	1	9	La Araucanía	9115	Pucón	0	224	217	209	201	200	201	200	200	200	197	0.0129682048581397
942	1	9	La Araucanía	9115	Pucón	01-19	3961	3951	3942	3931	3909	3890	3876	3861	3850	3826	0.251859653742347
943	1	9	La Araucanía	9115	Pucón	20-39	4282	4317	4358	4397	4435	4460	4463	4452	4430	4388	0.288855243236127
944	1	9	La Araucanía	9115	Pucón	40-59	3589	3671	3740	3798	3851	3902	3949	3992	4020	4063	0.267460996642749
945	1	9	La Araucanía	9115	Pucón	60+	1794	1870	1950	2040	2132	2224	2317	2410	2515	2717	0.178855901520637
946	1	9	La Araucanía	9116	Saavedra	0	80	77	74	70	68	68	67	65	64	62	0.00996944846438334
947	1	9	La Araucanía	9116	Saavedra	01-19	1786	1738	1685	1652	1616	1586	1558	1527	1502	1458	0.234442836468886
948	1	9	La Araucanía	9116	Saavedra	20-39	1537	1509	1501	1487	1480	1462	1437	1418	1394	1348	0.216755105322399
949	1	9	La Araucanía	9116	Saavedra	40-59	1689	1702	1707	1707	1704	1701	1703	1696	1689	1661	0.267084740311947
950	1	9	La Araucanía	9116	Saavedra	60+	1271	1316	1360	1399	1437	1480	1520	1560	1601	1690	0.271747869432385
951	1	9	La Araucanía	9117	Teodoro Schmidt	0	92	88	84	79	78	77	76	74	74	71	0.00911074040805851
952	1	9	La Araucanía	9117	Teodoro Schmidt	01-19	1996	1949	1905	1873	1837	1807	1776	1748	1719	1668	0.214038239445656
953	1	9	La Araucanía	9117	Teodoro Schmidt	20-39	1894	1867	1840	1827	1819	1803	1781	1754	1727	1680	0.215578082894906
954	1	9	La Araucanía	9117	Teodoro Schmidt	40-59	2221	2237	2253	2254	2255	2256	2254	2250	2242	2210	0.283587835236751
955	1	9	La Araucanía	9117	Teodoro Schmidt	60+	1590	1654	1720	1776	1829	1882	1937	1992	2048	2164	0.277685102014629
956	1	9	La Araucanía	9118	Toltén	0	61	57	53	50	49	49	48	47	46	45	0.00911854103343465
957	1	9	La Araucanía	9118	Toltén	01-19	1429	1388	1351	1322	1298	1271	1246	1227	1207	1170	0.237082066869301
958	1	9	La Araucanía	9118	Toltén	20-39	1158	1136	1109	1101	1092	1080	1068	1046	1033	996	0.201823708206687
959	1	9	La Araucanía	9118	Toltén	40-59	1461	1478	1494	1494	1490	1485	1483	1477	1465	1450	0.293819655521783
960	1	9	La Araucanía	9118	Toltén	60+	961	992	1030	1058	1086	1121	1148	1178	1212	1274	0.258156028368794
961	1	9	La Araucanía	9119	Vilcún	0	196	191	186	179	179	180	181	182	183	184	0.0113286541066371
962	1	9	La Araucanía	9119	Vilcún	01-19	4161	4182	4207	4210	4211	4215	4219	4229	4250	4292	0.264253170791774
963	1	9	La Araucanía	9119	Vilcún	20-39	3911	3947	3989	4039	4082	4128	4150	4167	4177	4202	0.258711981283093
964	1	9	La Araucanía	9119	Vilcún	40-59	3690	3770	3846	3919	3993	4064	4140	4207	4270	4384	0.269917497845093
965	1	9	La Araucanía	9119	Vilcún	60+	2008	2087	2170	2280	2395	2511	2635	2763	2894	3180	0.195788695973402
966	1	9	La Araucanía	9120	Villarrica	0	401	387	372	356	353	354	353	352	350	345	0.0115531444645369
967	1	9	La Araucanía	9120	Villarrica	01-19	8147	8125	8104	8056	7996	7941	7887	7841	7811	7746	0.259393208760297
968	1	9	La Araucanía	9120	Villarrica	20-39	7730	7761	7793	7847	7893	7917	7906	7874	7821	7717	0.258422074877771
969	1	9	La Araucanía	9120	Villarrica	40-59	7280	7401	7512	7601	7690	7775	7854	7920	7973	8025	0.268736186457705
970	1	9	La Araucanía	9120	Villarrica	60+	4079	4236	4404	4597	4790	4988	5188	5389	5594	6029	0.201895385439689
971	1	9	La Araucanía	9121	Cholchol	0	88	85	82	78	77	77	77	76	76	74	0.0118041154889137
972	1	9	La Araucanía	9121	Cholchol	01-19	1808	1796	1778	1767	1753	1735	1721	1704	1695	1674	0.267028234168129
973	1	9	La Araucanía	9121	Cholchol	20-39	1463	1470	1483	1487	1494	1497	1491	1483	1466	1441	0.229861221885468
974	1	9	La Araucanía	9121	Cholchol	40-59	1460	1481	1500	1516	1528	1545	1556	1567	1576	1578	0.251714787047376
975	1	9	La Araucanía	9121	Cholchol	60+	1029	1068	1109	1156	1203	1250	1298	1348	1399	1502	0.239591641410113
976	1	9	La Araucanía	9201	Angol	0	401	389	376	358	354	353	351	348	344	337	0.0122429702826419
977	1	9	La Araucanía	9201	Angol	01-19	7741	7658	7578	7499	7410	7323	7239	7164	7103	6983	0.253687422800262
978	1	9	La Araucanía	9201	Angol	20-39	7529	7553	7588	7599	7602	7598	7559	7495	7417	7260	0.263750635762552
979	1	9	La Araucanía	9201	Angol	40-59	6830	6877	6916	6963	7015	7056	7097	7127	7149	7141	0.259427450410521
980	1	9	La Araucanía	9201	Angol	60+	4101	4251	4402	4572	4737	4908	5078	5253	5428	5805	0.210891520744024
981	1	9	La Araucanía	9202	Collipulli	0	177	170	163	155	154	153	152	151	150	147	0.0113085621970921
982	1	9	La Araucanía	9202	Collipulli	01-19	3786	3766	3747	3708	3669	3629	3587	3557	3531	3474	0.267251327025156
983	1	9	La Araucanía	9202	Collipulli	20-39	3347	3343	3343	3349	3354	3347	3333	3304	3267	3204	0.246480498499885
984	1	9	La Araucanía	9202	Collipulli	40-59	3246	3273	3292	3319	3343	3370	3393	3406	3418	3422	0.263251019309178
985	1	9	La Araucanía	9202	Collipulli	60+	1935	2004	2079	2161	2239	2323	2406	2490	2575	2752	0.21170859296869
986	1	9	La Araucanía	9203	Curacautín	0	128	129	121	115	113	112	111	110	108	105	0.0118470044003159
987	1	9	La Araucanía	9203	Curacautín	01-19	2447	2409	2375	2337	2297	2259	2228	2193	2166	2111	0.238181202753018
988	1	9	La Araucanía	9203	Curacautín	20-39	2182	2169	2159	2150	2140	2125	2104	2073	2044	1985	0.223964797472639
989	1	9	La Araucanía	9203	Curacautín	40-59	2322	2331	2335	2344	2352	2358	2358	2361	2357	2329	0.262777840460341
990	1	9	La Araucanía	9203	Curacautín	60+	1703	1760	1824	1884	1946	2010	2068	2135	2195	2333	0.263229154913686
991	1	9	La Araucanía	9204	Ercilla	0	62	59	56	53	52	52	51	51	50	48	0.0116307244972135
992	1	9	La Araucanía	9204	Ercilla	01-19	1324	1297	1269	1245	1222	1202	1185	1166	1152	1118	0.27089895808093
993	1	9	La Araucanía	9204	Ercilla	20-39	1095	1081	1073	1066	1059	1050	1040	1024	1004	976	0.236491398110007
994	1	9	La Araucanía	9204	Ercilla	40-59	1001	1006	1011	1011	1012	1012	1013	1009	1009	998	0.241822146837897
995	1	9	La Araucanía	9204	Ercilla	60+	721	749	778	804	830	854	878	904	931	987	0.239156772473952
996	1	9	La Araucanía	9205	Lonquimay	0	82	78	74	70	69	69	68	68	67	65	0.0116843429804063
997	1	9	La Araucanía	9205	Lonquimay	01-19	1557	1536	1519	1495	1472	1456	1435	1419	1405	1379	0.247887830307388
998	1	9	La Araucanía	9205	Lonquimay	20-39	1488	1484	1474	1481	1475	1469	1459	1441	1427	1391	0.250044939780694
999	1	9	La Araucanía	9205	Lonquimay	40-59	1429	1441	1457	1462	1472	1479	1486	1493	1492	1488	0.267481574689916
1000	1	9	La Araucanía	9205	Lonquimay	60+	877	913	949	984	1023	1057	1093	1129	1165	1240	0.222901312241596
1001	1	9	La Araucanía	9206	Los Sauces	0	46	45	43	40	40	39	39	38	38	36	0.00975081256771398
1002	1	9	La Araucanía	9206	Los Sauces	01-19	989	974	951	932	914	896	883	867	854	831	0.225081256771398
1003	1	9	La Araucanía	9206	Los Sauces	20-39	949	937	929	924	918	914	903	889	874	848	0.229685807150596
1004	1	9	La Araucanía	9206	Los Sauces	40-59	1019	1023	1025	1027	1027	1029	1029	1028	1021	1011	0.273835319609967
1005	1	9	La Araucanía	9206	Los Sauces	60+	720	740	769	793	817	838	861	887	915	966	0.261646803900325
1006	1	9	La Araucanía	9207	Lumaco	0	65	62	60	56	57	54	54	53	52	50	0.0100623867981485
1007	1	9	La Araucanía	9207	Lumaco	01-19	1435	1397	1366	1340	1312	1289	1263	1240	1222	1183	0.238076071644194
1008	1	9	La Araucanía	9207	Lumaco	20-39	1258	1230	1199	1191	1180	1169	1149	1132	1112	1076	0.216542563896156
1009	1	9	La Araucanía	9207	Lumaco	40-59	1428	1440	1448	1446	1442	1440	1438	1428	1424	1404	0.28255182129201
1010	1	9	La Araucanía	9207	Lumaco	60+	935	971	1010	1037	1066	1096	1126	1157	1189	1256	0.252767156369491
1011	1	9	La Araucanía	9208	Purén	0	83	79	75	71	70	69	68	67	66	64	0.0108899098179343
1012	1	9	La Araucanía	9208	Purén	01-19	1729	1684	1647	1615	1586	1555	1526	1501	1483	1437	0.244512506380807
1013	1	9	La Araucanía	9208	Purén	20-39	1478	1462	1445	1437	1424	1414	1394	1375	1353	1309	0.222732686744938
1014	1	9	La Araucanía	9208	Purén	40-59	1600	1610	1618	1619	1617	1616	1617	1615	1605	1584	0.269525267993874
1015	1	9	La Araucanía	9208	Purén	60+	1111	1147	1184	1220	1258	1294	1328	1367	1400	1483	0.252339629062447
1016	1	9	La Araucanía	9209	Renaico	0	70	68	65	62	61	61	61	60	59	58	0.0108920187793427
1017	1	9	La Araucanía	9209	Renaico	01-19	1465	1448	1433	1419	1400	1387	1371	1354	1341	1321	0.248075117370892
1018	1	9	La Araucanía	9209	Renaico	20-39	1394	1396	1394	1399	1398	1396	1387	1378	1364	1335	0.250704225352113
1019	1	9	La Araucanía	9209	Renaico	40-59	1373	1389	1401	1410	1416	1427	1435	1442	1446	1443	0.270985915492958
1020	1	9	La Araucanía	9209	Renaico	60+	827	858	888	919	958	990	1026	1062	1095	1168	0.219342723004695
1021	1	9	La Araucanía	9210	Traiguén	0	137	131	126	119	117	116	114	113	111	108	0.0115768035159181
1022	1	9	La Araucanía	9210	Traiguén	01-19	2709	2672	2638	2592	2551	2502	2464	2427	2391	2333	0.250080394468861
1023	1	9	La Araucanía	9210	Traiguén	20-39	2268	2240	2220	2209	2199	2181	2157	2127	2099	2034	0.218029799549791
1024	1	9	La Araucanía	9210	Traiguén	40-59	2466	2471	2477	2483	2487	2495	2497	2495	2487	2463	0.264015435738021
1025	1	9	La Araucanía	9210	Traiguén	60+	1761	1820	1880	1943	2005	2067	2129	2193	2256	2391	0.256297566727409
1026	1	9	La Araucanía	9211	Victoria	0	246	239	231	219	216	215	213	211	208	203	0.0117341040462428
1027	1	9	La Araucanía	9211	Victoria	01-19	4808	4726	4646	4576	4504	4436	4372	4316	4272	4187	0.242023121387283
1028	1	9	La Araucanía	9211	Victoria	20-39	4692	4670	4650	4646	4629	4610	4571	4517	4456	4340	0.250867052023121
1029	1	9	La Araucanía	9211	Victoria	40-59	4501	4536	4568	4587	4610	4627	4645	4653	4654	4629	0.26757225433526
1030	1	9	La Araucanía	9211	Victoria	60+	2829	2934	3042	3151	3261	3370	3478	3590	3703	3941	0.227803468208092
1031	1	10	Los Lagos	10101	Puerto Montt	0	1808	1828	1777	1708	1704	1714	1723	1727	1727	1727	0.0122747787767867
1032	1	10	Los Lagos	10101	Puerto Montt	01-19	36299	36463	36661	36591	36456	36314	36122	35931	35800	35606	0.253072248480756
1033	1	10	Los Lagos	10101	Puerto Montt	20-39	41429	41911	42439	42848	43230	43564	43781	43894	43895	43720	0.310743096769608
1034	1	10	Los Lagos	10101	Puerto Montt	40-59	32023	32814	33539	34331	35086	35799	36440	37018	37536	38391	0.272866839617613
1035	1	10	Los Lagos	10101	Puerto Montt	60+	12880	13527	14190	14938	15705	16505	17356	18262	19206	21251	0.151043036355236
1036	1	10	Los Lagos	10102	Calbuco	0	229	227	217	207	205	204	203	202	201	198	0.0104205041839903
1037	1	10	Los Lagos	10102	Calbuco	01-19	4966	4885	4815	4766	4712	4657	4597	4537	4487	4391	0.231093100363139
1038	1	10	Los Lagos	10102	Calbuco	20-39	5026	4982	4943	4946	4949	4945	4929	4902	4864	4771	0.251092047786959
1039	1	10	Los Lagos	10102	Calbuco	40-59	4977	5070	5158	5238	5321	5389	5445	5490	5525	5564	0.29282669333193
1040	1	10	Los Lagos	10102	Calbuco	60+	2666	2775	2877	3013	3139	3280	3426	3579	3735	4077	0.214567654333982
1041	1	10	Los Lagos	10103	Cochamó	0	20	19	18	17	16	16	16	15	15	14	0.00692383778437191
1042	1	10	Los Lagos	10103	Cochamó	01-19	432	415	402	388	378	366	356	347	335	323	0.159742828882295
1043	1	10	Los Lagos	10103	Cochamó	20-39	566	547	525	520	511	501	492	484	473	453	0.224035608308605
1044	1	10	Los Lagos	10103	Cochamó	40-59	660	664	669	668	669	669	666	660	655	645	0.318991097922849
1045	1	10	Los Lagos	10103	Cochamó	60+	436	455	472	486	498	514	527	542	561	587	0.290306627101879
1046	1	10	Los Lagos	10104	Fresia	0	77	76	72	67	66	65	64	63	62	60	0.0095222980479289
1047	1	10	Los Lagos	10104	Fresia	01-19	1656	1608	1562	1528	1493	1460	1424	1394	1365	1312	0.208220917314712
1048	1	10	Los Lagos	10104	Fresia	20-39	1552	1516	1486	1468	1449	1435	1415	1392	1369	1318	0.209173147119505
1049	1	10	Los Lagos	10104	Fresia	40-59	1912	1932	1953	1963	1971	1978	1976	1975	1967	1943	0.308363751785431
1050	1	10	Los Lagos	10104	Fresia	60+	1184	1238	1289	1332	1376	1415	1465	1509	1559	1668	0.264719885732423
1051	1	10	Los Lagos	10105	Frutillar	0	128	129	124	119	118	118	118	117	116	115	0.0110047846889952
1052	1	10	Los Lagos	10105	Frutillar	01-19	2696	2672	2649	2626	2598	2571	2539	2509	2486	2443	0.23377990430622
1053	1	10	Los Lagos	10105	Frutillar	20-39	2727	2737	2752	2761	2768	2770	2767	2758	2736	2691	0.257511961722488
1054	1	10	Los Lagos	10105	Frutillar	40-59	2590	2635	2675	2728	2778	2825	2864	2894	2918	2950	0.282296650717703
1055	1	10	Los Lagos	10105	Frutillar	60+	1440	1509	1582	1651	1723	1798	1878	1964	2058	2251	0.215406698564593
1056	1	10	Los Lagos	10106	Los Muermos	0	107	107	103	97	96	95	93	92	91	88	0.0097821253890618
1057	1	10	Los Lagos	10106	Los Muermos	01-19	2307	2251	2200	2155	2111	2070	2024	1980	1945	1874	0.208314806580703
1058	1	10	Los Lagos	10106	Los Muermos	20-39	2254	2218	2187	2170	2154	2130	2105	2079	2044	1975	0.219542018674967
1059	1	10	Los Lagos	10106	Los Muermos	40-59	2620	2649	2673	2694	2711	2724	2729	2731	2726	2706	0.30080035571365
1060	1	10	Los Lagos	10106	Los Muermos	60+	1638	1709	1780	1842	1901	1970	2043	2114	2190	2353	0.261560693641618
1061	1	10	Los Lagos	10107	Llanquihue	0	109	108	103	98	97	96	96	95	94	92	0.0097997443544951
1062	1	10	Los Lagos	10107	Llanquihue	01-19	2506	2459	2413	2383	2346	2313	2275	2236	2210	2155	0.22954835960801
1063	1	10	Los Lagos	10107	Llanquihue	20-39	2591	2566	2540	2533	2524	2514	2501	2480	2454	2395	0.255112910097997
1064	1	10	Los Lagos	10107	Llanquihue	40-59	2541	2578	2610	2644	2677	2707	2731	2749	2758	2766	0.294631444397103
1065	1	10	Los Lagos	10107	Llanquihue	60+	1318	1375	1440	1497	1559	1619	1681	1753	1824	1980	0.210907541542395
1066	1	10	Los Lagos	10108	Maullín	0	82	80	76	72	70	69	68	66	65	63	0.00847799757771498
1067	1	10	Los Lagos	10108	Maullín	01-19	1902	1831	1762	1720	1675	1634	1591	1553	1521	1451	0.195263087067689
1068	1	10	Los Lagos	10108	Maullín	20-39	1819	1771	1724	1700	1677	1656	1629	1600	1566	1499	0.201722513793567
1069	1	10	Los Lagos	10108	Maullín	40-59	2337	2358	2383	2391	2397	2400	2395	2386	2371	2337	0.314493338716189
1070	1	10	Los Lagos	10108	Maullín	60+	1494	1562	1627	1674	1726	1774	1832	1888	1949	2081	0.280043062844839
1071	1	10	Los Lagos	10109	Puerto Varas	0	327	335	329	317	316	319	320	321	322	322	0.0125189533843941
1072	1	10	Los Lagos	10109	Puerto Varas	01-19	6409	6412	6421	6410	6391	6369	6338	6314	6297	6271	0.243808561097936
1073	1	10	Los Lagos	10109	Puerto Varas	20-39	6560	6639	6732	6815	6897	6969	7021	7060	7078	7095	0.275844640566074
1074	1	10	Los Lagos	10109	Puerto Varas	40-59	6223	6378	6525	6687	6844	6997	7135	7255	7366	7553	0.2936511022122
1075	1	10	Los Lagos	10109	Puerto Varas	60+	2692	2825	2958	3120	3283	3454	3640	3833	4039	4480	0.174176742739396
1076	1	10	Los Lagos	10201	Castro	0	299	296	280	268	265	265	264	263	261	258	0.0106695339315992
1077	1	10	Los Lagos	10201	Castro	01-19	6611	6523	6446	6386	6320	6252	6181	6115	6053	5937	0.245523344774823
1078	1	10	Los Lagos	10201	Castro	20-39	6934	6908	6893	6921	6946	6967	6965	6945	6903	6801	0.281253877010876
1079	1	10	Los Lagos	10201	Castro	40-59	6192	6314	6424	6539	6635	6720	6796	6856	6907	6974	0.288408254414623
1080	1	10	Los Lagos	10201	Castro	60+	2742	2854	2963	3093	3235	3381	3529	3684	3855	4211	0.174144989868078
1081	1	10	Los Lagos	10202	Ancud	0	262	257	243	230	225	224	221	219	216	210	0.00991782374610371
1082	1	10	Los Lagos	10202	Ancud	01-19	5747	5625	5510	5414	5311	5211	5111	5018	4934	4779	0.225701331822046
1083	1	10	Los Lagos	10202	Ancud	20-39	5786	5703	5627	5598	5563	5523	5477	5409	5340	5186	0.244923018796637
1084	1	10	Los Lagos	10202	Ancud	40-59	5948	6040	6127	6180	6233	6280	6307	6324	6328	6313	0.298148672900727
1085	1	10	Los Lagos	10202	Ancud	60+	3208	3351	3497	3623	3755	3890	4032	4187	4345	4686	0.221309152734486
1086	1	10	Los Lagos	10203	Chonchi	0	88	88	85	81	80	80	79	79	78	76	0.00937808489634748
1087	1	10	Los Lagos	10203	Chonchi	01-19	2168	2146	2122	2097	2071	2044	2016	1981	1959	1914	0.236179664363277
1088	1	10	Los Lagos	10203	Chonchi	20-39	2239	2237	2239	2242	2247	2248	2242	2230	2207	2161	0.266658440276407
1089	1	10	Los Lagos	10203	Chonchi	40-59	2169	2223	2274	2313	2341	2368	2386	2400	2410	2411	0.297507403751234
1090	1	10	Los Lagos	10203	Chonchi	60+	1016	1062	1109	1157	1208	1256	1306	1361	1415	1542	0.190276406712734
1091	1	10	Los Lagos	10204	Curaco de Vélez	0	21	21	20	19	19	19	19	19	18	18	0.00880626223091976
1092	1	10	Los Lagos	10204	Curaco de Vélez	01-19	571	566	568	557	549	540	532	524	516	508	0.24853228962818
1093	1	10	Los Lagos	10204	Curaco de Vélez	20-39	509	505	497	501	504	504	502	497	495	486	0.237769080234834
1094	1	10	Los Lagos	10204	Curaco de Vélez	40-59	541	552	561	572	575	580	583	588	591	587	0.287181996086106
1095	1	10	Los Lagos	10204	Curaco de Vélez	60+	304	314	324	334	348	364	380	396	411	445	0.217710371819961
1096	1	10	Los Lagos	10205	Dalcahue	0	102	101	96	92	91	91	91	90	90	88	0.0113256113256113
1097	1	10	Los Lagos	10205	Dalcahue	01-19	2111	2107	2099	2083	2060	2039	2013	1993	1973	1936	0.249163449163449
1098	1	10	Los Lagos	10205	Dalcahue	20-39	2114	2106	2099	2102	2110	2111	2107	2100	2084	2055	0.264478764478765
1099	1	10	Los Lagos	10205	Dalcahue	40-59	1981	2022	2065	2096	2127	2153	2182	2199	2216	2240	0.288288288288288
1100	1	10	Los Lagos	10205	Dalcahue	60+	946	979	1017	1065	1111	1163	1214	1269	1329	1451	0.186743886743887
1101	1	10	Los Lagos	10206	Puqueldón	0	26	26	24	23	22	22	22	22	21	21	0.00997150997150997
1102	1	10	Los Lagos	10206	Puqueldón	01-19	565	554	542	532	520	511	501	491	482	466	0.221272554605888
1103	1	10	Los Lagos	10206	Puqueldón	20-39	614	603	595	590	587	583	580	573	561	552	0.262108262108262
1104	1	10	Los Lagos	10206	Puqueldón	40-59	567	577	585	588	593	594	595	594	599	592	0.281101614434948
1105	1	10	Los Lagos	10206	Puqueldón	60+	335	347	361	375	388	402	414	430	446	475	0.225546058879392
1106	1	10	Los Lagos	10207	Queilén	0	34	33	31	29	29	28	28	28	27	27	0.00966010733452594
1107	1	10	Los Lagos	10207	Queilén	01-19	749	732	717	705	692	681	668	654	642	619	0.221466905187835
1108	1	10	Los Lagos	10207	Queilén	20-39	761	746	734	729	727	721	712	704	698	674	0.241144901610018
1109	1	10	Los Lagos	10207	Queilén	40-59	811	831	845	851	855	859	864	866	866	860	0.307692307692308
1110	1	10	Los Lagos	10207	Queilén	60+	422	438	457	474	490	509	528	547	565	615	0.220035778175313
1111	1	10	Los Lagos	10208	Quellón	0	207	208	200	192	190	191	191	191	190	189	0.0123755893137768
1112	1	10	Los Lagos	10208	Quellón	01-19	4085	4069	4056	4033	3999	3967	3935	3898	3871	3824	0.250392875851231
1113	1	10	Los Lagos	10208	Quellón	20-39	4619	4615	4623	4652	4683	4706	4715	4716	4704	4662	0.305264536406496
1114	1	10	Los Lagos	10208	Quellón	40-59	3795	3889	3980	4056	4132	4201	4262	4319	4366	4438	0.290597171293871
1115	1	10	Los Lagos	10208	Quellón	60+	1351	1424	1489	1561	1632	1707	1786	1869	1959	2159	0.141369827134625
1116	1	10	Los Lagos	10209	Quemchi	0	46	45	42	39	39	38	38	37	36	35	0.00795093139482054
1117	1	10	Los Lagos	10209	Quemchi	01-19	1107	1081	1054	1034	1013	994	974	949	928	891	0.202407996365289
1118	1	10	Los Lagos	10209	Quemchi	20-39	1173	1151	1130	1115	1106	1095	1081	1067	1049	1011	0.229668332576102
1119	1	10	Los Lagos	10209	Quemchi	40-59	1301	1321	1340	1349	1353	1354	1355	1357	1355	1341	0.304634257155838
1120	1	10	Los Lagos	10209	Quemchi	60+	798	825	856	885	913	944	975	1008	1044	1124	0.255338482507951
1121	1	10	Los Lagos	10210	Quinchao	0	49	48	45	42	41	41	40	39	39	37	0.00920627021647176
1122	1	10	Los Lagos	10210	Quinchao	01-19	1122	1087	1048	1020	1001	977	957	931	910	875	0.217715849713859
1123	1	10	Los Lagos	10210	Quinchao	20-39	1151	1125	1105	1095	1080	1072	1058	1042	1025	991	0.246578750933068
1124	1	10	Los Lagos	10210	Quinchao	40-59	1194	1212	1231	1236	1237	1234	1233	1232	1225	1212	0.30156755411794
1125	1	10	Los Lagos	10210	Quinchao	60+	650	675	700	723	745	768	791	818	848	904	0.224931575018661
1126	1	10	Los Lagos	10301	Osorno	0	1108	1111	1072	1020	1008	1006	1001	995	986	970	0.011184521544617
1127	1	10	Los Lagos	10301	Osorno	01-19	23446	23139	22851	22589	22293	21998	21686	21385	21130	20672	0.238357143680745
1128	1	10	Los Lagos	10301	Osorno	20-39	25642	25632	25671	25675	25672	25648	25556	25408	25191	24677	0.284536534181973
1129	1	10	Los Lagos	10301	Osorno	40-59	21587	21892	22160	22488	22797	23070	23298	23479	23620	23780	0.274193734361848
1130	1	10	Los Lagos	10301	Osorno	60+	10985	11435	11888	12398	12915	13459	14030	14632	15269	16628	0.191728066230816
1131	1	10	Los Lagos	10302	Puerto Octay	0	57	55	51	48	47	46	45	45	44	42	0.00916030534351145
1132	1	10	Los Lagos	10302	Puerto Octay	01-19	1281	1241	1205	1176	1147	1119	1095	1067	1045	1002	0.218538713195202
1133	1	10	Los Lagos	10302	Puerto Octay	20-39	1286	1254	1226	1215	1197	1179	1163	1143	1117	1075	0.234460196292257
1134	1	10	Los Lagos	10302	Puerto Octay	40-59	1363	1373	1379	1386	1390	1394	1394	1392	1387	1368	0.298364231188659
1135	1	10	Los Lagos	10302	Puerto Octay	60+	799	830	860	881	910	939	963	993	1028	1098	0.239476553980371
1136	1	10	Los Lagos	10303	Purranque	0	138	137	130	123	120	119	117	116	114	110	0.010580992689496
1137	1	10	Los Lagos	10303	Purranque	01-19	2901	2837	2777	2718	2657	2602	2545	2487	2437	2352	0.22624086186995
1138	1	10	Los Lagos	10303	Purranque	20-39	2746	2713	2682	2656	2631	2604	2568	2527	2489	2392	0.230088495575221
1139	1	10	Los Lagos	10303	Purranque	40-59	2860	2880	2899	2919	2940	2952	2962	2964	2958	2936	0.28241631396691
1140	1	10	Los Lagos	10303	Purranque	60+	1849	1914	1983	2052	2119	2189	2264	2347	2428	2606	0.250673335898422
1141	1	10	Los Lagos	10304	Puyehue	0	71	70	67	63	62	61	62	60	59	57	0.00960080848913593
1142	1	10	Los Lagos	10304	Puyehue	01-19	1546	1510	1476	1445	1416	1391	1362	1336	1311	1263	0.212733703890854
1143	1	10	Los Lagos	10304	Puyehue	20-39	1498	1470	1444	1433	1425	1409	1396	1377	1359	1313	0.221155465723429
1144	1	10	Los Lagos	10304	Puyehue	40-59	1692	1718	1741	1757	1769	1779	1784	1788	1784	1778	0.29947785076638
1145	1	10	Los Lagos	10304	Puyehue	60+	1061	1106	1152	1195	1235	1280	1322	1369	1420	1526	0.2570321711302
1146	1	10	Los Lagos	10305	Río Negro	0	90	89	85	80	78	77	76	74	73	70	0.00995590954345043
1147	1	10	Los Lagos	10305	Río Negro	01-19	1902	1844	1794	1751	1707	1663	1623	1582	1548	1478	0.210211918645996
1148	1	10	Los Lagos	10305	Río Negro	20-39	1789	1757	1727	1706	1684	1661	1635	1608	1576	1508	0.214478737021761
1149	1	10	Los Lagos	10305	Río Negro	40-59	2058	2068	2077	2083	2088	2094	2093	2085	2076	2048	0.291281467785521
1150	1	10	Los Lagos	10305	Río Negro	60+	1399	1456	1510	1555	1603	1650	1697	1752	1805	1927	0.274071967003271
1151	1	10	Los Lagos	10306	San Juan de la Costa	0	35	35	31	27	28	27	26	26	25	24	0.00632744529396256
1152	1	10	Los Lagos	10306	San Juan de la Costa	01-19	960	914	874	848	824	797	768	748	724	681	0.179541260216188
1153	1	10	Los Lagos	10306	San Juan de la Costa	20-39	895	859	824	808	793	771	758	741	723	688	0.181386765093593
1154	1	10	Los Lagos	10306	San Juan de la Costa	40-59	1243	1257	1268	1263	1254	1250	1239	1224	1209	1172	0.308990245188505
1155	1	10	Los Lagos	10306	San Juan de la Costa	60+	949	982	1019	1041	1063	1091	1117	1139	1168	1228	0.323754284207751
1156	1	10	Los Lagos	10307	San Pablo	0	65	64	62	58	57	56	55	54	53	51	0.00969029070872126
1157	1	10	Los Lagos	10307	San Pablo	01-19	1352	1317	1288	1259	1233	1200	1173	1146	1128	1076	0.204446133384002
1158	1	10	Los Lagos	10307	San Pablo	20-39	1251	1232	1213	1200	1184	1172	1156	1137	1117	1075	0.20425612768383
1159	1	10	Los Lagos	10307	San Pablo	40-59	1493	1506	1514	1525	1534	1540	1543	1541	1534	1517	0.288238647159415
1160	1	10	Los Lagos	10307	San Pablo	60+	1108	1151	1190	1232	1268	1313	1353	1398	1443	1544	0.293368801064032
1161	1	10	Los Lagos	10401	Chaitén	0	29	28	26	25	24	24	24	23	23	23	0.00871542250852596
1162	1	10	Los Lagos	10401	Chaitén	01-19	659	625	591	580	570	556	548	539	529	514	0.194770746494884
1163	1	10	Los Lagos	10401	Chaitén	20-39	747	736	724	718	712	713	707	700	693	679	0.257294429708223
1164	1	10	Los Lagos	10401	Chaitén	40-59	792	809	833	837	844	849	854	855	857	856	0.324365289882531
1165	1	10	Los Lagos	10401	Chaitén	60+	373	397	422	438	453	468	483	504	524	567	0.214854111405836
1166	1	10	Los Lagos	10402	Futaleufú	0	15	15	15	14	14	14	14	14	14	14	0.0094658553076403
1167	1	10	Los Lagos	10402	Futaleufú	01-19	305	300	302	300	297	297	287	287	285	283	0.191345503718729
1168	1	10	Los Lagos	10402	Futaleufú	20-39	407	412	417	418	418	419	422	421	420	412	0.278566599053414
1169	1	10	Los Lagos	10402	Futaleufú	40-59	379	388	393	398	405	414	422	426	430	435	0.294117647058824
1170	1	10	Los Lagos	10402	Futaleufú	60+	216	223	233	246	255	267	281	293	306	335	0.226504394861393
1171	1	10	Los Lagos	10403	Hualaihué	0	66	64	61	58	57	57	56	56	55	53	0.0108628817380611
1172	1	10	Los Lagos	10403	Hualaihué	01-19	1304	1284	1262	1245	1222	1204	1182	1162	1144	1109	0.227300676368108
1173	1	10	Los Lagos	10403	Hualaihué	20-39	1310	1291	1273	1268	1260	1259	1251	1238	1224	1191	0.244107399057184
1174	1	10	Los Lagos	10403	Hualaihué	40-59	1371	1398	1423	1438	1455	1463	1471	1478	1478	1478	0.302930928468949
1175	1	10	Los Lagos	10403	Hualaihué	60+	708	740	774	805	837	865	898	931	970	1048	0.214798114367698
1176	1	10	Los Lagos	10404	Palena	0	7	7	6	6	6	6	6	5	6	5	0.00544662309368192
1177	1	10	Los Lagos	10404	Palena	01-19	216	212	207	207	197	190	191	188	180	173	0.188453159041394
1178	1	10	Los Lagos	10404	Palena	20-39	251	248	245	242	242	240	236	231	229	220	0.239651416122004
1179	1	10	Los Lagos	10404	Palena	40-59	256	255	254	253	257	260	258	257	255	256	0.278867102396514
1180	1	10	Los Lagos	10404	Palena	60+	182	194	201	209	218	223	228	238	248	264	0.287581699346405
1181	1	11	Aysén del General Carlos Ibáñez del Campo	11101	Coyhaique	0	434	428	405	388	385	385	381	378	376	370	0.0119911848586985
1182	1	11	Aysén del General Carlos Ibáñez del Campo	11101	Coyhaique	01-19	9220	9169	9112	9048	8975	8900	8798	8717	8606	8385	0.271746175784288
1183	1	11	Aysén del General Carlos Ibáñez del Campo	11101	Coyhaique	20-39	8736	8742	8763	8783	8787	8771	8737	8683	8632	8504	0.275602800103708
1184	1	11	Aysén del General Carlos Ibáñez del Campo	11101	Coyhaique	40-59	7726	7791	7863	7939	8025	8105	8176	8210	8246	8332	0.270028519574799
1185	1	11	Aysén del General Carlos Ibáñez del Campo	11101	Coyhaique	60+	3594	3749	3912	4077	4234	4394	4565	4736	4916	5265	0.170631319678507
1186	1	11	Aysén del General Carlos Ibáñez del Campo	11102	Lago Verde	0	4	4	3	3	3	3	3	3	3	3	0.00623700623700624
1187	1	11	Aysén del General Carlos Ibáñez del Campo	11102	Lago Verde	01-19	108	107	105	102	99	97	97	93	91	88	0.182952182952183
1188	1	11	Aysén del General Carlos Ibáñez del Campo	11102	Lago Verde	20-39	137	133	130	132	128	127	125	125	122	113	0.234927234927235
1189	1	11	Aysén del General Carlos Ibáñez del Campo	11102	Lago Verde	40-59	150	146	145	143	142	142	141	142	140	140	0.291060291060291
1190	1	11	Aysén del General Carlos Ibáñez del Campo	11102	Lago Verde	60+	104	111	116	117	123	125	126	126	130	137	0.284823284823285
1191	1	11	Aysén del General Carlos Ibáñez del Campo	11201	Aysén	0	179	176	166	159	158	158	157	155	154	152	0.0118287937743191
1192	1	11	Aysén del General Carlos Ibáñez del Campo	11201	Aysén	01-19	3842	3813	3789	3757	3724	3688	3651	3609	3566	3476	0.270505836575876
1193	1	11	Aysén del General Carlos Ibáñez del Campo	11201	Aysén	20-39	3786	3765	3749	3753	3748	3742	3717	3688	3659	3593	0.279610894941634
1194	1	11	Aysén del General Carlos Ibáñez del Campo	11201	Aysén	40-59	3259	3304	3345	3373	3406	3435	3459	3476	3487	3524	0.274241245136187
1195	1	11	Aysén del General Carlos Ibáñez del Campo	11201	Aysén	60+	1450	1510	1574	1640	1702	1763	1831	1902	1973	2105	0.163813229571984
1196	1	11	Aysén del General Carlos Ibáñez del Campo	11202	Cisnes	0	37	36	34	33	33	32	32	32	32	31	0.0102175346077785
1197	1	11	Aysén del General Carlos Ibáñez del Campo	11202	Cisnes	01-19	785	780	775	766	758	747	741	730	720	697	0.22972972972973
1198	1	11	Aysén del General Carlos Ibáñez del Campo	11202	Cisnes	20-39	913	898	883	884	884	881	872	865	860	845	0.278510217534608
1199	1	11	Aysén del General Carlos Ibáñez del Campo	11202	Cisnes	40-59	883	899	916	927	932	940	947	950	951	965	0.318061964403428
1200	1	11	Aysén del General Carlos Ibáñez del Campo	11202	Cisnes	60+	342	358	375	386	402	420	434	453	469	496	0.163480553724456
1201	1	11	Aysén del General Carlos Ibáñez del Campo	11203	Guaitecas	0	11	10	10	9	9	9	9	9	9	9	0.0106888361045131
1202	1	11	Aysén del General Carlos Ibáñez del Campo	11203	Guaitecas	01-19	215	211	209	205	203	200	201	195	191	187	0.22209026128266
1203	1	11	Aysén del General Carlos Ibáñez del Campo	11203	Guaitecas	20-39	269	267	264	263	266	265	264	263	261	258	0.306413301662708
1204	1	11	Aysén del General Carlos Ibáñez del Campo	11203	Guaitecas	40-59	235	240	245	249	251	251	253	255	255	257	0.305225653206651
1205	1	11	Aysén del General Carlos Ibáñez del Campo	11203	Guaitecas	60+	90	96	99	105	106	113	113	119	125	131	0.155581947743468
1206	1	11	Aysén del General Carlos Ibáñez del Campo	11301	Cochrane	0	28	27	26	25	25	25	25	24	24	24	0.012448132780083
1207	1	11	Aysén del General Carlos Ibáñez del Campo	11301	Cochrane	01-19	516	511	509	506	501	495	490	483	478	469	0.243257261410788
1208	1	11	Aysén del General Carlos Ibáñez del Campo	11301	Cochrane	20-39	580	581	588	587	584	586	584	577	577	563	0.29201244813278
1209	1	11	Aysén del General Carlos Ibáñez del Campo	11301	Cochrane	40-59	490	495	497	502	507	512	515	521	519	527	0.273340248962656
1210	1	11	Aysén del General Carlos Ibáñez del Campo	11301	Cochrane	60+	242	253	258	270	284	292	302	315	326	345	0.178941908713693
1211	1	11	Aysén del General Carlos Ibáñez del Campo	11302	O'Higgins	0	7	7	7	7	7	7	7	7	7	7	0.0197183098591549
1212	1	11	Aysén del General Carlos Ibáñez del Campo	11302	O'Higgins	01-19	65	62	60	59	58	58	56	56	57	54	0.152112676056338
1213	1	11	Aysén del General Carlos Ibáñez del Campo	11302	O'Higgins	20-39	126	131	130	133	136	134	135	134	130	129	0.363380281690141
1214	1	11	Aysén del General Carlos Ibáñez del Campo	11302	O'Higgins	40-59	101	97	97	101	100	103	103	104	107	107	0.301408450704225
1215	1	11	Aysén del General Carlos Ibáñez del Campo	11302	O'Higgins	60+	38	42	48	45	47	48	50	52	52	58	0.163380281690141
1216	1	11	Aysén del General Carlos Ibáñez del Campo	11303	Tortel	0	4	4	3	3	3	3	3	3	3	3	0.0100671140939597
1217	1	11	Aysén del General Carlos Ibáñez del Campo	11303	Tortel	01-19	73	71	69	68	66	66	66	64	65	65	0.218120805369128
1218	1	11	Aysén del General Carlos Ibáñez del Campo	11303	Tortel	20-39	99	99	97	99	99	100	100	100	98	96	0.322147651006711
1219	1	11	Aysén del General Carlos Ibáñez del Campo	11303	Tortel	40-59	83	87	87	88	92	90	89	90	92	92	0.308724832214765
1220	1	11	Aysén del General Carlos Ibáñez del Campo	11303	Tortel	60+	26	26	32	32	32	35	37	39	39	42	0.140939597315436
1221	1	11	Aysén del General Carlos Ibáñez del Campo	11401	Chile Chico	0	34	33	31	30	29	29	29	29	28	28	0.0106141015921152
1222	1	11	Aysén del General Carlos Ibáñez del Campo	11401	Chile Chico	01-19	650	640	629	624	616	607	601	591	580	562	0.213040181956027
1223	1	11	Aysén del General Carlos Ibáñez del Campo	11401	Chile Chico	20-39	698	699	701	698	695	695	692	685	679	663	0.251326762699014
1224	1	11	Aysén del General Carlos Ibáñez del Campo	11401	Chile Chico	40-59	778	783	788	793	802	803	804	803	808	810	0.307050796057619
1225	1	11	Aysén del General Carlos Ibáñez del Campo	11401	Chile Chico	60+	410	425	443	459	473	491	505	526	541	575	0.217968157695224
1226	1	11	Aysén del General Carlos Ibáñez del Campo	11402	Río Ibáñez	0	16	15	14	13	13	13	13	13	13	12	0.00852272727272727
1227	1	11	Aysén del General Carlos Ibáñez del Campo	11402	Río Ibáñez	01-19	292	283	278	274	270	265	262	254	254	242	0.171875
1228	1	11	Aysén del General Carlos Ibáñez del Campo	11402	Río Ibáñez	20-39	356	356	357	354	352	349	342	343	332	321	0.227982954545455
1229	1	11	Aysén del General Carlos Ibáñez del Campo	11402	Río Ibáñez	40-59	418	419	420	421	421	425	424	423	423	423	0.300426136363636
1230	1	11	Aysén del General Carlos Ibáñez del Campo	11402	Río Ibáñez	60+	298	311	320	332	343	352	365	374	386	410	0.291193181818182
1231	1	12	Magallanes y de la Antártica Chilena	12101	Punta Arenas	0	863	841	789	768	776	787	791	791	787	780	0.0105285891690513
1232	1	12	Magallanes y de la Antártica Chilena	12101	Punta Arenas	01-19	18044	17920	17807	17684	17591	17512	17354	17200	17048	16797	0.226729118298148
1233	1	12	Magallanes y de la Antártica Chilena	12101	Punta Arenas	20-39	20819	21046	21358	21781	22168	22539	22731	22816	22864	22873	0.30874412828681
1234	1	12	Magallanes y de la Antártica Chilena	12101	Punta Arenas	40-59	17983	18056	18155	18282	18452	18632	18787	18915	19049	19348	0.261163004157443
1235	1	12	Magallanes y de la Antártica Chilena	12101	Punta Arenas	60+	9943	10397	10854	11314	11782	12246	12692	13111	13517	14286	0.192835160088548
1236	1	12	Magallanes y de la Antártica Chilena	12102	Laguna Blanca	0	2	2	2	2	2	2	2	2	2	1	0.00684931506849315
1237	1	12	Magallanes y de la Antártica Chilena	12102	Laguna Blanca	01-19	39	34	28	25	25	25	25	22	20	17	0.116438356164384
1238	1	12	Magallanes y de la Antártica Chilena	12102	Laguna Blanca	20-39	40	38	34	34	35	35	36	36	35	34	0.232876712328767
1239	1	12	Magallanes y de la Antártica Chilena	12102	Laguna Blanca	40-59	56	57	60	59	58	55	56	53	53	53	0.363013698630137
1240	1	12	Magallanes y de la Antártica Chilena	12102	Laguna Blanca	60+	30	31	36	39	37	38	34	39	39	41	0.280821917808219
1241	1	12	Magallanes y de la Antártica Chilena	12103	Río Verde	0	0	0	0	1	1	0	0	1	0	1	0.0078740157480315
1242	1	12	Magallanes y de la Antártica Chilena	12103	Río Verde	01-19	1	1	1	2	2	3	3	2	2	1	0.0078740157480315
1243	1	12	Magallanes y de la Antártica Chilena	12103	Río Verde	20-39	47	46	43	43	42	42	41	40	38	39	0.307086614173228
1244	1	12	Magallanes y de la Antártica Chilena	12103	Río Verde	40-59	50	50	48	48	48	48	48	50	48	48	0.377952755905512
1245	1	12	Magallanes y de la Antártica Chilena	12103	Río Verde	60+	37	37	40	39	40	39	39	37	41	38	0.299212598425197
1246	1	12	Magallanes y de la Antártica Chilena	12104	San Gregorio	0	4	4	3	3	3	3	3	3	3	3	0.00837988826815642
1247	1	12	Magallanes y de la Antártica Chilena	12104	San Gregorio	01-19	58	57	56	53	50	48	48	47	44	43	0.120111731843575
1248	1	12	Magallanes y de la Antártica Chilena	12104	San Gregorio	20-39	141	138	138	138	134	134	135	134	132	125	0.349162011173184
1249	1	12	Magallanes y de la Antártica Chilena	12104	San Gregorio	40-59	132	128	117	116	118	115	112	108	109	108	0.301675977653631
1250	1	12	Magallanes y de la Antártica Chilena	12104	San Gregorio	60+	64	65	73	73	75	78	76	78	78	79	0.220670391061453
1251	1	12	Magallanes y de la Antártica Chilena	12201	Cabo de Hornos	0	15	15	14	13	13	14	14	13	13	13	0.0128205128205128
1252	1	12	Magallanes y de la Antártica Chilena	12201	Cabo de Hornos	01-19	291	293	292	285	283	277	275	268	267	259	0.255424063116371
1253	1	12	Magallanes y de la Antártica Chilena	12201	Cabo de Hornos	20-39	434	426	421	423	429	435	435	436	438	437	0.430966469428008
1254	1	12	Magallanes y de la Antártica Chilena	12201	Cabo de Hornos	40-59	225	228	229	234	233	235	233	237	238	237	0.233727810650888
1255	1	12	Magallanes y de la Antártica Chilena	12201	Cabo de Hornos	60+	51	51	56	59	60	61	65	66	62	68	0.0670611439842209
1256	1	12	Magallanes y de la Antártica Chilena	12202	Antártica	0	1	1	1	1	1	1	1	1	1	1	0.0099009900990099
1257	1	12	Magallanes y de la Antártica Chilena	12202	Antártica	01-19	6	6	6	6	6	6	6	6	6	5	0.0495049504950495
1258	1	12	Magallanes y de la Antártica Chilena	12202	Antártica	20-39	29	32	32	36	38	40	41	42	43	46	0.455445544554455
1259	1	12	Magallanes y de la Antártica Chilena	12202	Antártica	40-59	32	34	36	37	38	40	42	43	45	47	0.465346534653465
1260	1	12	Magallanes y de la Antártica Chilena	12202	Antártica	60+	3	1	3	2	2	2	2	2	2	2	0.0198019801980198
1261	1	12	Magallanes y de la Antártica Chilena	12301	Porvenir	0	42	42	40	39	39	40	41	41	41	41	0.00986050986050986
1262	1	12	Magallanes y de la Antártica Chilena	12301	Porvenir	01-19	970	975	980	980	983	980	975	973	964	961	0.231120731120731
1263	1	12	Magallanes y de la Antártica Chilena	12301	Porvenir	20-39	1179	1212	1248	1280	1314	1342	1360	1369	1377	1384	0.332852332852333
1264	1	12	Magallanes y de la Antártica Chilena	12301	Porvenir	40-59	923	930	939	951	966	984	993	1005	1018	1038	0.24963924963925
1265	1	12	Magallanes y de la Antártica Chilena	12301	Porvenir	60+	499	515	531	560	581	610	640	664	690	734	0.176527176527177
1266	1	12	Magallanes y de la Antártica Chilena	12302	Primavera	0	4	3	3	3	3	3	3	3	3	3	0.00804289544235925
1267	1	12	Magallanes y de la Antártica Chilena	12302	Primavera	01-19	61	59	56	53	50	50	49	49	49	48	0.128686327077748
1268	1	12	Magallanes y de la Antártica Chilena	12302	Primavera	20-39	121	120	118	119	120	120	119	116	117	117	0.313672922252011
1269	1	12	Magallanes y de la Antártica Chilena	12302	Primavera	40-59	160	154	152	151	148	149	146	144	141	139	0.372654155495979
1270	1	12	Magallanes y de la Antártica Chilena	12302	Primavera	60+	57	62	65	65	68	66	68	70	69	66	0.176943699731903
1271	1	12	Magallanes y de la Antártica Chilena	12303	Timaukel	0	2	2	2	2	2	2	2	2	2	2	0.0114285714285714
1272	1	12	Magallanes y de la Antártica Chilena	12303	Timaukel	01-19	16	15	16	16	16	14	15	14	14	13	0.0742857142857143
1273	1	12	Magallanes y de la Antártica Chilena	12303	Timaukel	20-39	66	63	62	63	62	64	63	61	60	59	0.337142857142857
1274	1	12	Magallanes y de la Antártica Chilena	12303	Timaukel	40-59	79	80	79	77	77	76	75	76	76	76	0.434285714285714
1275	1	12	Magallanes y de la Antártica Chilena	12303	Timaukel	60+	22	23	23	23	23	24	24	25	25	25	0.142857142857143
1276	1	12	Magallanes y de la Antártica Chilena	12401	Natales	0	142	139	131	127	128	130	131	131	131	129	0.0102364704015236
1277	1	12	Magallanes y de la Antártica Chilena	12401	Natales	01-19	2864	2839	2816	2796	2784	2770	2748	2722	2697	2656	0.21076019679416
1278	1	12	Magallanes y de la Antártica Chilena	12401	Natales	20-39	3424	3482	3551	3625	3696	3762	3800	3823	3832	3845	0.305110299952389
1279	1	12	Magallanes y de la Antártica Chilena	12401	Natales	40-59	2913	2927	2957	2984	3014	3053	3080	3105	3129	3182	0.252499603237581
1280	1	12	Magallanes y de la Antártica Chilena	12401	Natales	60+	1930	2014	2091	2186	2280	2373	2461	2545	2633	2790	0.221393429614347
1281	1	12	Magallanes y de la Antártica Chilena	12402	Torres del Paine	0	2	1	1	1	1	1	1	1	1	1	0.00165289256198347
1282	1	12	Magallanes y de la Antártica Chilena	12402	Torres del Paine	01-19	31	31	30	30	30	31	31	30	29	30	0.0495867768595041
1283	1	12	Magallanes y de la Antártica Chilena	12402	Torres del Paine	20-39	286	298	313	320	327	334	339	341	346	344	0.568595041322314
1284	1	12	Magallanes y de la Antártica Chilena	12402	Torres del Paine	40-59	136	134	131	134	136	139	139	141	143	148	0.244628099173554
1285	1	12	Magallanes y de la Antártica Chilena	12402	Torres del Paine	60+	55	58	59	61	65	66	70	74	75	82	0.135537190082645
1286	1	13	Metropolitana de Santiago	13101	Santiago	0	2328	2377	2422	2457	2529	2630	2724	2775	2810	2853	0.0102286660786887
1287	1	13	Metropolitana de Santiago	13101	Santiago	01-19	31005	31856	33625	34418	34875	35264	35811	36309	36871	38122	0.136676203383025
1288	1	13	Metropolitana de Santiago	13101	Santiago	20-39	103989	109617	119637	126974	133650	139360	143107	144858	146014	146688	0.52591046959365
1289	1	13	Metropolitana de Santiago	13101	Santiago	40-59	43085	44899	47951	50086	51813	53402	55268	57079	59025	63061	0.226088297086641
1290	1	13	Metropolitana de Santiago	13101	Santiago	60+	16886	17546	18645	19830	20832	21773	22972	24200	25499	28198	0.101096363857996
1291	1	13	Metropolitana de Santiago	13102	Cerrillos	0	624	615	591	585	593	605	613	612	607	591	0.013237468082247
1292	1	13	Metropolitana de Santiago	13102	Cerrillos	01-19	11263	11226	11243	11230	11229	11154	11088	11033	10982	10893	0.243986023383954
1293	1	13	Metropolitana de Santiago	13102	Cerrillos	20-39	13326	13395	13624	14031	14466	14720	14725	14584	14380	13873	0.310733324373964
1294	1	13	Metropolitana de Santiago	13102	Cerrillos	40-59	10302	10461	10642	10838	11040	11159	11289	11433	11567	11843	0.265264525377413
1295	1	13	Metropolitana de Santiago	13102	Cerrillos	60+	5407	5585	5764	5979	6192	6352	6557	6779	7006	7446	0.166778658782422
1296	1	13	Metropolitana de Santiago	13103	Cerro Navia	0	1004	964	904	884	886	902	907	899	884	847	0.0122726943418098
1297	1	13	Metropolitana de Santiago	13103	Cerro Navia	01-19	18767	18277	17881	17652	17456	17298	17075	16839	16624	16243	0.235354633050786
1298	1	13	Metropolitana de Santiago	13103	Cerro Navia	20-39	22264	22040	22084	22475	22924	23277	23109	22662	22128	20984	0.30404984423676
1299	1	13	Metropolitana de Santiago	13103	Cerro Navia	40-59	17639	17778	17971	18079	18218	18365	18458	18517	18578	18715	0.271172933420271
1300	1	13	Metropolitana de Santiago	13103	Cerro Navia	60+	9395	9723	10060	10326	10576	10841	11116	11396	11678	12226	0.177149894950373
1301	1	13	Metropolitana de Santiago	13104	Conchalí	0	905	877	832	819	828	848	855	846	831	795	0.0118268372508182
1302	1	13	Metropolitana de Santiago	13104	Conchalí	01-19	16652	16314	16120	16028	15966	15932	15758	15532	15314	14924	0.222017256768819
1303	1	13	Metropolitana de Santiago	13104	Conchalí	20-39	21158	21047	21275	21818	22437	22949	22839	22399	21867	20698	0.3079143112169
1304	1	13	Metropolitana de Santiago	13104	Conchalí	40-59	16869	16972	17173	17399	17659	17924	18042	18092	18127	18202	0.270782505206784
1305	1	13	Metropolitana de Santiago	13104	Conchalí	60+	9766	9962	10192	10523	10852	11187	11495	11775	12051	12601	0.18745908955668
1306	1	13	Metropolitana de Santiago	13105	El Bosque	0	1253	1218	1154	1123	1120	1135	1142	1133	1117	1078	0.0128724102931518
1307	1	13	Metropolitana de Santiago	13105	El Bosque	01-19	23646	23099	22607	22222	21872	21583	21311	21063	20840	20468	0.244408621410233
1308	1	13	Metropolitana de Santiago	13105	El Bosque	20-39	26988	26849	26974	27339	27754	28055	27856	27377	26818	25573	0.305367484625948
1309	1	13	Metropolitana de Santiago	13105	El Bosque	40-59	20714	20759	20788	20820	20873	20951	21039	21152	21277	21547	0.257292972714789
1310	1	13	Metropolitana de Santiago	13105	El Bosque	60+	11695	12123	12521	12786	13020	13273	13601	13964	14332	15079	0.180058510955878
1311	1	13	Metropolitana de Santiago	13106	Estación Central	0	913	913	904	987	1105	1235	1291	1306	1308	1302	0.011538154781422
1312	1	13	Metropolitana de Santiago	13106	Estación Central	01-19	15574	15653	16025	17659	19481	21195	21728	21884	21994	22289	0.197522221139105
1313	1	13	Metropolitana de Santiago	13106	Estación Central	20-39	26186	27108	28811	32792	37408	41784	43153	43260	43056	42314	0.374981168526182
1314	1	13	Metropolitana de Santiago	13106	Estación Central	40-59	16383	16885	17681	19859	22338	24738	25816	26457	27047	28270	0.250525065799385
1315	1	13	Metropolitana de Santiago	13106	Estación Central	60+	9100	9499	10050	11502	13134	14778	15734	16469	17191	18668	0.165433389753906
1316	1	13	Metropolitana de Santiago	13107	Huechuraba	0	792	779	748	746	763	791	809	816	816	809	0.0137167466386341
1317	1	13	Metropolitana de Santiago	13107	Huechuraba	01-19	15056	15193	15393	15529	15664	15814	15895	15958	16025	16173	0.274216246460605
1318	1	13	Metropolitana de Santiago	13107	Huechuraba	20-39	14809	14941	15248	15845	16488	17065	17292	17313	17261	17052	0.28911985622001
1319	1	13	Metropolitana de Santiago	13107	Huechuraba	40-59	13258	13648	14065	14445	14841	15237	15591	15927	16265	16958	0.287526068600688
1320	1	13	Metropolitana de Santiago	13107	Huechuraba	60+	5205	5439	5682	5956	6219	6492	6779	7075	7378	7987	0.135421082080062
1321	1	13	Metropolitana de Santiago	13108	Independencia	0	709	723	741	807	888	982	1029	1044	1049	1051	0.0134076644384345
1322	1	13	Metropolitana de Santiago	13108	Independencia	01-19	10338	10599	11254	12370	13410	14434	14850	14999	15119	15425	0.196777567995101
1323	1	13	Metropolitana de Santiago	13108	Independencia	20-39	19400	20347	22257	25296	28381	31395	32560	32751	32709	32392	0.413226514262387
1324	1	13	Metropolitana de Santiago	13108	Independencia	40-59	10458	10788	11498	12890	14242	15611	16358	16812	17241	18163	0.231706383630147
1325	1	13	Metropolitana de Santiago	13108	Independencia	60+	5586	5805	6208	7089	7962	8856	9459	9930	10393	11357	0.14488186967393
1326	1	13	Metropolitana de Santiago	13109	La Cisterna	0	631	623	602	593	600	615	623	622	615	598	0.0119216124080461
1327	1	13	Metropolitana de Santiago	13109	La Cisterna	01-19	11282	11132	11047	11002	10968	10953	10885	10807	10734	10626	0.211837882019896
1328	1	13	Metropolitana de Santiago	13109	La Cisterna	20-39	15517	15674	16041	16498	17011	17448	17490	17305	17044	16421	0.32736588186041
1329	1	13	Metropolitana de Santiago	13109	La Cisterna	40-59	11333	11392	11484	11663	11849	12042	12187	12306	12432	12686	0.252905643826877
1330	1	13	Metropolitana de Santiago	13109	La Cisterna	60+	7247	7450	7655	7917	8170	8434	8703	8979	9261	9830	0.195968979884771
1331	1	13	Metropolitana de Santiago	13110	La Florida	0	2559	2491	2362	2316	2341	2395	2426	2421	2399	2337	0.011619812849912
1332	1	13	Metropolitana de Santiago	13110	La Florida	01-19	48836	47956	47221	46763	46603	46423	46155	45871	45614	45286	0.225166814172492
1333	1	13	Metropolitana de Santiago	13110	La Florida	20-39	61172	61318	62129	63486	65344	66801	66923	66262	65337	63149	0.313983552271755
1334	1	13	Metropolitana de Santiago	13110	La Florida	40-59	46809	46897	47024	47458	48189	48848	49428	49971	50530	51708	0.257097682003958
1335	1	13	Metropolitana de Santiago	13110	La Florida	60+	27603	28983	30326	31206	32192	33137	34197	35298	36403	38642	0.192132138701882
1336	1	13	Metropolitana de Santiago	13111	La Granja	0	886	854	802	779	776	785	787	778	765	733	0.0124560300440124
1337	1	13	Metropolitana de Santiago	13111	La Granja	01-19	16507	16012	15565	15264	14986	14755	14521	14307	14111	13778	0.234132581100141
1338	1	13	Metropolitana de Santiago	13111	La Granja	20-39	19310	19179	19244	19468	19726	19910	19721	19325	18870	17883	0.303889747990552
1339	1	13	Metropolitana de Santiago	13111	La Granja	40-59	15289	15218	15154	15137	15146	15169	15188	15209	15241	15321	0.260353119105477
1340	1	13	Metropolitana de Santiago	13111	La Granja	60+	8867	9220	9556	9727	9880	10039	10244	10468	10691	11132	0.189168521759818
1341	1	13	Metropolitana de Santiago	13112	La Pintana	0	1594	1554	1474	1435	1433	1452	1464	1459	1444	1404	0.0150232732331068
1342	1	13	Metropolitana de Santiago	13112	La Pintana	01-19	28803	28240	27700	27243	26816	26469	26200	25995	25829	25583	0.273746723021775
1343	1	13	Metropolitana de Santiago	13112	La Pintana	20-39	29784	29702	29861	30279	30743	31105	30981	30587	30106	29017	0.310491680487935
1344	1	13	Metropolitana de Santiago	13112	La Pintana	40-59	21745	21780	21787	21832	21897	21989	22144	22339	22567	23056	0.246706971269595
1345	1	13	Metropolitana de Santiago	13112	La Pintana	60+	10777	11317	11821	12080	12303	12535	12863	13241	13621	14395	0.154031351987588
1346	1	13	Metropolitana de Santiago	13113	La Reina	0	567	548	518	508	511	521	526	521	513	492	0.0101787487586892
1347	1	13	Metropolitana de Santiago	13113	La Reina	01-19	12603	12375	12214	12104	12011	11941	11807	11662	11518	11270	0.233159549817941
1348	1	13	Metropolitana de Santiago	13113	La Reina	20-39	13836	13789	13913	14201	14529	14790	14723	14476	14175	13515	0.279605263157895
1349	1	13	Metropolitana de Santiago	13113	La Reina	40-59	12279	12293	12340	12454	12593	12735	12822	12873	12931	13043	0.269840284673949
1350	1	13	Metropolitana de Santiago	13113	La Reina	60+	7605	7870	8145	8381	8603	8837	9077	9319	9556	10016	0.207216153591526
1351	1	13	Metropolitana de Santiago	13114	Las Condes	0	1913	1893	1840	1826	1859	1919	1954	1963	1957	1927	0.0114041888349026
1352	1	13	Metropolitana de Santiago	13114	Las Condes	01-19	32871	32782	33023	33082	33207	33349	33324	33320	33322	33439	0.19789552176975
1353	1	13	Metropolitana de Santiago	13114	Las Condes	20-39	49162	50144	52073	53888	55917	57687	58122	57933	57473	56128	0.332171412000734
1354	1	13	Metropolitana de Santiago	13114	Las Condes	40-59	34409	34961	35803	36568	37420	38270	38936	39621	40303	41678	0.246654791002113
1355	1	13	Metropolitana de Santiago	13114	Las Condes	60+	24272	25257	26398	27472	28549	29647	30773	32005	33244	35801	0.211874086392501
1356	1	13	Metropolitana de Santiago	13115	Lo Barnechea	0	745	742	726	735	760	801	826	835	838	833	0.0129245473305302
1357	1	13	Metropolitana de Santiago	13115	Lo Barnechea	01-19	17225	17478	17900	18317	18763	19199	19434	19577	19702	19954	0.309599540736373
1358	1	13	Metropolitana de Santiago	13115	Lo Barnechea	20-39	13890	14111	14557	15300	16080	16786	17028	17009	16922	16651	0.258351305643047
1359	1	13	Metropolitana de Santiago	13115	Lo Barnechea	40-59	13336	13676	14118	14709	15336	15955	16427	16829	17213	17981	0.278987137515322
1360	1	13	Metropolitana de Santiago	13115	Lo Barnechea	60+	5478	5811	6173	6554	6935	7324	7682	8025	8362	9032	0.140137468774728
1361	1	13	Metropolitana de Santiago	13116	Lo Espejo	0	760	731	686	667	666	675	677	669	656	626	0.0125943064078061
1362	1	13	Metropolitana de Santiago	13116	Lo Espejo	01-19	13978	13539	13160	12931	12733	12564	12363	12158	11970	11636	0.23410119706267
1363	1	13	Metropolitana de Santiago	13116	Lo Espejo	20-39	16537	16422	16505	16727	16983	17164	16988	16607	16172	15246	0.30672970526104
1364	1	13	Metropolitana de Santiago	13116	Lo Espejo	40-59	13294	13300	13332	13347	13382	13435	13444	13452	13453	13475	0.271099486973142
1365	1	13	Metropolitana de Santiago	13116	Lo Espejo	60+	7109	7292	7474	7621	7753	7899	8062	8228	8399	8722	0.175475304295343
1366	1	13	Metropolitana de Santiago	13117	Lo Prado	0	660	636	601	589	594	606	610	603	592	564	0.0112678307427978
1367	1	13	Metropolitana de Santiago	13117	Lo Prado	01-19	12464	12173	11967	11863	11781	11720	11571	11392	11218	10901	0.217784792424182
1368	1	13	Metropolitana de Santiago	13117	Lo Prado	20-39	16178	15989	16036	16390	16793	17123	17005	16649	16226	15310	0.305869660766372
1369	1	13	Metropolitana de Santiago	13117	Lo Prado	40-59	12688	12762	12909	13034	13192	13351	13411	13428	13439	13476	0.269229232428977
1370	1	13	Metropolitana de Santiago	13117	Lo Prado	60+	7504	7738	8000	8245	8481	8725	8959	9175	9389	9803	0.195848483637671
1371	1	13	Metropolitana de Santiago	13118	Macul	0	795	780	748	745	762	795	809	810	805	789	0.0114950901832804
1372	1	13	Metropolitana de Santiago	13118	Macul	01-19	14042	13880	13794	13887	13991	14221	14203	14160	14123	14101	0.205440135202075
1373	1	13	Metropolitana de Santiago	13118	Macul	20-39	20175	20389	20878	21714	22623	23632	23810	23654	23407	22768	0.331711296949212
1374	1	13	Metropolitana de Santiago	13118	Macul	40-59	14661	14822	15024	15414	15828	16372	16643	16871	17111	17615	0.256636265625455
1375	1	13	Metropolitana de Santiago	13118	Macul	60+	9127	9447	9779	10230	10669	11213	11630	12050	12479	13365	0.194717212039978
1376	1	13	Metropolitana de Santiago	13119	Maipú	0	3659	3553	3357	3307	3350	3457	3517	3514	3484	3398	0.0117656427995166
1377	1	13	Metropolitana de Santiago	13119	Maipú	01-19	74415	73385	72468	72100	72018	72335	72219	71863	71515	71098	0.246178243602129
1378	1	13	Metropolitana de Santiago	13119	Maipú	20-39	85807	86232	87413	89660	92384	95089	95494	94493	93073	89794	0.31091351663914
1379	1	13	Metropolitana de Santiago	13119	Maipú	40-59	69880	70692	71387	72350	73618	75216	76404	77315	78190	80062	0.27721627245877
1380	1	13	Metropolitana de Santiago	13119	Maipú	60+	31142	32838	34426	35570	36748	38100	39439	40705	41954	44455	0.153926324500445
1381	1	13	Metropolitana de Santiago	13120	Ñuñoa	0	1413	1419	1393	1403	1453	1518	1558	1573	1576	1577	0.0118889659539821
1382	1	13	Metropolitana de Santiago	13120	Ñuñoa	01-19	21449	21493	21677	22038	22495	22867	23037	23155	23294	23691	0.178605892464039
1383	1	13	Metropolitana de Santiago	13120	Ñuñoa	20-39	38471	39593	41365	43564	46175	48462	49489	49840	49985	49910	0.376270317541691
1384	1	13	Metropolitana de Santiago	13120	Ñuñoa	40-59	25485	26015	26669	27644	28774	29793	30555	31251	31978	33560	0.253008051626911
1385	1	13	Metropolitana de Santiago	13120	Ñuñoa	60+	15448	15909	16404	17319	18300	19229	20110	21000	21926	23906	0.180226772413377
1386	1	13	Metropolitana de Santiago	13121	Pedro Aguirre Cerda	0	686	662	625	610	611	621	623	614	602	573	0.0111324823687125
1387	1	13	Metropolitana de Santiago	13121	Pedro Aguirre Cerda	01-19	13175	12793	12488	12307	12149	12019	11832	11627	11431	11090	0.21546113345379
1388	1	13	Metropolitana de Santiago	13121	Pedro Aguirre Cerda	20-39	16729	16649	16791	17065	17392	17646	17480	17090	16637	15665	0.304346136659478
1389	1	13	Metropolitana de Santiago	13121	Pedro Aguirre Cerda	40-59	13564	13495	13472	13521	13600	13679	13697	13683	13671	13656	0.26531444891298
1390	1	13	Metropolitana de Santiago	13121	Pedro Aguirre Cerda	60+	8556	8744	8945	9143	9334	9531	9728	9923	10115	10487	0.20374579860504
1391	1	13	Metropolitana de Santiago	13122	Peñalolén	0	1665	1618	1534	1515	1535	1578	1605	1608	1600	1569	0.0115938816227001
1392	1	13	Metropolitana de Santiago	13122	Peñalolén	01-19	34784	34495	34345	34281	34255	34281	34226	34151	34093	34064	0.251710633266829
1393	1	13	Metropolitana de Santiago	13122	Peñalolén	20-39	38074	38123	38595	39667	40830	41826	41965	41623	41138	39947	0.295182147343531
1394	1	13	Metropolitana de Santiago	13122	Peñalolén	40-59	32633	33244	33909	34481	35096	35742	36308	36860	37417	38564	0.284962683809946
1395	1	13	Metropolitana de Santiago	13122	Peñalolén	60+	14704	15404	16102	16699	17264	17845	18489	19158	19834	21186	0.156550653956994
1396	1	13	Metropolitana de Santiago	13123	Providencia	0	959	953	929	918	928	950	967	970	966	953	0.0118148795576549
1397	1	13	Metropolitana de Santiago	13123	Providencia	01-19	12001	12012	12138	12099	12038	11991	11969	11952	11947	11996	0.148721191158057
1398	1	13	Metropolitana de Santiago	13123	Providencia	20-39	28681	29342	30583	31609	32704	33667	34080	34117	34002	33481	0.415082877722815
1399	1	13	Metropolitana de Santiago	13123	Providencia	40-59	16205	16534	17004	17292	17565	17834	18137	18449	18770	19469	0.241368195286446
1400	1	13	Metropolitana de Santiago	13123	Providencia	60+	10556	10799	11106	11504	11864	12230	12684	13176	13686	14762	0.183012856275028
1401	1	13	Metropolitana de Santiago	13124	Pudahuel	0	1769	1741	1667	1644	1662	1710	1748	1756	1749	1725	0.0132932608946943
1402	1	13	Metropolitana de Santiago	13124	Pudahuel	01-19	33484	33249	33073	32955	32846	32931	33026	33043	33071	33196	0.255816283281316
1403	1	13	Metropolitana de Santiago	13124	Pudahuel	20-39	37806	38109	38775	39814	40928	42050	42419	42215	41849	40837	0.314699649366162
1404	1	13	Metropolitana de Santiago	13124	Pudahuel	40-59	30365	30938	31482	31949	32432	33069	33731	34323	34917	36144	0.278534273494394
1405	1	13	Metropolitana de Santiago	13124	Pudahuel	60+	12374	12967	13525	13988	14411	14909	15502	16092	16682	17863	0.137656532963434
1406	1	13	Metropolitana de Santiago	13125	Quilicura	0	1646	1634	1589	1622	1694	1797	1865	1896	1913	1927	0.0138337509063368
1407	1	13	Metropolitana de Santiago	13125	Quilicura	01-19	31550	32110	32920	33943	34964	36119	36826	37293	37778	38757	0.278232840621119
1408	1	13	Metropolitana de Santiago	13125	Quilicura	20-39	34502	35466	36990	39322	41794	44266	45408	45764	45930	45856	0.329195890794489
1409	1	13	Metropolitana de Santiago	13125	Quilicura	40-59	26866	27931	29157	30629	32143	33789	35042	36090	37171	39356	0.282533005018055
1410	1	13	Metropolitana de Santiago	13125	Quilicura	60+	7703	8206	8742	9350	9950	10595	11176	11723	12283	13401	0.0962045126599999
1411	1	13	Metropolitana de Santiago	13126	Quinta Normal	0	760	751	730	740	775	815	836	839	836	823	0.0116711101026717
1412	1	13	Metropolitana de Santiago	13126	Quinta Normal	01-19	13664	13612	13724	14053	14518	14869	14958	14948	14941	14979	0.212419876340121
1413	1	13	Metropolitana de Santiago	13126	Quinta Normal	20-39	19347	19664	20382	21542	22993	24171	24496	24383	24156	23536	0.33376822281468
1414	1	13	Metropolitana de Santiago	13126	Quinta Normal	40-59	14172	14384	14743	15384	16192	16877	17268	17566	17854	18465	0.261855465426286
1415	1	13	Metropolitana de Santiago	13126	Quinta Normal	60+	8158	8412	8730	9290	9932	10515	10980	11406	11833	12713	0.18028532531624
1416	1	13	Metropolitana de Santiago	13127	Recoleta	0	1076	1060	1032	1054	1100	1156	1184	1188	1181	1157	0.0117668595604463
1417	1	13	Metropolitana de Santiago	13127	Recoleta	01-19	19167	19084	19331	19947	20536	21002	21117	21103	21039	21009	0.213664608907014
1418	1	13	Metropolitana de Santiago	13127	Recoleta	20-39	27108	27562	28753	30614	32565	34183	34645	34485	34104	33155	0.337191208925321
1419	1	13	Metropolitana de Santiago	13127	Recoleta	40-59	19545	19881	20532	21578	22637	23548	24106	24507	24859	25617	0.260528644217763
1420	1	13	Metropolitana de Santiago	13127	Recoleta	60+	10985	11414	12011	12874	13723	14498	15140	15714	16263	17389	0.176848678389456
1421	1	13	Metropolitana de Santiago	13128	Renca	0	1230	1208	1155	1136	1146	1172	1189	1188	1178	1148	0.0142167182662539
1422	1	13	Metropolitana de Santiago	13128	Renca	01-19	21944	21802	21720	21588	21470	21387	21281	21182	21087	20938	0.259294117647059
1423	1	13	Metropolitana de Santiago	13128	Renca	20-39	24448	24512	24833	25448	26122	26691	26752	26529	26193	25355	0.313993808049536
1424	1	13	Metropolitana de Santiago	13128	Renca	40-59	18477	18681	18895	19138	19389	19655	19906	20157	20401	20905	0.258885448916409
1425	1	13	Metropolitana de Santiago	13128	Renca	60+	8981	9352	9703	10019	10309	10607	10953	11318	11687	12404	0.153609907120743
1426	1	13	Metropolitana de Santiago	13129	San Joaquín	0	644	629	601	590	596	610	616	613	603	581	0.0114340818294531
1427	1	13	Metropolitana de Santiago	13129	San Joaquín	01-19	11853	11641	11506	11422	11361	11318	11209	11086	10969	10771	0.21197331391573
1428	1	13	Metropolitana de Santiago	13129	San Joaquín	20-39	15816	15806	16025	16415	16860	17233	17189	16915	16574	15816	0.311258929801429
1429	1	13	Metropolitana de Santiago	13129	San Joaquín	40-59	12282	12315	12399	12541	12708	12883	12985	13058	13131	13293	0.261606281857005
1430	1	13	Metropolitana de Santiago	13129	San Joaquín	60+	7857	8055	8266	8525	8780	9043	9307	9565	9828	10352	0.203727392596383
1431	1	13	Metropolitana de Santiago	13130	San Miguel	0	812	821	812	825	859	913	943	958	967	980	0.013426312833089
1432	1	13	Metropolitana de Santiago	13130	San Miguel	01-19	11929	12074	12291	12617	12945	13387	13581	13747	13933	14385	0.197079091942842
1433	1	13	Metropolitana de Santiago	13130	San Miguel	20-39	19533	20149	21102	22423	23859	25430	26090	26386	26578	26793	0.36707265279281
1434	1	13	Metropolitana de Santiago	13130	San Miguel	40-59	13117	13455	13861	14502	15163	15963	16484	16974	17488	18625	0.255168445424778
1435	1	13	Metropolitana de Santiago	13130	San Miguel	60+	7284	7551	7840	8357	8873	9485	9985	10494	11035	12208	0.16725349700648
1436	1	13	Metropolitana de Santiago	13131	San Ramón	0	661	639	600	582	579	585	585	577	566	538	0.0130490674040117
1437	1	13	Metropolitana de Santiago	13131	San Ramón	01-19	11600	11276	10993	10768	10561	10385	10200	10019	9854	9551	0.231657328579398
1438	1	13	Metropolitana de Santiago	13131	San Ramón	20-39	13310	13055	12940	13060	13207	13297	13123	12809	12459	11722	0.284314438865847
1439	1	13	Metropolitana de Santiago	13131	San Ramón	40-59	11192	11237	11296	11275	11266	11277	11270	11261	11259	11250	0.272866186422179
1440	1	13	Metropolitana de Santiago	13131	San Ramón	60+	6602	6798	6992	7120	7235	7362	7514	7681	7843	8168	0.198112978728565
1441	1	13	Metropolitana de Santiago	13132	Vitacura	0	621	611	591	589	601	622	630	626	616	590	0.0126430377576823
1442	1	13	Metropolitana de Santiago	13132	Vitacura	01-19	11004	10942	10997	11065	11153	11236	11170	11042	10908	10660	0.228431834740496
1443	1	13	Metropolitana de Santiago	13132	Vitacura	20-39	12097	12123	12375	12844	13368	13828	13872	13690	13438	12853	0.275425363219475
1444	1	13	Metropolitana de Santiago	13132	Vitacura	40-59	10000	10063	10213	10472	10751	11021	11157	11219	11270	11359	0.243410620151716
1445	1	13	Metropolitana de Santiago	13132	Vitacura	60+	8025	8277	8584	8973	9360	9751	10079	10369	10653	11204	0.24008914413063
1446	1	13	Metropolitana de Santiago	13201	Puente Alto	0	4626	4540	4331	4285	4365	4525	4627	4655	4644	4578	0.0138366680771323
1447	1	13	Metropolitana de Santiago	13201	Puente Alto	01-19	87225	86494	85801	85770	86154	86963	87286	87458	87584	87963	0.265861693767757
1448	1	13	Metropolitana de Santiago	13201	Puente Alto	20-39	94974	95798	97385	100353	103966	107546	108590	108229	107321	104748	0.316593120957505
1449	1	13	Metropolitana de Santiago	13201	Puente Alto	40-59	74820	76005	77007	78414	80217	82356	84088	85670	87188	90268	0.272828386628786
1450	1	13	Metropolitana de Santiago	13201	Puente Alto	60+	29295	30862	32294	33502	34774	36203	37639	39083	40500	43303	0.130880130568821
1451	1	13	Metropolitana de Santiago	13202	Pirque	0	192	191	185	185	189	196	202	205	207	208	0.012415686742673
1452	1	13	Metropolitana de Santiago	13202	Pirque	01-19	3602	3643	3686	3719	3749	3786	3825	3869	3916	4014	0.239598877812929
1453	1	13	Metropolitana de Santiago	13202	Pirque	20-39	3910	4016	4162	4329	4508	4667	4747	4783	4799	4792	0.286038321494658
1454	1	13	Metropolitana de Santiago	13202	Pirque	40-59	3622	3735	3836	3941	4048	4157	4273	4395	4522	4779	0.285262341073241
1455	1	13	Metropolitana de Santiago	13202	Pirque	60+	1850	1953	2047	2144	2235	2333	2446	2573	2697	2960	0.1766847728765
1456	1	13	Metropolitana de Santiago	13203	San José de Maipo	0	125	125	121	120	122	126	128	129	129	127	0.012953896368829
1457	1	13	Metropolitana de Santiago	13203	San José de Maipo	01-19	2239	2240	2251	2252	2256	2264	2266	2271	2273	2284	0.23296613627091
1458	1	13	Metropolitana de Santiago	13203	San José de Maipo	20-39	2444	2468	2516	2598	2688	2766	2788	2786	2768	2718	0.277233782129743
1459	1	13	Metropolitana de Santiago	13203	San José de Maipo	40-59	2306	2356	2410	2458	2512	2561	2609	2653	2699	2792	0.284781721746226
1460	1	13	Metropolitana de Santiago	13203	San José de Maipo	60+	1297	1349	1399	1460	1511	1563	1624	1687	1755	1883	0.192064463484292
1461	1	13	Metropolitana de Santiago	13301	Colina	0	1303	1322	1310	1365	1434	1507	1561	1591	1608	1627	0.0163058729204249
1462	1	13	Metropolitana de Santiago	13301	Colina	01-19	22915	23617	24449	25752	26704	27331	27809	28225	28635	29491	0.295560232511525
1463	1	13	Metropolitana de Santiago	13301	Colina	20-39	22562	23248	24250	26331	28196	29635	30432	30844	31122	31450	0.31519342553618
1464	1	13	Metropolitana de Santiago	13301	Colina	40-59	17848	18592	19413	20829	22003	22920	23736	24518	25302	26933	0.269923832431349
1465	1	13	Metropolitana de Santiago	13301	Colina	60+	5796	6136	6482	7087	7593	8023	8460	8904	9356	10279	0.103016636600521
1466	1	13	Metropolitana de Santiago	13302	Lampa	0	932	956	953	991	1042	1099	1146	1177	1198	1229	0.0168316967281592
1467	1	13	Metropolitana de Santiago	13302	Lampa	01-19	15742	16407	17118	17987	18662	19166	19631	20080	20525	21441	0.2936439459304
1468	1	13	Metropolitana de Santiago	13302	Lampa	20-39	16082	16895	17907	19429	20845	22021	22789	23296	23686	24254	0.332169220866374
1469	1	13	Metropolitana de Santiago	13302	Lampa	40-59	11705	12294	12889	13796	14575	15235	15877	16522	17177	18546	0.25399564484983
1470	1	13	Metropolitana de Santiago	13302	Lampa	60+	4105	4348	4582	4994	5355	5671	6021	6390	6760	7547	0.103359491625238
1471	1	13	Metropolitana de Santiago	13303	Tiltil	0	163	160	154	153	155	159	162	163	163	161	0.0142326732673267
1472	1	13	Metropolitana de Santiago	13303	Tiltil	01-19	2750	2742	2738	2738	2742	2748	2750	2756	2765	2782	0.245933521923621
1473	1	13	Metropolitana de Santiago	13303	Tiltil	20-39	3032	3083	3165	3263	3370	3463	3492	3486	3461	3394	0.300035360678925
1474	1	13	Metropolitana de Santiago	13303	Tiltil	40-59	2492	2549	2600	2650	2699	2748	2802	2853	2907	3022	0.267149929278642
1475	1	13	Metropolitana de Santiago	13303	Tiltil	60+	1343	1396	1446	1504	1555	1607	1674	1741	1811	1953	0.172648514851485
1476	1	13	Metropolitana de Santiago	13401	San Bernardo	0	2452	2413	2313	2288	2320	2386	2435	2451	2449	2426	0.0139450933505012
1477	1	13	Metropolitana de Santiago	13401	San Bernardo	01-19	46450	46437	46521	46495	46491	46558	46627	46734	46888	47314	0.271969557619792
1478	1	13	Metropolitana de Santiago	13401	San Bernardo	20-39	49405	49977	51035	52586	54244	55698	56163	56053	55738	54758	0.314759036144578
1479	1	13	Metropolitana de Santiago	13401	San Bernardo	40-59	37397	38084	38754	39462	40196	40968	41761	42591	43453	45233	0.260007587602318
1480	1	13	Metropolitana de Santiago	13401	San Bernardo	60+	16572	17330	18045	18726	19365	20026	20804	21637	22497	24237	0.139318725282811
1481	1	13	Metropolitana de Santiago	13402	Buin	0	764	764	742	740	755	781	803	815	821	826	0.0138809531811918
1482	1	13	Metropolitana de Santiago	13402	Buin	01-19	13966	14153	14346	14449	14541	14654	14792	14950	15120	15492	0.260343494773636
1483	1	13	Metropolitana de Santiago	13402	Buin	20-39	15635	16019	16544	17200	17893	18528	18869	19030	19114	19131	0.321496991899976
1484	1	13	Metropolitana de Santiago	13402	Buin	40-59	12014	12368	12698	13026	13349	13686	14052	14450	14860	15710	0.264006990891675
1485	1	13	Metropolitana de Santiago	13402	Buin	60+	5374	5622	5845	6108	6357	6615	6925	7264	7618	8347	0.140271569253521
1486	1	13	Metropolitana de Santiago	13403	Calera de Tango	0	175	173	166	165	168	174	178	180	181	180	0.0117870473446402
1487	1	13	Metropolitana de Santiago	13403	Calera de Tango	01-19	3597	3606	3622	3639	3657	3680	3701	3725	3752	3812	0.249623469320935
1488	1	13	Metropolitana de Santiago	13403	Calera de Tango	20-39	3846	3910	4010	4147	4291	4415	4466	4471	4455	4401	0.288193307576452
1489	1	13	Metropolitana de Santiago	13403	Calera de Tango	40-59	3417	3507	3590	3676	3760	3845	3938	4034	4130	4329	0.283478488638596
1490	1	13	Metropolitana de Santiago	13403	Calera de Tango	60+	1662	1753	1837	1915	1989	2064	2151	2249	2348	2549	0.166917687119377
1491	1	13	Metropolitana de Santiago	13404	Paine	0	546	543	525	524	536	555	569	576	578	577	0.0129340297236108
1492	1	13	Metropolitana de Santiago	13404	Paine	01-19	10387	10487	10614	10700	10785	10881	10964	11046	11130	11319	0.253726659344108
1493	1	13	Metropolitana de Santiago	13404	Paine	20-39	11211	11420	11750	12214	12707	13156	13353	13406	13403	13303	0.298199995516801
1494	1	13	Metropolitana de Santiago	13404	Paine	40-59	9406	9661	9918	10180	10447	10720	10988	11260	11535	12101	0.27125596825895
1495	1	13	Metropolitana de Santiago	13404	Paine	60+	4702	4942	5174	5417	5649	5889	6153	6433	6723	7311	0.163883347156531
1496	1	13	Metropolitana de Santiago	13501	Melipilla	0	943	933	899	891	905	933	953	960	960	951	0.0127057503206499
1497	1	13	Metropolitana de Santiago	13501	Melipilla	01-19	17881	17909	17971	18003	18041	18104	18152	18208	18275	18457	0.246593095339889
1498	1	13	Metropolitana de Santiago	13501	Melipilla	20-39	19518	19843	20376	21063	21801	22453	22694	22687	22593	22239	0.297122167592988
1499	1	13	Metropolitana de Santiago	13501	Melipilla	40-59	15929	16267	16592	16932	17280	17637	17993	18360	18735	19499	0.260514643009833
1500	1	13	Metropolitana de Santiago	13501	Melipilla	60+	9236	9653	10039	10443	10829	11220	11675	12167	12675	13702	0.18306434373664
1501	1	13	Metropolitana de Santiago	13502	Alhué	0	43	43	42	42	42	44	45	45	45	45	0.0112331502745881
1502	1	13	Metropolitana de Santiago	13502	Alhué	01-19	822	824	828	833	840	848	851	855	863	871	0.217423864203694
1503	1	13	Metropolitana de Santiago	13502	Alhué	20-39	1048	1075	1112	1160	1207	1250	1264	1268	1266	1249	0.311782326510235
1504	1	13	Metropolitana de Santiago	13502	Alhué	40-59	856	875	894	916	940	966	985	1008	1027	1075	0.268347478781827
1505	1	13	Metropolitana de Santiago	13502	Alhué	60+	511	532	551	578	601	625	650	677	706	766	0.191213180229656
1506	1	13	Metropolitana de Santiago	13503	Curacaví	0	237	233	224	222	225	232	237	238	238	236	0.0122305140961857
1507	1	13	Metropolitana de Santiago	13503	Curacaví	01-19	4479	4486	4500	4506	4511	4520	4533	4551	4570	4617	0.239272388059701
1508	1	13	Metropolitana de Santiago	13503	Curacaví	20-39	4913	4990	5116	5277	5453	5611	5667	5664	5639	5553	0.287779850746269
1509	1	13	Metropolitana de Santiago	13503	Curacaví	40-59	4238	4331	4422	4507	4589	4679	4773	4872	4972	5178	0.268345771144279
1510	1	13	Metropolitana de Santiago	13503	Curacaví	60+	2506	2616	2722	2828	2929	3037	3160	3295	3432	3712	0.192371475953566
1511	1	13	Metropolitana de Santiago	13504	María Pinto	0	96	95	91	90	91	93	95	95	95	94	0.0120051085568327
1512	1	13	Metropolitana de Santiago	13504	María Pinto	01-19	1836	1830	1827	1818	1811	1803	1803	1809	1813	1824	0.232950191570881
1513	1	13	Metropolitana de Santiago	13504	María Pinto	20-39	2053	2082	2124	2183	2244	2293	2313	2307	2293	2247	0.286973180076628
1514	1	13	Metropolitana de Santiago	13504	María Pinto	40-59	1815	1853	1887	1909	1936	1964	1996	2031	2073	2152	0.274840357598978
1515	1	13	Metropolitana de Santiago	13504	María Pinto	60+	1055	1100	1139	1177	1212	1249	1299	1347	1401	1513	0.193231162196679
1516	1	13	Metropolitana de Santiago	13505	San Pedro	0	81	81	78	78	79	81	83	83	83	81	0.0127138596766599
1517	1	13	Metropolitana de Santiago	13505	San Pedro	01-19	1376	1376	1376	1378	1378	1381	1385	1383	1384	1389	0.21801914927013
1518	1	13	Metropolitana de Santiago	13505	San Pedro	20-39	1582	1609	1649	1705	1768	1821	1836	1831	1818	1779	0.279234029194789
1519	1	13	Metropolitana de Santiago	13505	San Pedro	40-59	1412	1433	1453	1484	1510	1543	1566	1593	1620	1672	0.262439177523152
1520	1	13	Metropolitana de Santiago	13505	San Pedro	60+	997	1039	1079	1121	1161	1205	1249	1297	1347	1450	0.227593784335269
1521	1	13	Metropolitana de Santiago	13601	Talagante	0	574	564	540	533	539	554	565	569	569	564	0.0132115249472944
1522	1	13	Metropolitana de Santiago	13601	Talagante	01-19	10900	10861	10836	10812	10788	10789	10799	10829	10867	10973	0.25703911923167
1523	1	13	Metropolitana de Santiago	13601	Talagante	20-39	11708	11849	12097	12448	12818	13147	13254	13236	13167	12948	0.303302881236824
1524	1	13	Metropolitana de Santiago	13601	Talagante	40-59	9682	9886	10075	10237	10409	10586	10784	10996	11217	11677	0.273530100726165
1525	1	13	Metropolitana de Santiago	13601	Talagante	60+	4477	4683	4875	5049	5211	5377	5587	5813	6048	6528	0.152916373858046
1526	1	13	Metropolitana de Santiago	13602	El Monte	0	302	300	289	286	290	298	305	308	309	308	0.0145255612148651
1527	1	13	Metropolitana de Santiago	13602	El Monte	01-19	5299	5316	5335	5333	5328	5335	5354	5385	5419	5499	0.259337860780985
1528	1	13	Metropolitana de Santiago	13602	El Monte	20-39	5594	5681	5817	5997	6190	6359	6426	6435	6419	6345	0.299235993208829
1529	1	13	Metropolitana de Santiago	13602	El Monte	40-59	4510	4621	4718	4803	4885	4975	5079	5196	5318	5566	0.262497641954348
1530	1	13	Metropolitana de Santiago	13602	El Monte	60+	2354	2457	2551	2646	2737	2831	2948	3077	3213	3486	0.164402942840973
1531	1	13	Metropolitana de Santiago	13603	Isla de Maipo	0	271	268	258	255	259	266	272	274	275	273	0.0128235238855747
1532	1	13	Metropolitana de Santiago	13603	Isla de Maipo	01-19	5253	5287	5322	5328	5331	5339	5360	5383	5411	5478	0.257315984780873
1533	1	13	Metropolitana de Santiago	13603	Isla de Maipo	20-39	5385	5459	5581	5762	5949	6118	6180	6186	6169	6087	0.285922307294847
1534	1	13	Metropolitana de Santiago	13603	Isla de Maipo	40-59	4742	4857	4965	5057	5153	5250	5358	5472	5590	5841	0.27436704401334
1535	1	13	Metropolitana de Santiago	13603	Isla de Maipo	60+	2442	2548	2645	2745	2842	2941	3067	3199	3332	3610	0.169571140025365
1536	1	13	Metropolitana de Santiago	13604	Padre Hurtado	0	534	540	530	532	547	570	589	601	609	619	0.0149513296780271
1537	1	13	Metropolitana de Santiago	13604	Padre Hurtado	01-19	9150	9344	9552	9689	9821	9966	10115	10279	10450	10823	0.261418806309026
1538	1	13	Metropolitana de Santiago	13604	Padre Hurtado	20-39	10151	10453	10860	11373	11918	12426	12725	12893	13012	13141	0.317407792082317
1539	1	13	Metropolitana de Santiago	13604	Padre Hurtado	40-59	7854	8123	8384	8662	8942	9232	9536	9856	10185	10885	0.262916354677423
1540	1	13	Metropolitana de Santiago	13604	Padre Hurtado	60+	3592	3777	3952	4165	4364	4575	4820	5082	5357	5933	0.143305717253206
1541	1	13	Metropolitana de Santiago	13605	Peñaflor	0	750	746	721	714	725	747	764	772	775	773	0.014430256869773
1542	1	13	Metropolitana de Santiago	13605	Peñaflor	01-19	13384	13487	13602	13617	13632	13676	13740	13830	13933	14155	0.264243578255675
1543	1	13	Metropolitana de Santiago	13605	Peñaflor	20-39	13766	13933	14213	14667	15146	15571	15746	15773	15745	15584	0.290919952210275
1544	1	13	Metropolitana de Santiago	13605	Peñaflor	40-59	11797	12099	12386	12638	12888	13153	13450	13767	14098	14771	0.27574298088411
1545	1	13	Metropolitana de Santiago	13605	Peñaflor	60+	5503	5761	5997	6238	6463	6697	6980	7295	7622	8285	0.154663231780167
1546	1	14	Los Ríos	14101	Valdivia	0	1014	1030	979	947	946	954	962	966	970	970	0.0109623099960445
1547	1	14	Los Ríos	14101	Valdivia	01-19	22433	22220	22082	21892	21667	21495	21317	21137	21023	20923	0.236458156749732
1548	1	14	Los Ríos	14101	Valdivia	20-39	27176	27501	27846	28147	28427	28609	28679	28685	28616	28365	0.320562807255467
1549	1	14	Los Ríos	14101	Valdivia	40-59	21112	21264	21379	21553	21705	21829	21930	21997	22012	21969	0.248279369384641
1550	1	14	Los Ríos	14101	Valdivia	60+	10763	11177	11587	12056	12557	13089	13659	14276	14932	16258	0.183737356614115
1551	1	14	Los Ríos	14102	Corral	0	27	26	24	23	22	22	22	22	22	21	0.00782414307004471
1552	1	14	Los Ríos	14102	Corral	01-19	689	670	653	639	628	617	605	597	590	572	0.213114754098361
1553	1	14	Los Ríos	14102	Corral	20-39	648	641	637	639	641	638	635	625	616	599	0.22317436661699
1554	1	14	Los Ríos	14102	Corral	40-59	795	803	808	805	800	800	793	784	774	757	0.28204172876304
1555	1	14	Los Ríos	14102	Corral	60+	532	552	571	589	607	622	643	667	690	735	0.273845007451565
1556	1	14	Los Ríos	14103	Lanco	0	114	116	110	105	105	106	106	106	106	105	0.0118630663201898
1557	1	14	Los Ríos	14103	Lanco	01-19	2499	2483	2471	2449	2419	2392	2365	2342	2322	2291	0.258840808948141
1558	1	14	Los Ríos	14103	Lanco	20-39	2091	2101	2112	2136	2155	2167	2172	2166	2163	2144	0.242232516099876
1559	1	14	Los Ríos	14103	Lanco	40-59	2311	2329	2344	2353	2362	2370	2375	2374	2362	2340	0.26437690656423
1560	1	14	Los Ríos	14103	Lanco	60+	1357	1398	1444	1497	1557	1618	1681	1751	1825	1971	0.222686702067563
1561	1	14	Los Ríos	14104	Los Lagos	0	114	111	101	96	96	95	95	95	94	93	0.0091679810725552
1562	1	14	Los Ríos	14104	Los Lagos	01-19	2927	2857	2796	2745	2701	2655	2613	2571	2540	2483	0.24477523659306
1563	1	14	Los Ríos	14104	Los Lagos	20-39	2623	2618	2617	2631	2638	2637	2626	2612	2589	2537	0.25009858044164
1564	1	14	Los Ríos	14104	Los Lagos	40-59	2798	2820	2836	2835	2832	2824	2813	2798	2770	2723	0.268434542586751
1565	1	14	Los Ríos	14104	Los Lagos	60+	1634	1696	1760	1817	1872	1941	2008	2077	2157	2308	0.227523659305994
1566	1	14	Los Ríos	14105	Máfil	0	44	45	43	41	41	40	40	40	40	39	0.0107675317504141
1567	1	14	Los Ríos	14105	Máfil	01-19	1006	977	951	935	916	903	887	872	863	839	0.231639977912755
1568	1	14	Los Ríos	14105	Máfil	20-39	984	992	998	999	1003	1002	995	990	978	958	0.264494754279404
1569	1	14	Los Ríos	14105	Máfil	40-59	964	969	973	973	974	969	964	956	948	928	0.256212037548316
1570	1	14	Los Ríos	14105	Máfil	60+	622	639	660	681	699	723	750	775	801	858	0.236885698509111
1571	1	14	Los Ríos	14106	Mariquina	0	152	154	145	140	140	142	142	143	143	143	0.0120940460081191
1572	1	14	Los Ríos	14106	Mariquina	01-19	3373	3357	3354	3329	3299	3272	3247	3219	3198	3168	0.267929634641407
1573	1	14	Los Ríos	14106	Mariquina	20-39	2897	2930	2963	3002	3036	3062	3076	3081	3076	3057	0.258541948579161
1574	1	14	Los Ríos	14106	Mariquina	40-59	2894	2923	2947	2971	2991	3003	3013	3017	3014	2997	0.25346752368065
1575	1	14	Los Ríos	14106	Mariquina	60+	1651	1708	1764	1836	1914	1996	2079	2169	2266	2459	0.207966847090663
1576	1	14	Los Ríos	14107	Paillaco	0	127	129	121	116	116	116	116	115	115	113	0.010989010989011
1577	1	14	Los Ríos	14107	Paillaco	01-19	2850	2805	2770	2725	2681	2643	2605	2571	2540	2488	0.241952737527959
1578	1	14	Los Ríos	14107	Paillaco	20-39	2597	2596	2599	2616	2627	2633	2624	2611	2591	2544	0.247398619080035
1579	1	14	Los Ríos	14107	Paillaco	40-59	2798	2813	2828	2831	2833	2828	2822	2806	2787	2739	0.266361956627443
1580	1	14	Los Ríos	14107	Paillaco	60+	1700	1757	1809	1872	1936	2003	2075	2151	2232	2399	0.233297675775552
1581	1	14	Los Ríos	14108	Panguipulli	0	233	237	225	216	215	215	215	214	213	210	0.0117423395213599
1582	1	14	Los Ríos	14108	Panguipulli	01-19	4964	4871	4791	4722	4647	4580	4517	4459	4407	4312	0.241109371505256
1583	1	14	Los Ríos	14108	Panguipulli	20-39	4540	4547	4562	4594	4623	4636	4628	4609	4580	4513	0.252348467904272
1584	1	14	Los Ríos	14108	Panguipulli	40-59	4971	5014	5055	5060	5060	5049	5034	5011	4974	4892	0.273540594945202
1585	1	14	Los Ríos	14108	Panguipulli	60+	2807	2897	2983	3084	3189	3306	3425	3547	3683	3957	0.22125922612391
1586	1	14	Los Ríos	14201	La Unión	0	246	249	235	225	223	223	222	222	220	217	0.0111396303901437
1587	1	14	Los Ríos	14201	La Unión	01-19	5504	5397	5306	5216	5124	5042	4962	4890	4831	4729	0.24276180698152
1588	1	14	Los Ríos	14201	La Unión	20-39	4891	4872	4858	4879	4897	4903	4886	4859	4816	4732	0.242915811088296
1589	1	14	Los Ríos	14201	La Unión	40-59	5417	5437	5451	5456	5449	5440	5423	5392	5349	5253	0.269661190965092
1590	1	14	Los Ríos	14201	La Unión	60+	3223	3340	3463	3570	3690	3811	3944	4084	4241	4549	0.233521560574949
1591	1	14	Los Ríos	14202	Futrono	0	105	105	99	94	93	93	93	92	92	90	0.0120611096220852
1592	1	14	Los Ríos	14202	Futrono	01-19	2212	2158	2108	2068	2029	1992	1957	1925	1897	1848	0.24765478424015
1593	1	14	Los Ríos	14202	Futrono	20-39	1917	1907	1901	1912	1918	1918	1908	1893	1877	1832	0.245510586974002
1594	1	14	Los Ríos	14202	Futrono	40-59	2135	2161	2177	2173	2173	2164	2155	2139	2117	2073	0.277807558295363
1595	1	14	Los Ríos	14202	Futrono	60+	1165	1200	1243	1282	1318	1363	1408	1459	1510	1619	0.2169659608684
1596	1	14	Los Ríos	14203	Lago Ranco	0	60	60	56	54	53	53	53	53	52	51	0.0099609375
1597	1	14	Los Ríos	14203	Lago Ranco	01-19	1403	1368	1341	1315	1290	1270	1249	1227	1208	1177	0.2298828125
1598	1	14	Los Ríos	14203	Lago Ranco	20-39	1199	1188	1182	1185	1186	1184	1177	1168	1155	1131	0.2208984375
1599	1	14	Los Ríos	14203	Lago Ranco	40-59	1510	1520	1533	1532	1528	1522	1514	1503	1484	1451	0.2833984375
1600	1	14	Los Ríos	14203	Lago Ranco	60+	941	982	1010	1043	1078	1111	1147	1185	1232	1310	0.255859375
1601	1	14	Los Ríos	14204	Río Bueno	0	190	190	177	169	168	167	167	166	165	162	0.00996371240543699
1602	1	14	Los Ríos	14204	Río Bueno	01-19	4295	4194	4107	4030	3957	3889	3826	3766	3718	3634	0.223506980749124
1603	1	14	Los Ríos	14204	Río Bueno	20-39	4014	3998	3989	4006	4016	4013	3996	3969	3931	3854	0.237037948213297
1604	1	14	Los Ríos	14204	Río Bueno	40-59	4772	4792	4809	4805	4797	4783	4763	4733	4688	4595	0.282612706808537
1605	1	14	Los Ríos	14204	Río Bueno	60+	2868	2970	3070	3165	3262	3373	3484	3606	3743	4014	0.246878651823605
1606	1	15	Arica y Parinacota	15101	Arica	0	1792	1652	1588	1552	1566	1596	1607	1607	1602	1585	0.0121316494450823
1607	1	15	Arica y Parinacota	15101	Arica	01-19	32999	33302	33549	33819	34113	34315	34261	34104	33961	33659	0.257627248373517
1608	1	15	Arica y Parinacota	15101	Arica	20-39	36012	36482	37079	38450	39721	40837	41415	41685	41813	41954	0.321117489475698
1609	1	15	Arica y Parinacota	15101	Arica	40-59	26751	27177	27615	28245	28942	29646	30261	30850	31408	32529	0.248978185993111
1610	1	15	Arica y Parinacota	15101	Arica	60+	14829	15425	16012	16622	17218	17826	18428	19031	19665	20923	0.160145426712591
1611	1	15	Arica y Parinacota	15102	Camarones	0	7	6	6	5	5	5	5	5	5	5	0.0078003120124805
1612	1	15	Arica y Parinacota	15102	Camarones	01-19	123	123	121	118	117	115	111	111	110	102	0.159126365054602
1613	1	15	Arica y Parinacota	15102	Camarones	20-39	142	141	138	140	141	142	144	142	141	135	0.210608424336973
1614	1	15	Arica y Parinacota	15102	Camarones	40-59	196	200	206	204	205	205	209	206	209	215	0.335413416536661
1615	1	15	Arica y Parinacota	15102	Camarones	60+	149	152	157	163	164	167	168	174	174	184	0.287051482059282
1616	1	15	Arica y Parinacota	15201	Putre	0	7	7	6	6	6	6	6	6	6	6	0.00401606425702811
1617	1	15	Arica y Parinacota	15201	Putre	01-19	456	462	469	469	469	465	464	457	454	456	0.305220883534137
1618	1	15	Arica y Parinacota	15201	Putre	20-39	540	554	569	582	589	598	602	606	605	600	0.401606425702811
1619	1	15	Arica y Parinacota	15201	Putre	40-59	243	241	242	241	242	246	252	255	259	267	0.178714859437751
1620	1	15	Arica y Parinacota	15201	Putre	60+	130	132	132	135	139	142	145	151	158	165	0.110441767068273
1621	1	15	Arica y Parinacota	15202	General Lagos	0	5	4	4	4	3	3	3	3	3	3	0.00707547169811321
1622	1	15	Arica y Parinacota	15202	General Lagos	01-19	79	76	74	74	71	70	71	69	66	64	0.150943396226415
1623	1	15	Arica y Parinacota	15202	General Lagos	20-39	160	166	169	170	173	174	176	173	171	165	0.389150943396226
1624	1	15	Arica y Parinacota	15202	General Lagos	40-59	98	95	96	95	97	98	96	97	97	99	0.233490566037736
1625	1	15	Arica y Parinacota	15202	General Lagos	60+	82	82	80	83	86	88	87	89	92	93	0.219339622641509
1626	1	16	Ñuble	16101	Chillán	0	1257	1241	1185	1135	1128	1130	1131	1132	1130	1118	0.0115026493132363
1627	1	16	Ñuble	16101	Chillán	01-19	26272	26126	26023	25846	25659	25485	25321	25192	25064	24842	0.255589279283914
1628	1	16	Ñuble	16101	Chillán	20-39	27057	27205	27425	27572	27656	27678	27591	27422	27241	26824	0.275981274756932
1629	1	16	Ñuble	16101	Chillán	40-59	24189	24263	24272	24380	24491	24586	24661	24688	24674	24553	0.252615875302227
1630	1	16	Ñuble	16101	Chillán	60+	13120	13653	14231	14890	15552	16233	16915	17618	18340	19858	0.204310921343691
1631	1	16	Ñuble	16102	Bulnes	0	137	134	127	121	120	119	119	118	117	114	0.0103373231773667
1632	1	16	Ñuble	16102	Bulnes	01-19	2976	2933	2894	2859	2820	2788	2750	2722	2692	2635	0.238937250634748
1633	1	16	Ñuble	16102	Bulnes	20-39	2774	2765	2765	2763	2756	2741	2716	2689	2658	2593	0.23512876314835
1634	1	16	Ñuble	16102	Bulnes	40-59	3002	3013	3016	3014	3014	3014	3006	2994	2972	2926	0.265324628219079
1635	1	16	Ñuble	16102	Bulnes	60+	1910	1986	2066	2153	2239	2321	2412	2491	2582	2760	0.250272034820457
1636	1	16	Ñuble	16103	Chillán Viejo	0	217	214	204	197	198	201	203	204	205	206	0.0120186697782964
1637	1	16	Ñuble	16103	Chillán Viejo	01-19	4692	4743	4802	4822	4839	4853	4869	4884	4895	4924	0.287281213535589
1638	1	16	Ñuble	16103	Chillán Viejo	20-39	4309	4376	4457	4531	4594	4645	4676	4689	4699	4699	0.274154025670945
1639	1	16	Ñuble	16103	Chillán Viejo	40-59	3929	3990	4040	4097	4153	4207	4255	4291	4322	4368	0.254842473745624
1640	1	16	Ñuble	16103	Chillán Viejo	60+	1811	1892	1971	2087	2200	2315	2430	2557	2684	2943	0.171703617269545
1641	1	16	Ñuble	16104	El Carmen	0	69	67	62	59	58	57	57	56	55	53	0.00889410974995805
1642	1	16	Ñuble	16104	El Carmen	01-19	1620	1586	1547	1520	1492	1467	1440	1419	1393	1350	0.226548078536667
1643	1	16	Ñuble	16104	El Carmen	20-39	1525	1505	1493	1483	1474	1459	1439	1418	1394	1349	0.226380265145159
1644	1	16	Ñuble	16104	El Carmen	40-59	1733	1740	1743	1734	1721	1710	1696	1677	1660	1616	0.271186440677966
1645	1	16	Ñuble	16104	El Carmen	60+	1162	1196	1238	1280	1324	1366	1411	1453	1500	1591	0.26699110589025
1646	1	16	Ñuble	16105	Pemuco	0	51	48	45	43	42	42	41	41	41	39	0.00923514089509827
1647	1	16	Ñuble	16105	Pemuco	01-19	1230	1209	1189	1172	1152	1133	1117	1102	1088	1058	0.250532796590102
1648	1	16	Ñuble	16105	Pemuco	20-39	1074	1064	1058	1053	1046	1040	1029	1015	1000	969	0.229457731470519
1649	1	16	Ñuble	16105	Pemuco	40-59	1159	1162	1162	1160	1155	1152	1143	1133	1129	1102	0.260951929907649
1650	1	16	Ñuble	16105	Pemuco	60+	751	778	805	833	867	894	927	958	983	1055	0.249822401136633
1651	1	16	Ñuble	16106	Pinto	0	66	65	62	59	59	59	59	59	58	58	0.00976102322450353
1652	1	16	Ñuble	16106	Pinto	01-19	1434	1417	1399	1387	1373	1360	1350	1338	1326	1310	0.220464490070683
1653	1	16	Ñuble	16106	Pinto	20-39	1426	1429	1433	1438	1440	1439	1432	1418	1407	1377	0.231740154830024
1654	1	16	Ñuble	16106	Pinto	40-59	1608	1620	1635	1638	1643	1648	1647	1647	1640	1624	0.273308650286099
1655	1	16	Ñuble	16106	Pinto	60+	1058	1101	1147	1199	1249	1299	1351	1405	1462	1573	0.264725681588691
1656	1	16	Ñuble	16107	Quillón	0	103	101	97	93	92	92	92	91	91	89	0.00942197755663773
1657	1	16	Ñuble	16107	Quillón	01-19	2205	2190	2177	2158	2137	2120	2096	2079	2063	2029	0.214799915308067
1658	1	16	Ñuble	16107	Quillón	20-39	2150	2158	2168	2180	2181	2180	2169	2153	2132	2086	0.22083421554097
1659	1	16	Ñuble	16107	Quillón	40-59	2496	2511	2519	2525	2535	2539	2542	2539	2526	2500	0.26466229091679
1660	1	16	Ñuble	16107	Quillón	60+	1847	1917	1996	2083	2173	2261	2354	2445	2543	2742	0.290281600677535
1661	1	16	Ñuble	16108	San Ignacio	0	88	85	79	75	74	73	73	72	71	70	0.00863557858376511
1662	1	16	Ñuble	16108	San Ignacio	01-19	2112	2059	2012	1980	1951	1921	1890	1868	1843	1795	0.221440907969405
1663	1	16	Ñuble	16108	San Ignacio	20-39	1987	1980	1973	1965	1954	1941	1919	1891	1862	1806	0.22279792746114
1664	1	16	Ñuble	16108	San Ignacio	40-59	2312	2318	2319	2318	2306	2296	2289	2271	2255	2206	0.272144090796941
1665	1	16	Ñuble	16108	San Ignacio	60+	1575	1637	1707	1767	1834	1899	1960	2025	2090	2229	0.274981495188749
1666	1	16	Ñuble	16109	Yungay	0	103	100	94	89	89	88	88	88	87	85	0.00917134225291325
1667	1	16	Ñuble	16109	Yungay	01-19	2370	2345	2320	2294	2272	2250	2226	2203	2184	2143	0.231225722917566
1668	1	16	Ñuble	16109	Yungay	20-39	2286	2276	2271	2277	2275	2271	2257	2235	2215	2163	0.233383685800604
1669	1	16	Ñuble	16109	Yungay	40-59	2607	2627	2645	2647	2644	2643	2639	2631	2615	2581	0.278485110056107
1670	1	16	Ñuble	16109	Yungay	60+	1565	1623	1687	1759	1833	1904	1977	2054	2131	2296	0.24773413897281
1671	1	16	Ñuble	16201	Quirihue	0	67	65	62	59	58	58	58	57	57	55	0.00921427374769643
1672	1	16	Ñuble	16201	Quirihue	01-19	1504	1478	1454	1437	1414	1397	1379	1361	1343	1312	0.219802311945049
1673	1	16	Ñuble	16201	Quirihue	20-39	1468	1460	1455	1455	1452	1444	1429	1412	1396	1361	0.228011392192997
1674	1	16	Ñuble	16201	Quirihue	40-59	1686	1693	1696	1689	1687	1677	1675	1665	1650	1617	0.270899648182275
1675	1	16	Ñuble	16201	Quirihue	60+	1142	1184	1230	1276	1323	1374	1418	1468	1520	1624	0.272072373931982
1676	1	16	Ñuble	16202	Cobquecura	0	18	16	15	14	13	13	13	13	13	12	0.004739336492891
1677	1	16	Ñuble	16202	Cobquecura	01-19	539	516	493	486	472	463	450	442	433	412	0.162717219589258
1678	1	16	Ñuble	16202	Cobquecura	20-39	590	581	577	571	561	556	548	538	527	509	0.201026856240126
1679	1	16	Ñuble	16202	Cobquecura	40-59	801	799	791	779	780	769	761	745	731	706	0.278830963665087
1680	1	16	Ñuble	16202	Cobquecura	60+	675	702	731	751	769	787	807	830	852	893	0.352685624012638
1681	1	16	Ñuble	16203	Coelemu	0	101	100	97	92	91	90	90	89	88	86	0.010406582768635
1682	1	16	Ñuble	16203	Coelemu	01-19	2180	2152	2130	2101	2073	2041	2013	1991	1968	1919	0.232212003872217
1683	1	16	Ñuble	16203	Coelemu	20-39	2091	2070	2059	2056	2048	2038	2016	1989	1962	1911	0.231243949661181
1684	1	16	Ñuble	16203	Coelemu	40-59	2310	2315	2308	2304	2301	2299	2291	2282	2266	2225	0.269240077444337
1685	1	16	Ñuble	16203	Coelemu	60+	1476	1534	1596	1659	1721	1784	1851	1913	1981	2123	0.25689738625363
1686	1	16	Ñuble	16204	Ninhue	0	29	27	25	24	24	23	23	23	22	21	0.00806142034548944
1687	1	16	Ñuble	16204	Ninhue	01-19	644	623	607	593	578	570	559	547	537	521	0.2
1688	1	16	Ñuble	16204	Ninhue	20-39	583	575	561	556	552	544	535	522	514	494	0.189635316698656
1689	1	16	Ñuble	16204	Ninhue	40-59	780	781	780	776	766	757	750	744	731	707	0.271401151631478
1690	1	16	Ñuble	16204	Ninhue	60+	643	664	691	711	735	756	776	797	820	862	0.330902111324376
1691	1	16	Ñuble	16205	Portezuelo	0	28	27	26	24	23	24	23	23	23	22	0.00929054054054054
1692	1	16	Ñuble	16205	Portezuelo	01-19	605	583	566	553	541	530	516	510	498	480	0.202702702702703
1693	1	16	Ñuble	16205	Portezuelo	20-39	534	526	516	511	506	495	489	476	472	453	0.191300675675676
1694	1	16	Ñuble	16205	Portezuelo	40-59	752	750	751	745	741	736	729	718	708	682	0.288006756756757
1695	1	16	Ñuble	16205	Portezuelo	60+	541	563	582	601	617	636	654	673	688	731	0.308699324324324
1696	1	16	Ñuble	16206	Ránquil	0	32	31	29	28	27	27	27	27	26	26	0.00847457627118644
1697	1	16	Ñuble	16206	Ránquil	01-19	741	730	717	709	698	689	678	668	656	638	0.207953063885267
1698	1	16	Ñuble	16206	Ránquil	20-39	634	633	627	627	625	617	609	605	598	580	0.189048239895698
1699	1	16	Ñuble	16206	Ránquil	40-59	898	898	903	894	892	889	885	877	868	843	0.27477183833116
1700	1	16	Ñuble	16206	Ránquil	60+	701	724	751	781	809	838	866	891	921	981	0.319752281616688
1701	1	16	Ñuble	16207	Treguaco	0	31	30	28	26	26	26	26	26	25	25	0.00878117316473481
1702	1	16	Ñuble	16207	Treguaco	01-19	704	700	695	687	678	668	663	653	650	637	0.223744292237443
1703	1	16	Ñuble	16207	Treguaco	20-39	596	591	584	581	583	579	574	569	561	546	0.191780821917808
1704	1	16	Ñuble	16207	Treguaco	40-59	829	827	830	833	828	829	826	820	814	798	0.280295047418335
1705	1	16	Ñuble	16207	Treguaco	60+	581	606	631	656	683	709	732	761	786	841	0.295398665261679
1706	1	16	Ñuble	16301	San Carlos	0	323	317	301	287	285	284	283	282	280	275	0.00997605746209098
1707	1	16	Ñuble	16301	San Carlos	01-19	7369	7275	7184	7110	7031	6956	6885	6822	6762	6647	0.241130378001886
1708	1	16	Ñuble	16301	San Carlos	20-39	6933	6941	6977	6981	6971	6945	6897	6825	6749	6592	0.239135166509468
1709	1	16	Ñuble	16301	San Carlos	40-59	7276	7300	7301	7313	7322	7327	7323	7301	7270	7171	0.260139302038743
1710	1	16	Ñuble	16301	San Carlos	60+	4693	4874	5072	5285	5500	5722	5937	6165	6395	6881	0.249619095987811
1711	1	16	Ñuble	16302	Coihueco	0	165	160	151	145	144	144	144	144	143	142	0.00998312710911136
1712	1	16	Ñuble	16302	Coihueco	01-19	3872	3840	3813	3785	3757	3731	3708	3685	3663	3622	0.254640044994376
1713	1	16	Ñuble	16302	Coihueco	20-39	3666	3679	3704	3720	3726	3729	3710	3682	3654	3596	0.25281214848144
1714	1	16	Ñuble	16302	Coihueco	40-59	3661	3693	3715	3732	3748	3759	3769	3774	3769	3744	0.263217097862767
1715	1	16	Ñuble	16302	Coihueco	60+	2085	2164	2247	2349	2453	2557	2663	2772	2886	3120	0.219347581552306
1716	1	16	Ñuble	16303	Ñiquén	0	54	52	49	46	46	45	45	44	44	42	0.00736196319018405
1717	1	16	Ñuble	16303	Ñiquén	01-19	1395	1366	1345	1319	1298	1278	1256	1235	1213	1177	0.206310254163015
1718	1	16	Ñuble	16303	Ñiquén	20-39	1199	1179	1160	1158	1146	1134	1116	1100	1078	1044	0.182997370727432
1719	1	16	Ñuble	16303	Ñiquén	40-59	1736	1738	1733	1724	1716	1705	1695	1677	1662	1616	0.283260297984224
1720	1	16	Ñuble	16303	Ñiquén	60+	1323	1373	1427	1475	1523	1572	1621	1671	1723	1826	0.320070113935145
1721	1	16	Ñuble	16304	San Fabián	0	25	26	22	21	21	21	21	21	21	21	0.00892857142857143
1722	1	16	Ñuble	16304	San Fabián	01-19	561	562	552	548	546	539	536	532	527	521	0.221513605442177
1723	1	16	Ñuble	16304	San Fabián	20-39	551	554	566	567	568	568	566	561	557	543	0.230867346938776
1724	1	16	Ñuble	16304	San Fabián	40-59	593	596	595	600	599	603	602	601	600	594	0.252551020408163
1725	1	16	Ñuble	16304	San Fabián	60+	453	467	490	511	532	556	578	601	624	673	0.286139455782313
1726	1	16	Ñuble	16305	San Nicolás	0	63	62	59	56	56	58	56	56	55	54	0.00884376023583361
1727	1	16	Ñuble	16305	San Nicolás	01-19	1496	1488	1486	1471	1461	1444	1435	1422	1414	1394	0.228300032754668
1728	1	16	Ñuble	16305	San Nicolás	20-39	1380	1374	1371	1378	1380	1375	1369	1359	1349	1317	0.21568948575172
1729	1	16	Ñuble	16305	San Nicolás	40-59	1708	1720	1725	1732	1734	1741	1739	1738	1729	1712	0.280379954143465
1730	1	16	Ñuble	16305	San Nicolás	60+	1091	1138	1188	1240	1293	1348	1401	1454	1509	1629	0.266786767114314
1731	2	1	Tarapacá	1101	Iquique	0	1497	1452	1347	1354	1397	1453	1478	1478	1469	1439	0.0123937402568321
1732	2	1	Tarapacá	1101	Iquique	01-19	25693	25710	25771	26105	26584	27053	27158	27115	27050	26836	0.231131628583979
1733	2	1	Tarapacá	1101	Iquique	20-39	31831	32425	33140	34747	36540	38156	38705	38652	38444	37977	0.327086222191599
1734	2	1	Tarapacá	1101	Iquique	40-59	24172	24434	24763	25413	26072	26780	27302	27724	28111	28856	0.248529373767301
1735	2	1	Tarapacá	1101	Iquique	60+	14181	14825	15472	16212	16867	17542	18221	18918	19624	20999	0.180859035200289
1736	2	1	Tarapacá	1107	Alto Hospicio	0	1108	1088	1021	1044	1094	1156	1198	1221	1238	1260	0.0173098322594826
1737	2	1	Tarapacá	1107	Alto Hospicio	01-19	18636	19053	19523	20116	20819	21534	22021	22410	22792	23522	0.323144344767897
1738	2	1	Tarapacá	1107	Alto Hospicio	20-39	17542	18080	18699	19933	21282	22573	23280	23642	23923	24507	0.336676237446937
1739	2	1	Tarapacá	1107	Alto Hospicio	40-59	11699	12069	12489	13035	13596	14200	14742	15270	15800	16889	0.232020442087621
1740	2	1	Tarapacá	1107	Alto Hospicio	60+	3785	4012	4242	4521	4777	5049	5334	5643	5965	6613	0.0908491434380624
1741	2	1	Tarapacá	1401	Pozo Almonte	0	152	150	141	144	151	159	163	165	166	166	0.0182457683007254
1742	2	1	Tarapacá	1401	Pozo Almonte	01-19	2396	2448	2506	2576	2656	2735	2777	2802	2824	2855	0.313805231919103
1743	2	1	Tarapacá	1401	Pozo Almonte	20-39	2079	2143	2211	2354	2507	2649	2718	2746	2761	2786	0.306221147504946
1744	2	1	Tarapacá	1401	Pozo Almonte	40-59	1418	1456	1503	1564	1628	1694	1747	1795	1841	1926	0.211694877995164
1745	2	1	Tarapacá	1401	Pozo Almonte	60+	831	877	922	977	1028	1081	1139	1194	1250	1365	0.150032974280062
1746	2	1	Tarapacá	1402	Camiña	0	9	8	7	7	7	7	7	7	7	6	0.00895522388059702
1747	2	1	Tarapacá	1402	Camiña	01-19	188	188	185	185	188	189	187	183	180	177	0.264179104477612
1748	2	1	Tarapacá	1402	Camiña	20-39	157	156	157	163	165	174	175	172	168	164	0.244776119402985
1749	2	1	Tarapacá	1402	Camiña	40-59	142	142	146	149	154	155	156	158	159	158	0.235820895522388
1750	2	1	Tarapacá	1402	Camiña	60+	122	127	130	135	141	145	150	155	159	165	0.246268656716418
1751	2	1	Tarapacá	1403	Colchane	0	10	10	9	9	9	9	9	9	9	8	0.0108548168249661
1752	2	1	Tarapacá	1403	Colchane	01-19	186	179	172	170	170	171	167	165	165	157	0.213025780189959
1753	2	1	Tarapacá	1403	Colchane	20-39	195	196	199	205	211	220	217	210	205	194	0.263229308005427
1754	2	1	Tarapacá	1403	Colchane	40-59	177	177	177	179	180	181	184	183	182	181	0.245590230664858
1755	2	1	Tarapacá	1403	Colchane	60+	151	156	161	168	175	176	182	187	188	197	0.26729986431479
1756	2	1	Tarapacá	1404	Huara	0	28	27	25	25	25	26	27	27	26	26	0.017426273458445
1757	2	1	Tarapacá	1404	Huara	01-19	374	370	364	370	375	383	383	381	376	370	0.24798927613941
1758	2	1	Tarapacá	1404	Huara	20-39	340	346	351	368	384	399	405	402	399	389	0.260723860589812
1759	2	1	Tarapacá	1404	Huara	40-59	281	285	293	298	304	312	315	320	323	330	0.221179624664879
1760	2	1	Tarapacá	1404	Huara	60+	262	271	284	295	311	321	332	341	355	377	0.252680965147453
1761	2	1	Tarapacá	1405	Pica	0	41	40	38	38	40	41	42	42	42	41	0.0130573248407643
1762	2	1	Tarapacá	1405	Pica	01-19	711	722	730	745	764	778	784	785	783	779	0.248089171974522
1763	2	1	Tarapacá	1405	Pica	20-39	713	732	750	793	836	878	894	895	889	877	0.279299363057325
1764	2	1	Tarapacá	1405	Pica	40-59	546	553	560	579	598	617	632	643	653	671	0.213694267515924
1765	2	1	Tarapacá	1405	Pica	60+	499	520	548	574	601	632	657	684	715	772	0.245859872611465
1766	2	2	Antofagasta	2101	Antofagasta	0	2919	2806	2577	2607	2708	2843	2925	2949	2941	2906	0.0130322083000727
1767	2	2	Antofagasta	2101	Antofagasta	01-19	51106	51284	51546	52220	53126	53983	54085	53862	53669	53385	0.239409649036262
1768	2	2	Antofagasta	2101	Antofagasta	20-39	60723	61933	63430	67103	71088	74783	76234	76399	76186	75286	0.337626577453293
1769	2	2	Antofagasta	2101	Antofagasta	40-59	44066	44975	46062	47824	49698	51569	52893	53958	54971	57165	0.256361385916605
1770	2	2	Antofagasta	2101	Antofagasta	60+	23852	24716	25597	26732	27746	28815	29906	31006	32116	34244	0.153570179293767
1771	2	2	Antofagasta	2102	Mejillones	0	106	103	95	97	101	108	112	114	115	116	0.0149484536082474
1772	2	2	Antofagasta	2102	Mejillones	01-19	1778	1804	1834	1876	1926	1976	1997	2012	2023	2056	0.264948453608247
1773	2	2	Antofagasta	2102	Mejillones	20-39	1984	2051	2126	2271	2432	2582	2658	2690	2708	2728	0.351546391752577
1774	2	2	Antofagasta	2102	Mejillones	40-59	1342	1383	1425	1495	1566	1638	1695	1748	1800	1912	0.24639175257732
1775	2	2	Antofagasta	2102	Mejillones	60+	590	618	653	688	721	756	798	834	876	948	0.122164948453608
1776	2	2	Antofagasta	2103	Sierra Gorda	0	12	11	10	10	11	11	12	12	12	11	0.0128504672897196
1777	2	2	Antofagasta	2103	Sierra Gorda	01-19	215	216	216	221	221	220	223	222	223	219	0.255841121495327
1778	2	2	Antofagasta	2103	Sierra Gorda	20-39	260	264	270	284	302	315	322	323	320	321	0.375
1779	2	2	Antofagasta	2103	Sierra Gorda	40-59	165	171	173	181	186	198	200	203	205	215	0.251168224299065
1780	2	2	Antofagasta	2103	Sierra Gorda	60+	67	67	72	71	76	79	79	83	87	90	0.105140186915888
1781	2	2	Antofagasta	2104	Taltal	0	99	93	83	83	85	88	90	90	89	87	0.0126068685697725
1782	2	2	Antofagasta	2104	Taltal	01-19	1869	1869	1873	1871	1879	1887	1879	1865	1849	1814	0.262860455006521
1783	2	2	Antofagasta	2104	Taltal	20-39	1742	1764	1795	1873	1957	2032	2061	2064	2052	2018	0.292421388204608
1784	2	2	Antofagasta	2104	Taltal	40-59	1483	1509	1542	1580	1615	1654	1684	1707	1729	1781	0.258078539342124
1785	2	2	Antofagasta	2104	Taltal	60+	895	932	967	990	1017	1038	1065	1097	1133	1201	0.174032748876974
1786	2	2	Antofagasta	2201	Calama	0	1456	1376	1243	1255	1301	1362	1396	1402	1395	1369	0.0139915171955644
1787	2	2	Antofagasta	2201	Calama	01-19	24640	24570	24536	24808	25177	25521	25497	25317	25144	24837	0.253840257550207
1788	2	2	Antofagasta	2201	Calama	20-39	26804	27238	27800	29379	31092	32681	33287	33333	33205	32739	0.334600643875517
1789	2	2	Antofagasta	2201	Calama	40-59	20520	20915	21393	22160	22971	23769	24306	24698	25084	25947	0.265184730952016
1790	2	2	Antofagasta	2201	Calama	60+	9063	9486	9910	10336	10707	11094	11476	11859	12239	12953	0.132382850426695
1791	2	2	Antofagasta	2202	Ollagüe	0	2	2	1	1	1	1	1	1	1	1	0.00813008130081301
1792	2	2	Antofagasta	2202	Ollagüe	01-19	33	31	31	30	31	30	29	28	27	25	0.203252032520325
1793	2	2	Antofagasta	2202	Ollagüe	20-39	44	45	45	47	47	47	47	47	46	44	0.357723577235772
1794	2	2	Antofagasta	2202	Ollagüe	40-59	31	31	30	30	29	30	30	28	27	27	0.219512195121951
1795	2	2	Antofagasta	2202	Ollagüe	60+	26	25	25	25	26	27	26	27	27	26	0.211382113821138
1796	2	2	Antofagasta	2203	San Pedro de Atacama	0	68	65	59	60	63	67	70	70	69	69	0.0125090645395214
1797	2	2	Antofagasta	2203	San Pedro de Atacama	01-19	1077	1099	1120	1139	1162	1181	1186	1187	1183	1180	0.213923132704859
1798	2	2	Antofagasta	2203	San Pedro de Atacama	20-39	1709	1770	1840	1962	2091	2209	2264	2282	2289	2285	0.414249456127629
1799	2	2	Antofagasta	2203	San Pedro de Atacama	40-59	925	954	982	1021	1068	1109	1142	1168	1193	1250	0.226613488034808
1800	2	2	Antofagasta	2203	San Pedro de Atacama	60+	509	521	534	562	579	606	630	656	684	732	0.132704858593183
1801	2	2	Antofagasta	2301	Tocopilla	0	231	220	201	198	202	208	210	210	208	202	0.0142635221013981
1802	2	2	Antofagasta	2301	Tocopilla	01-19	3909	3895	3890	3855	3837	3820	3770	3724	3678	3595	0.253848326507555
1803	2	2	Antofagasta	2301	Tocopilla	20-39	3683	3728	3787	3918	4073	4205	4229	4212	4170	4063	0.286894506425646
1804	2	2	Antofagasta	2301	Tocopilla	40-59	3142	3162	3198	3247	3300	3350	3386	3420	3457	3538	0.249823471261121
1805	2	2	Antofagasta	2301	Tocopilla	60+	2171	2237	2304	2357	2396	2437	2493	2564	2632	2764	0.195170173704279
1806	2	2	Antofagasta	2302	María Elena	0	59	53	46	45	46	47	47	46	45	43	0.0137424097155641
1807	2	2	Antofagasta	2302	María Elena	01-19	1014	970	930	917	906	897	879	855	833	799	0.255353147970598
1808	2	2	Antofagasta	2302	María Elena	20-39	1049	1026	1010	1039	1068	1100	1095	1076	1047	999	0.319271332694151
1809	2	2	Antofagasta	2302	María Elena	40-59	888	887	893	896	910	915	916	913	916	913	0.291786513263023
1810	2	2	Antofagasta	2302	María Elena	60+	307	327	343	349	352	356	359	363	367	375	0.119846596356663
1811	2	3	Atacama	3101	Copiapó	0	1282	1251	1155	1117	1122	1135	1141	1137	1131	1116	0.0126713067568948
1812	2	3	Atacama	3101	Copiapó	01-19	23388	23404	23437	23444	23435	23416	23308	23188	23121	23063	0.261862318758303
1813	2	3	Atacama	3101	Copiapó	20-39	24816	25065	25308	25735	26210	26651	26843	26840	26716	26323	0.298877067886867
1814	2	3	Atacama	3101	Copiapó	40-59	19855	20025	20186	20380	20560	20742	20878	20992	21103	21346	0.242367127269424
1815	2	3	Atacama	3101	Copiapó	60+	10803	11276	11763	12295	12822	13358	13913	14495	15087	16225	0.184222179328512
1816	2	3	Atacama	3102	Caldera	0	135	131	121	117	117	119	119	119	118	117	0.0118373128288142
1817	2	3	Atacama	3102	Caldera	01-19	2614	2616	2625	2630	2635	2633	2620	2605	2597	2584	0.261432618373128
1818	2	3	Atacama	3102	Caldera	20-39	2565	2598	2624	2671	2725	2777	2796	2799	2790	2747	0.277923917442331
1819	2	3	Atacama	3102	Caldera	40-59	2235	2256	2278	2304	2328	2351	2369	2379	2390	2414	0.244233104006475
1820	2	3	Atacama	3102	Caldera	60+	1328	1397	1462	1530	1594	1661	1735	1809	1879	2022	0.204573047349251
1821	2	3	Atacama	3103	Tierra Amarilla	0	122	117	107	103	103	104	104	104	103	101	0.0144554172033777
1822	2	3	Atacama	3103	Tierra Amarilla	01-19	2107	2097	2092	2084	2079	2073	2056	2037	2030	2010	0.287677114641477
1823	2	3	Atacama	3103	Tierra Amarilla	20-39	2033	2039	2046	2070	2103	2131	2139	2129	2112	2068	0.295978245312724
1824	2	3	Atacama	3103	Tierra Amarilla	40-59	1591	1604	1612	1625	1628	1635	1645	1648	1650	1659	0.237440961786174
1825	2	3	Atacama	3103	Tierra Amarilla	60+	786	821	857	893	927	961	994	1037	1073	1149	0.164448261056247
1826	2	3	Atacama	3201	Chañaral	0	106	102	93	89	88	88	88	87	85	82	0.0128165051578618
1827	2	3	Atacama	3201	Chañaral	01-19	1920	1891	1865	1841	1820	1801	1775	1748	1723	1685	0.263363551109722
1828	2	3	Atacama	3201	Chañaral	20-39	1770	1761	1753	1757	1772	1782	1773	1753	1726	1672	0.261331666145671
1829	2	3	Atacama	3201	Chañaral	40-59	1591	1583	1582	1579	1574	1570	1562	1553	1547	1528	0.238824632697718
1830	2	3	Atacama	3201	Chañaral	60+	1053	1093	1126	1168	1202	1238	1276	1316	1356	1431	0.223663644889028
1831	2	3	Atacama	3202	Diego de Almagro	0	109	103	91	87	85	85	84	83	81	78	0.0114655299132736
1832	2	3	Atacama	3202	Diego de Almagro	01-19	2310	2256	2203	2166	2129	2098	2059	2025	1995	1939	0.285021314126121
1833	2	3	Atacama	3202	Diego de Almagro	20-39	2173	2144	2118	2121	2131	2139	2127	2101	2074	2012	0.295751874173159
1834	2	3	Atacama	3202	Diego de Almagro	40-59	1931	1909	1885	1866	1850	1835	1818	1803	1791	1769	0.260032338674114
1835	2	3	Atacama	3202	Diego de Almagro	60+	757	788	830	849	870	889	915	937	956	1005	0.147728943113332
1836	2	3	Atacama	3301	Vallenar	0	399	387	354	340	339	340	339	336	332	322	0.011262679258482
1837	2	3	Atacama	3301	Vallenar	01-19	7710	7644	7582	7523	7469	7414	7328	7246	7176	7046	0.246449807625044
1838	2	3	Atacama	3301	Vallenar	20-39	7535	7555	7576	7657	7753	7835	7836	7779	7693	7479	0.261594963273872
1839	2	3	Atacama	3301	Vallenar	40-59	7074	7079	7080	7095	7101	7109	7103	7085	7062	7034	0.246030080447709
1840	2	3	Atacama	3301	Vallenar	60+	4782	4963	5150	5341	5529	5720	5916	6112	6313	6709	0.234662469394893
1841	2	3	Atacama	3302	Alto del Carmen	0	34	33	29	28	28	28	28	28	27	26	0.00926585887384177
1842	2	3	Atacama	3302	Alto del Carmen	01-19	698	694	692	686	682	680	672	666	657	647	0.230577334283678
1843	2	3	Atacama	3302	Alto del Carmen	20-39	690	692	693	702	709	719	721	710	704	683	0.243406985032074
1844	2	3	Atacama	3302	Alto del Carmen	40-59	681	683	685	690	692	689	688	689	686	683	0.243406985032074
1845	2	3	Atacama	3302	Alto del Carmen	60+	552	570	590	608	631	653	674	698	723	767	0.273342836778332
1846	2	3	Atacama	3303	Freirina	0	55	54	50	48	48	48	48	48	48	47	0.0120698510529019
1847	2	3	Atacama	3303	Freirina	01-19	1032	1028	1022	1021	1021	1019	1009	1002	997	986	0.253210066769389
1848	2	3	Atacama	3303	Freirina	20-39	957	964	972	987	1005	1016	1021	1018	1011	993	0.255007704160247
1849	2	3	Atacama	3303	Freirina	40-59	919	930	938	944	949	954	963	963	962	964	0.247560349255265
1850	2	3	Atacama	3303	Freirina	60+	615	638	666	695	721	754	781	813	844	904	0.232152028762198
1851	2	3	Atacama	3304	Huasco	0	76	75	69	67	67	68	68	68	68	66	0.011528384279476
1852	2	3	Atacama	3304	Huasco	01-19	1406	1401	1398	1396	1398	1392	1385	1377	1372	1361	0.237729257641921
1853	2	3	Atacama	3304	Huasco	20-39	1437	1460	1485	1509	1537	1565	1579	1577	1570	1549	0.27056768558952
1854	2	3	Atacama	3304	Huasco	40-59	1320	1327	1333	1347	1356	1371	1373	1380	1382	1395	0.243668122270742
1855	2	3	Atacama	3304	Huasco	60+	907	949	989	1035	1080	1124	1171	1217	1265	1354	0.236506550218341
1856	2	4	Coquimbo	4101	La Serena	0	1560	1471	1365	1337	1350	1375	1395	1405	1414	1426	0.0102375602156636
1857	2	4	Coquimbo	4101	La Serena	01-19	30501	30913	31275	31494	31690	31872	32005	32114	32322	32770	0.235262866947613
1858	2	4	Coquimbo	4101	La Serena	20-39	34651	35287	36009	36775	37608	38411	38935	39304	39516	39840	0.286019915141682
1859	2	4	Coquimbo	4101	La Serena	40-59	29097	29728	30374	31149	31887	32631	33341	34004	34618	35738	0.25657077628849
1860	2	4	Coquimbo	4101	La Serena	60+	18582	19487	20421	21461	22523	23599	24696	25833	27022	29517	0.211908881406552
1861	2	4	Coquimbo	4102	Coquimbo	0	1791	1697	1584	1554	1569	1600	1624	1640	1651	1669	0.0116135047873525
1862	2	4	Coquimbo	4102	Coquimbo	01-19	32269	32730	33141	33401	33637	33866	34035	34203	34461	35007	0.243591349365397
1863	2	4	Coquimbo	4102	Coquimbo	20-39	35345	36028	36813	37663	38583	39478	40094	40533	40835	41310	0.287449899799599
1864	2	4	Coquimbo	4102	Coquimbo	40-59	29429	30103	30787	31607	32391	33175	33932	34641	35304	36537	0.254237641950568
1865	2	4	Coquimbo	4102	Coquimbo	60+	18192	19109	20055	21098	22162	23238	24336	25477	26668	29189	0.203107604097083
1866	2	4	Coquimbo	4103	Andacollo	0	75	69	62	60	59	59	59	59	58	57	0.00955414012738853
1867	2	4	Coquimbo	4103	Andacollo	01-19	1569	1558	1543	1527	1511	1493	1471	1452	1435	1400	0.234663090848139
1868	2	4	Coquimbo	4103	Andacollo	20-39	1554	1545	1538	1538	1548	1552	1546	1533	1515	1475	0.247234327857861
1869	2	4	Coquimbo	4103	Andacollo	40-59	1531	1543	1557	1571	1574	1583	1590	1592	1592	1596	0.267515923566879
1870	2	4	Coquimbo	4103	Andacollo	60+	1077	1109	1144	1179	1216	1252	1287	1323	1362	1438	0.241032517599732
1871	2	4	Coquimbo	4104	La Higuera	0	35	33	30	29	29	29	29	29	29	28	0.0124058484714222
1872	2	4	Coquimbo	4104	La Higuera	01-19	597	599	599	595	589	589	584	580	571	562	0.249003101462118
1873	2	4	Coquimbo	4104	La Higuera	20-39	562	557	556	562	569	572	574	569	569	560	0.248116969428445
1874	2	4	Coquimbo	4104	La Higuera	40-59	527	536	548	553	561	564	567	573	576	578	0.256092157731502
1875	2	4	Coquimbo	4104	La Higuera	60+	377	392	404	421	435	451	466	480	496	529	0.234381922906513
1876	2	4	Coquimbo	4105	Paiguano	0	30	27	24	23	23	23	23	23	23	22	0.00920117105813467
1877	2	4	Coquimbo	4105	Paiguano	01-19	572	561	554	546	541	534	525	519	513	502	0.209953994144709
1878	2	4	Coquimbo	4105	Paiguano	20-39	626	625	619	625	629	632	633	629	621	607	0.253868674194898
1879	2	4	Coquimbo	4105	Paiguano	40-59	632	643	652	660	663	664	667	666	666	666	0.278544542032622
1880	2	4	Coquimbo	4105	Paiguano	60+	439	454	473	483	497	516	529	545	563	594	0.248431618569636
1881	2	4	Coquimbo	4106	Vicuña	0	208	192	175	170	169	171	171	171	170	167	0.0106948447006084
1882	2	4	Coquimbo	4106	Vicuña	01-19	3938	3936	3929	3915	3900	3886	3863	3837	3821	3790	0.242715337816202
1883	2	4	Coquimbo	4106	Vicuña	20-39	3989	4008	4032	4077	4127	4174	4194	4188	4169	4123	0.264040986231188
1884	2	4	Coquimbo	4106	Vicuña	40-59	3656	3716	3778	3832	3876	3920	3960	3995	4024	4068	0.260518731988473
1885	2	4	Coquimbo	4106	Vicuña	60+	2425	2518	2615	2716	2824	2925	3024	3131	3241	3467	0.222030099263529
1886	2	4	Coquimbo	4201	Illapel	0	228	210	190	183	181	181	180	178	176	172	0.0101194328410896
1887	2	4	Coquimbo	4201	Illapel	01-19	4378	4330	4278	4227	4182	4134	4081	4033	3991	3914	0.230275931046655
1888	2	4	Coquimbo	4201	Illapel	20-39	4340	4338	4342	4368	4397	4422	4410	4385	4345	4252	0.250161793257634
1889	2	4	Coquimbo	4201	Illapel	40-59	4247	4271	4296	4324	4342	4362	4381	4383	4384	4373	0.257280696593516
1890	2	4	Coquimbo	4201	Illapel	60+	3197	3306	3421	3526	3634	3740	3844	3949	4057	4286	0.252162146261105
1891	2	4	Coquimbo	4202	Canela	0	58	52	46	44	43	43	42	42	41	39	0.00820534399326741
1892	2	4	Coquimbo	4202	Canela	01-19	1070	1039	1007	989	972	958	942	927	912	884	0.185987797180728
1893	2	4	Coquimbo	4202	Canela	20-39	1112	1097	1092	1090	1091	1090	1083	1067	1051	1019	0.214390911003577
1894	2	4	Coquimbo	4202	Canela	40-59	1289	1302	1312	1313	1315	1312	1308	1302	1297	1279	0.269093204292026
1895	2	4	Coquimbo	4202	Canela	60+	1198	1239	1276	1311	1341	1374	1403	1435	1466	1532	0.322322743530402
1896	2	4	Coquimbo	4203	Los Vilos	0	157	147	136	132	131	133	133	133	133	132	0.0107719928186715
1897	2	4	Coquimbo	4203	Los Vilos	01-19	2790	2784	2772	2765	2762	2754	2746	2735	2728	2711	0.221233882813775
1898	2	4	Coquimbo	4203	Los Vilos	20-39	3065	3094	3132	3175	3227	3273	3295	3298	3297	3280	0.267667700342745
1899	2	4	Coquimbo	4203	Los Vilos	40-59	2804	2855	2904	2955	2999	3041	3079	3117	3142	3197	0.260894401827975
1900	2	4	Coquimbo	4203	Los Vilos	60+	1994	2082	2174	2265	2352	2445	2535	2628	2729	2934	0.239432022196834
1901	2	4	Coquimbo	4204	Salamanca	0	198	183	167	162	161	162	162	161	160	158	0.0104705102717031
1902	2	4	Coquimbo	4204	Salamanca	01-19	3626	3597	3565	3546	3527	3508	3483	3460	3441	3399	0.225248508946322
1903	2	4	Coquimbo	4204	Salamanca	20-39	3829	3862	3902	3945	3994	4038	4053	4050	4032	3988	0.264280980781975
1904	2	4	Coquimbo	4204	Salamanca	40-59	3579	3636	3692	3737	3777	3816	3849	3872	3892	3923	0.259973492379059
1905	2	4	Coquimbo	4204	Salamanca	60+	2568	2665	2765	2871	2975	3078	3180	3285	3395	3622	0.240026507620941
1906	2	4	Coquimbo	4301	Ovalle	0	859	799	732	708	706	710	711	709	705	694	0.0108741636765328
1907	2	4	Coquimbo	4301	Ovalle	01-19	16068	15992	15893	15810	15721	15627	15511	15397	15319	15165	0.237617712038357
1908	2	4	Coquimbo	4301	Ovalle	20-39	16950	17060	17213	17389	17588	17774	17825	17790	17708	17475	0.273812694880995
1909	2	4	Coquimbo	4301	Ovalle	40-59	14918	15142	15359	15564	15741	15908	16055	16174	16270	16415	0.257203741715109
1910	2	4	Coquimbo	4301	Ovalle	60+	9946	10314	10695	11099	11508	11918	12326	12746	13168	14072	0.220491687689005
1911	2	4	Coquimbo	4302	Combarbalá	0	81	74	67	64	63	62	62	61	60	58	0.00825975505553973
1912	2	4	Coquimbo	4302	Combarbalá	01-19	1565	1536	1505	1482	1459	1438	1413	1388	1367	1323	0.18840786100826
1913	2	4	Coquimbo	4302	Combarbalá	20-39	1626	1605	1586	1585	1588	1587	1575	1560	1538	1493	0.212617487895187
1914	2	4	Coquimbo	4302	Combarbalá	40-59	1887	1904	1916	1919	1921	1920	1917	1911	1897	1877	0.267302762745657
1915	2	4	Coquimbo	4302	Combarbalá	60+	1778	1827	1884	1932	1979	2030	2076	2120	2173	2271	0.323412133295357
1916	2	4	Coquimbo	4303	Monte Patria	0	246	226	205	197	195	195	195	193	191	186	0.0112631706430907
1917	2	4	Coquimbo	4303	Monte Patria	01-19	4434	4365	4289	4245	4197	4147	4092	4040	3997	3912	0.236889911590166
1918	2	4	Coquimbo	4303	Monte Patria	20-39	4489	4467	4461	4480	4502	4524	4507	4477	4431	4327	0.262020104154051
1919	2	4	Coquimbo	4303	Monte Patria	40-59	4126	4196	4266	4289	4316	4337	4354	4362	4364	4360	0.264018408622987
1920	2	4	Coquimbo	4303	Monte Patria	60+	2768	2860	2951	3046	3138	3232	3328	3420	3518	3729	0.225808404989706
1921	2	4	Coquimbo	4304	Punitaqui	0	80	74	67	65	65	65	65	65	65	64	0.0100297758971948
1922	2	4	Coquimbo	4304	Punitaqui	01-19	1610	1606	1605	1601	1592	1586	1574	1565	1556	1540	0.24134148252625
1923	2	4	Coquimbo	4304	Punitaqui	20-39	1548	1561	1576	1597	1612	1633	1641	1638	1630	1611	0.2524682651622
1924	2	4	Coquimbo	4304	Punitaqui	40-59	1447	1468	1489	1502	1523	1540	1555	1569	1577	1593	0.249647390691114
1925	2	4	Coquimbo	4304	Punitaqui	60+	1112	1152	1190	1238	1288	1331	1376	1421	1473	1573	0.246513085723241
1926	2	4	Coquimbo	4305	Río Hurtado	0	27	24	22	21	20	20	20	20	19	18	0.00822669104204753
1927	2	4	Coquimbo	4305	Río Hurtado	01-19	509	491	475	465	456	449	441	429	421	408	0.186471663619744
1928	2	4	Coquimbo	4305	Río Hurtado	20-39	518	507	503	503	499	500	492	484	477	457	0.208866544789762
1929	2	4	Coquimbo	4305	Río Hurtado	40-59	586	589	592	588	587	584	583	578	576	563	0.257312614259598
1930	2	4	Coquimbo	4305	Río Hurtado	60+	585	609	624	639	656	667	680	698	709	742	0.339122486288848
1931	2	5	Valparaíso	5101	Valparaíso	0	1797	1748	1633	1573	1565	1571	1572	1565	1556	1530	0.00935196391242161
1932	2	5	Valparaíso	5101	Valparaíso	01-19	36762	36507	36280	35998	35712	35438	35107	34772	34484	34032	0.208017016906884
1933	2	5	Valparaíso	5101	Valparaíso	20-39	47315	47503	47803	48025	48360	48634	48540	48211	47780	46798	0.286047847825821
1934	2	5	Valparaíso	5101	Valparaíso	40-59	38406	38465	38540	38683	38783	38897	39011	39120	39232	39409	0.240883363284067
1935	2	5	Valparaíso	5101	Valparaíso	60+	31039	31914	32827	33952	35057	36174	37304	38439	39573	41833	0.255699808070806
1936	2	5	Valparaíso	5102	Casablanca	0	175	168	154	150	150	152	154	154	155	155	0.0099098523112333
1937	2	5	Valparaíso	5102	Casablanca	01-19	3679	3678	3682	3688	3694	3700	3702	3700	3698	3708	0.237069241097117
1938	2	5	Valparaíso	5102	Casablanca	20-39	3971	4000	4040	4103	4177	4242	4280	4293	4297	4293	0.274470941755642
1939	2	5	Valparaíso	5102	Casablanca	40-59	3583	3652	3720	3768	3810	3856	3899	3948	3992	4085	0.261172559299278
1940	2	5	Valparaíso	5102	Casablanca	60+	2298	2392	2492	2602	2711	2821	2933	3047	3163	3400	0.21737740553673
1941	2	5	Valparaíso	5103	Concón	0	279	270	251	244	245	248	251	252	253	253	0.0101761724720457
1942	2	5	Valparaíso	5103	Concón	01-19	5384	5373	5363	5376	5386	5403	5399	5399	5397	5411	0.217641380419918
1943	2	5	Valparaíso	5103	Concón	20-39	6088	6139	6199	6297	6409	6512	6565	6586	6589	6581	0.264701150349932
1944	2	5	Valparaíso	5103	Concón	40-59	6106	6229	6352	6436	6514	6594	6671	6751	6828	6977	0.28062907248009
1945	2	5	Valparaíso	5103	Concón	60+	3768	3951	4139	4321	4507	4690	4881	5068	5262	5640	0.226852224278015
1946	2	5	Valparaíso	5104	Juan Fernández	0	6	5	5	5	5	5	5	5	5	5	0.00904159132007233
1947	2	5	Valparaíso	5104	Juan Fernández	01-19	118	120	123	123	125	127	127	127	128	131	0.236889692585895
1948	2	5	Valparaíso	5104	Juan Fernández	20-39	148	153	157	162	168	171	174	176	177	180	0.325497287522604
1949	2	5	Valparaíso	5104	Juan Fernández	40-59	113	116	115	116	117	119	123	127	128	130	0.235081374321881
1950	2	5	Valparaíso	5104	Juan Fernández	60+	70	74	77	82	85	88	91	92	97	107	0.193490054249548
1951	2	5	Valparaíso	5105	Puchuncaví	0	128	125	117	114	115	117	118	119	119	120	0.0110741971207087
1952	2	5	Valparaíso	5105	Puchuncaví	01-19	2300	2314	2335	2347	2355	2364	2369	2371	2375	2389	0.22046880767811
1953	2	5	Valparaíso	5105	Puchuncaví	20-39	2493	2528	2569	2614	2665	2717	2743	2756	2766	2770	0.25562938353636
1954	2	5	Valparaíso	5105	Puchuncaví	40-59	2396	2435	2477	2516	2554	2588	2624	2658	2691	2754	0.254152823920266
1955	2	5	Valparaíso	5105	Puchuncaví	60+	1859	1942	2028	2123	2218	2314	2409	2505	2608	2803	0.258674787744555
1956	2	5	Valparaíso	5107	Quintero	0	230	226	213	209	211	215	218	220	222	223	0.0112546684162713
1957	2	5	Valparaíso	5107	Quintero	01-19	4345	4408	4473	4514	4549	4583	4606	4627	4647	4689	0.23665085293227
1958	2	5	Valparaíso	5107	Quintero	20-39	4479	4566	4663	4766	4878	4987	5051	5093	5122	5154	0.260119107701625
1959	2	5	Valparaíso	5107	Quintero	40-59	4204	4297	4387	4478	4563	4644	4722	4795	4871	5009	0.252801049762794
1960	2	5	Valparaíso	5107	Quintero	60+	3064	3194	3334	3505	3677	3848	4025	4201	4382	4739	0.239174321187039
1961	2	5	Valparaíso	5109	Viña del Mar	0	1959	1897	1764	1706	1704	1717	1724	1722	1717	1698	0.00878300091036994
1962	2	5	Valparaíso	5109	Viña del Mar	01-19	39301	39111	38942	38790	38623	38483	38247	38008	37809	37528	0.194115699743441
1963	2	5	Valparaíso	5109	Viña del Mar	20-39	53382	53906	54569	55025	55606	56115	56199	55994	55660	54785	0.283378506993296
1964	2	5	Valparaíso	5109	Viña del Mar	40-59	43364	43593	43830	44170	44456	44751	45036	45305	45567	45994	0.237906562939667
1965	2	5	Valparaíso	5109	Viña del Mar	60+	38093	39354	40671	42222	43762	45329	46910	48514	50125	53323	0.275816229413225
1966	2	5	Valparaíso	5201	Isla de Pascua	0	63	64	61	60	61	62	63	64	65	66	0.0144927536231884
1967	2	5	Valparaíso	5201	Isla de Pascua	01-19	957	981	996	1011	1022	1035	1045	1055	1062	1075	0.236056214317084
1968	2	5	Valparaíso	5201	Isla de Pascua	20-39	1368	1415	1470	1516	1561	1609	1640	1663	1683	1711	0.375713658322354
1969	2	5	Valparaíso	5201	Isla de Pascua	40-59	913	933	955	980	1002	1025	1047	1071	1095	1138	0.249890206411946
1970	2	5	Valparaíso	5201	Isla de Pascua	60+	358	373	390	414	437	457	478	501	522	564	0.123847167325428
1971	2	5	Valparaíso	5301	Los Andes	0	476	460	427	411	409	411	411	409	407	400	0.0113231047953349
1972	2	5	Valparaíso	5301	Los Andes	01-19	8830	8775	8716	8657	8587	8525	8448	8373	8305	8187	0.231755647398517
1973	2	5	Valparaíso	5301	Los Andes	20-39	9475	9471	9493	9556	9641	9717	9713	9663	9588	9420	0.266659117930136
1974	2	5	Valparaíso	5301	Los Andes	40-59	8853	8886	8927	8962	8988	9017	9045	9070	9096	9137	0.258648021287437
1975	2	5	Valparaíso	5301	Los Andes	60+	5993	6213	6448	6669	6889	7109	7325	7540	7758	8182	0.231614108588575
1976	2	5	Valparaíso	5302	Calle Larga	0	122	122	116	114	115	118	120	121	122	124	0.0135875520490905
1977	2	5	Valparaíso	5302	Calle Larga	01-19	2047	2083	2113	2138	2154	2175	2193	2203	2221	2252	0.246767477536708
1978	2	5	Valparaíso	5302	Calle Larga	20-39	2215	2262	2318	2376	2439	2500	2542	2569	2594	2626	0.287749287749288
1979	2	5	Valparaíso	5302	Calle Larga	40-59	1936	1979	2022	2067	2104	2148	2188	2232	2272	2355	0.258053911900066
1980	2	5	Valparaíso	5302	Calle Larga	60+	1132	1178	1228	1294	1356	1422	1486	1557	1627	1769	0.193841770764848
1981	2	5	Valparaíso	5303	Rinconada	0	76	75	71	70	72	72	72	74	73	77	0.0125243981782694
1982	2	5	Valparaíso	5303	Rinconada	01-19	1393	1419	1436	1454	1466	1478	1491	1498	1506	1521	0.247397527651269
1983	2	5	Valparaíso	5303	Rinconada	20-39	1528	1556	1593	1630	1672	1715	1739	1756	1768	1788	0.290826284970722
1984	2	5	Valparaíso	5303	Rinconada	40-59	1306	1339	1371	1398	1421	1449	1474	1501	1530	1583	0.257482108002602
1985	2	5	Valparaíso	5303	Rinconada	60+	761	792	825	868	910	957	999	1043	1090	1179	0.191769681197137
1986	2	5	Valparaíso	5304	San Esteban	0	131	128	121	116	118	121	121	122	123	123	0.0110106525825799
1987	2	5	Valparaíso	5304	San Esteban	01-19	2571	2601	2628	2638	2651	2658	2663	2666	2666	2683	0.240175454301316
1988	2	5	Valparaíso	5304	San Esteban	20-39	2755	2779	2812	2870	2926	2980	3014	3032	3041	3053	0.273296929549727
1989	2	5	Valparaíso	5304	San Esteban	40-59	2596	2644	2692	2731	2769	2809	2848	2886	2926	3002	0.268731537015487
1990	2	5	Valparaíso	5304	San Esteban	60+	1539	1600	1667	1745	1821	1903	1982	2062	2144	2310	0.206785426550891
1991	2	5	Valparaíso	5401	La Ligua	0	273	263	244	235	234	236	236	235	234	230	0.0117275137670814
1992	2	5	Valparaíso	5401	La Ligua	01-19	4661	4616	4579	4541	4519	4489	4452	4421	4387	4333	0.220936161533755
1993	2	5	Valparaíso	5401	La Ligua	20-39	4997	4987	4987	5031	5082	5133	5142	5120	5085	4996	0.254741994697124
1994	2	5	Valparaíso	5401	La Ligua	40-59	5103	5166	5228	5258	5276	5294	5312	5325	5343	5380	0.274321843769121
1995	2	5	Valparaíso	5401	La Ligua	60+	3386	3516	3653	3786	3912	4041	4167	4295	4423	4673	0.238272486232919
1996	2	5	Valparaíso	5402	Cabildo	0	143	137	125	121	120	120	120	119	118	116	0.0109952606635071
1997	2	5	Valparaíso	5402	Cabildo	01-19	2862	2821	2778	2754	2730	2707	2676	2653	2624	2579	0.244454976303318
1998	2	5	Valparaíso	5402	Cabildo	20-39	2867	2849	2840	2854	2868	2888	2882	2864	2839	2782	0.263696682464455
1999	2	5	Valparaíso	5402	Cabildo	40-59	2695	2726	2752	2758	2761	2764	2767	2767	2771	2774	0.262938388625592
[truncated: 1,461 more rows]
