# Supplementary material for: A data science-led strategy to assess the subnational burden of sepsis using official records: a longitudinal description and cross-sectional demonstration in Chile
Source: Front Med (Lausanne). 2026 Jan 12;12:1671206. doi: 10.3389/fmed.2025.1671206 (PMC12832715; doi:10.3389/fmed.2025.1671206)
Supplement: SUPPLEMENTARY TABLE 5 — Processed the dataframe of the Brazilian population by sex and age group. Standard population corresponds to the 2024 projection. [file Supplementary_Table_5.csv]

	Sex	Age group	Population 2015	Population 2016	Population 2017	Population 2018	Population 2019	Population 2020	Population 2021	Population 2022	Population 2023	Standard population	Wi
1	1	0	1541887	1508957	1475547	1494702	1476538	1421632	1375717	1329250	1293317	1271325	0.0122641034561017
2	1	01-19	30344540	30125426	29870551	29582079	29333184	29095919	28833797	28542420	28228386	27909260	0.26923253457868
3	1	20-39	32904990	33020437	33071629	33057599	33033592	32998626	32907223	32744999	32543922	32346570	0.312037976858816
4	1	40-59	23050248	23472562	23913118	24374844	24857673	25336225	25767340	26189948	26633323	27064286	0.261081315532633
5	1	60+	11085700	11503539	11936976	12386331	12850247	13288552	13666776	14068497	14552605	15070845	0.14538406957377
6	2	0	1471083	1439680	1407679	1425723	1408780	1356346	1312774	1268549	1233924	1213019	0.0111366387803969
7	2	01-19	29227651	28957548	28661890	28341072	28065088	27807867	27536356	27246504	26940278	26632738	0.24451322101216
8	2	20-39	33821733	33894474	33895058	33818458	33721553	33610084	33443219	33208182	32926924	32640637	0.299671302618555
9	2	40-59	25123892	25581453	26054195	26545043	27052930	27558747	28024099	28468632	28913593	29336301	0.26933443531387
10	2	60+	13831918	14367849	14924914	15503187	16100514	16690891	17236341	17796002	18428886	19098769	0.175344402275019
11	Total	Total	202403642	203871925	205211557	206529038	207900099	209164889	210103642	210862983	211695158	212583750	2
