# Supplementary material for: A data science-led strategy to assess the subnational burden of sepsis using official records: a longitudinal description and cross-sectional demonstration in Chile
Source: Front Med (Lausanne). 2026 Jan 12;12:1671206. doi: 10.3389/fmed.2025.1671206 (PMC12832715; doi:10.3389/fmed.2025.1671206)
Supplement: SUPPLEMENTARY TABLE 6 — Processed dataframe of Chilean crude and age-standardized incidence rate (ASIR) by year and sex. [file Supplementary_Table_6.csv]

	Year	Sex	Population	Sepsis-related discharges	Wi	Crude rate	Age-adjusted rate	Lower CI	Upper CI
1	2015	1	8845449	123825	9970025	0.0139987241	1424.3850984886	1424.3850178781	1424.3851792479
2	2015	2	9125974	133071	10236928	0.0145815669	1483.6568825373	1483.6568018305	1483.6569633834
3	2016	1	8943482	120763	9970025	0.0135029064	1380.4466109475	1380.4465321199	1380.4466899178
4	2016	2	9223665	131666	10236928	0.0142748029	1459.1780324461	1459.1779528623	1459.1781121642
5	2017	1	9074217	120453	9970025	0.0132742032	1365.636601508	1365.6365236861	1365.636679467
6	2017	2	9344975	131120	10236928	0.0140310702	1437.8509952364	1437.8509168532	1437.8510737488
7	2018	1	9244484	122650	9970025	0.0132673711	1367.6846123225	1367.6845352704	1367.684689506
8	2018	2	9506921	130705	10236928	0.013748405	1409.0984195829	1409.0983427873	1409.0984965029
9	2019	1	9424139	129593	9970025	0.0137511766	1414.6206293648	1414.620551953	1414.6207069026
10	2019	2	9683077	135902	10236928	0.0140350015	1435.3832914265	1435.3832147949	1435.3833681781
11	2020	1	9599101	89608	9970025	0.0093350409	968.2184024555	968.2183388162	968.2184662159
12	2020	2	9859209	92632	10236928	0.0093954799	962.4340242582	962.4339620813	962.4340865509
13	2021	1	9708512	91780	9970025	0.0094535599	970.4159379313	970.4158749892	970.41600099
14	2021	2	9969851	95155	10236928	0.009544275	970.2920517363	970.2919899534	970.2921136311
15	2022	1	9782978	107552	9970025	0.0109937894	1118.3426077162	1118.3425407794	1118.3426747651
16	2022	2	10045585	112740	10236928	0.0112228407	1136.4796804581	1136.4796140349	1136.4797469894
17	2023	1	9848466	118365	9970025	0.012018623	1215.2608115852	1215.2607423079	1215.2608809705
18	2023	2	10112423	123955	10236928	0.0122576953	1237.4605891071	1237.4605201796	1237.4606581391
