# Supplementary material for: A data science-led strategy to assess the subnational burden of sepsis using official records: a longitudinal description and cross-sectional demonstration in Chile
Source: Front Med (Lausanne). 2026 Jan 12;12:1671206. doi: 10.3389/fmed.2025.1671206 (PMC12832715; doi:10.3389/fmed.2025.1671206)
Supplement: SUPPLEMENTARY TABLE 7 — Processed dataframe of Chilean crude and age-standardized incidence rate (ASIR) by Region and year. [file Supplementary_Table_7.csv]

	Year	Region	Region name	Population	Sepsis-related discharges	Wi	Crude rate	Age-adjusted rate	Lower CI	Upper CI
1	2015	1	Tarapacá	328417	3723	410903	0.0113361976	1140.2883809125	1140.2880119235	1140.2887537375
2	2015	2	Antofagasta	604877	8767	722120	0.0144938558	1439.7619726825	1439.7616687077	1439.7622786713
3	2015	3	Atacama	300065	3286	320864	0.0109509606	1115.4551157405	1115.4547277711	1115.4555083277
4	2015	4	Coquimbo	768087	7895	889273	0.0102787835	1022.581561166	1022.5813315698	1022.5817924854
5	2015	5	Valparaíso	1844609	28878	2040166	0.0156553503	1594.0308173509	1594.0306303413	1594.0310050724
6	2015	6	O'Higgins	931982	11670	1033238	0.0125217011	1295.6914535895	1295.6912130844	1295.6916955864
7	2015	7	Maule	1067995	14892	1181074	0.0139438855	1452.9461831179	1452.9459447411	1452.9464227784
8	2015	8	Biobío	1617128	27609	1690616	0.01707286	1785.8146560809	1785.8144407009	1785.8148723172
9	2015	9	La Araucanía	982034	18061	1035918	0.0183914203	1919.1893506504	1919.189065455	1919.1896372092
10	2015	10	Los Lagos	856176	12926	916721	0.0150973632	1576.4436874368	1576.4434096459	1576.4439668518
11	2015	11	Aysén	104097	1938	108744	0.0186172512	1896.9621319473	1896.9612680578	1896.9630097458
12	2015	12	Magallanes	167961	2711	184216	0.0161406517	1699.256667222	1699.2560191159	1699.2573232419
13	2015	13	Metropolitana	7279754	98547	8471244	0.0135371333	1355.247488137	1355.2474027737	1355.2475736692
14	2015	14	Los Ríos	393791	8121	414293	0.0206226145	2168.0153944367	2168.0149136602	2168.015878679
15	2015	15	Arica y Parinacota	230986	681	263687	0.0029482306	286.9090792602	286.9088621019	286.9093020326
16	2015	16	Ñuble	493464	7198	523876	0.014586677	1555.2775311936	1555.2771639047	1555.2779013016
17	2016	1	Tarapacá	334865	3953	410903	0.0118047571	1187.2095104902	1187.2091384452	1187.2098861801
18	2016	2	Antofagasta	613640	8556	722120	0.0139430285	1399.598397133	1399.5980987005	1399.5986974983
19	2016	3	Atacama	302402	3553	320864	0.0117492609	1211.9574145662	1211.9570104487	1211.9578231072
20	2016	4	Coquimbo	780310	8266	889273	0.0105932258	1071.0561192609	1071.055885381	1071.0563547896
21	2016	5	Valparaíso	1864129	27803	2040166	0.0149147403	1536.8037219778	1536.8035388915	1536.80390575
22	2016	6	O'Higgins	942520	11672	1033238	0.0123838221	1273.6144927937	1273.6142573765	1273.6147296389
23	2016	7	Maule	1079855	14226	1181074	0.013173991	1377.4237047692	1377.4234745503	1377.4239362185
24	2016	8	Biobío	1627020	27872	1690616	0.0171307052	1796.7641256761	1796.7639109821	1796.7643411936
25	2016	9	La Araucanía	988403	17017	1035918	0.0172166616	1795.4569530915	1795.456679297	1795.4572282027
26	2016	10	Los Lagos	863290	12450	916721	0.0144215733	1506.5809399761	1506.5806706436	1506.5812108696
27	2016	11	Aysén	104704	1968	108744	0.0187958435	1928.9899913306	1928.9891236301	1928.9908723061
28	2016	12	Magallanes	169530	2857	184216	0.0168524745	1771.0220282992	1771.0213720763	1771.0226921158
29	2016	13	Metropolitana	7369532	96577	8471244	0.0131049027	1318.6925918045	1318.6925080747	1318.6926756968
30	2016	14	Los Ríos	396155	7705	414293	0.0194494579	2032.6917962633	2032.6913351296	2032.6922607468
31	2016	15	Arica y Parinacota	233922	851	263687	0.0036379648	377.8716353335	377.871380211	377.8718958162
32	2016	16	Ñuble	496870	7103	523876	0.0142954898	1518.9647287142	1518.9643689217	1518.9650912215
33	2017	1	Tarapacá	342129	3761	410903	0.0109929296	1112.4459393467	1112.4455824966	1112.4462996704
34	2017	2	Antofagasta	623851	8079	722120	0.0129502077	1305.3278376334	1305.3275518784	1305.3281252461
35	2017	3	Atacama	304580	3402	320864	0.0111694793	1154.5098241544	1154.5094324126	1154.5102201443
36	2017	4	Coquimbo	793049	7757	889273	0.0097812367	1001.9531319059	1001.952906871	1001.953358521
37	2017	5	Valparaíso	1885948	26451	2040166	0.0140253072	1452.0762744358	1452.076097709	1452.0764518235
38	2017	6	O'Higgins	954279	11485	1033238	0.0120352643	1247.9645285367	1247.9642970438	1247.9647613964
39	2017	7	Maule	1092575	13796	1181074	0.0126270508	1324.3829208932	1324.3826970361	1324.3831459306
40	2017	8	Biobío	1636209	29733	1690616	0.0181718839	1899.5783021581	1899.5780834233	1899.5785216849
41	2017	9	La Araucanía	994888	15347	1035918	0.015425857	1599.7759058497	1599.7756498683	1599.7761631029
42	2017	10	Los Lagos	870227	12921	916721	0.01484785	1543.7918945055	1543.7916245529	1543.7921659595
43	2017	11	Aysén	105382	2025	108744	0.0192158054	1956.4736580627	1956.4727946613	1956.4745341496
44	2017	12	Magallanes	171293	2880	184216	0.0168132965	1773.1408046602	1773.1401519981	1773.1414646127
45	2017	13	Metropolitana	7508690	98617	8471244	0.0131337157	1331.5259639466	1331.5258804434	1331.5260476064
46	2017	14	Los Ríos	398493	7696	414293	0.0193127608	2029.2577286649	2029.2572695833	2029.2581909874
47	2017	15	Arica y Parinacota	237082	954	263687	0.0040239242	397.671185428	397.6709319659	397.671444052
48	2017	16	Ñuble	500517	6669	523876	0.0133242228	1438.4565885439	1438.4562384032	1438.4569412946
49	2018	1	Tarapacá	354940	3684	410903	0.010379219	1046.637266335	1046.6369274464	1046.6376085256
50	2018	2	Antofagasta	645022	7944	722120	0.012315859	1253.0275930893	1253.0273166716	1253.0278712897
51	2018	3	Atacama	307835	3675	320864	0.0119382137	1230.0542419328	1230.0538414725	1230.0546464715
52	2018	4	Coquimbo	807213	7592	889273	0.0094052004	959.9099364881	959.9097191373	959.9101553509
53	2018	5	Valparaíso	1910385	24754	2040166	0.0129575976	1344.1327006259	1344.1325319733	1344.1328699131
54	2018	6	O'Higgins	966486	11664	1033238	0.0120684625	1251.1773612278	1251.1771318571	1251.1775919031
55	2018	7	Maule	1105731	13892	1181074	0.0125636344	1304.9777436822	1304.9775246773	1304.9779638175
56	2018	8	Biobío	1645460	29214	1690616	0.0177543058	1851.9456353375	1851.9454209564	1851.9458504803
57	2018	9	La Araucanía	1001420	15769	1035918	0.0157466398	1639.1606540269	1639.1603960636	1639.1609132167
58	2018	10	Los Lagos	877348	13133	916721	0.0149689747	1561.1514040935	1561.1511342984	1561.151675332
59	2018	11	Aysén	106023	2117	108744	0.0199673656	2054.2679248089	2054.2670409699	2054.2688207907
60	2018	12	Magallanes	173567	3043	184216	0.0175321346	1823.2837790496	1823.2831276094	1823.2844374877
61	2018	13	Metropolitana	7702891	101640	8471244	0.0131950459	1341.0177794497	1341.017696709	1341.0178623407
62	2018	14	Los Ríos	400935	7519	414293	0.0187536633	1970.1085770266	1970.1081275477	1970.1090296387
63	2018	15	Arica y Parinacota	241901	1343	263687	0.005551858	565.9524671165	565.952163258	565.9527759125
64	2018	16	Ñuble	504248	6372	523876	0.0126366391	1351.9956762699	1351.9953409103	1351.9960141353
65	2019	1	Tarapacá	368906	3898	410903	0.0105663773	1063.9182059796	1063.9178711742	1063.9185439419
66	2019	2	Antofagasta	668563	8781	722120	0.0131341399	1338.3168629389	1338.3165822074	1338.3171453888
67	2019	3	Atacama	311307	3852	320864	0.0123736376	1272.8153815182	1272.814977401	1272.8157895597
68	2019	4	Coquimbo	821726	8170	889273	0.0099424869	1016.4331690828	1016.4329475843	1016.4333920285
69	2019	5	Valparaíso	1935455	25541	2040166	0.0131963802	1360.587392943	1360.5872252015	1360.5875612947
70	2019	6	O'Higgins	978868	12149	1033238	0.0124112751	1277.6697141853	1277.6694853291	1277.6699442891
71	2019	7	Maule	1118947	14287	1181074	0.0127682544	1324.2801031402	1324.2798845104	1324.2803228535
72	2019	8	Biobío	1654744	29670	1690616	0.017930266	1867.0573563316	1867.0571424101	1867.0575709874
73	2019	9	La Araucanía	1007965	16247	1035918	0.0161186152	1669.7661201772	1669.765861869	1669.7663796703
74	2019	10	Los Lagos	884464	13058	916721	0.0147637439	1530.3557470774	1530.3554825699	1530.3560129745
75	2019	11	Aysén	106680	1928	108744	0.0180727409	1879.3292446363	1879.3283996644	1879.3301012874
76	2019	12	Magallanes	175984	2881	184216	0.0163708064	1696.4660017005	1696.4653795925	1696.4666305436
77	2019	13	Metropolitana	7915199	109619	8471244	0.013849178	1407.3634894147	1407.3634058497	1407.3635731246
78	2019	14	Los Ríos	403413	7456	414293	0.0184822998	1928.3988685366	1928.3984277405	1928.3993123621
79	2019	15	Arica y Parinacota	247036	1153	263687	0.0046673359	471.9412197518	471.9409463919	471.9414978889
80	2019	16	Ñuble	507959	6805	523876	0.0133967505	1421.5867723466	1421.5864320403	1421.5871150604
81	2020	1	Tarapacá	382773	2951	410903	0.0077095302	779.6475887663	779.6473068117	779.6478737516
82	2020	2	Antofagasta	691854	6401	722120	0.009251952	945.0106179755	945.01038586	945.0108517511
83	2020	3	Atacama	314709	2809	320864	0.008925706	916.9141563111	916.9138159185	916.9145004946
84	2020	4	Coquimbo	836096	6425	889273	0.0076845243	787.9476832387	787.947489909	787.9478779584
85	2020	5	Valparaíso	1960170	16541	2040166	0.0084385538	867.4474911415	867.447358471	867.4476244003
86	2020	6	O'Higgins	991063	8715	1033238	0.0087935883	907.0502934531	907.0501020638	907.0504860392
87	2020	7	Maule	1131939	9784	1181074	0.0086435753	894.503293092	894.5031150165	894.5034722088
88	2020	8	Biobío	1663696	20605	1690616	0.0123850752	1292.7907556041	1292.7905782478	1292.7909336695
89	2020	9	La Araucanía	1014343	9790	1035918	0.0096515676	1003.9538450321	1003.9536453512	1003.9540458615
90	2020	10	Los Lagos	891440	9633	916721	0.0108061115	1114.5229343404	1114.522710635	1114.5231593857
91	2020	11	Aysén	107297	1267	108744	0.0118083451	1220.5077790574	1220.5071037312	1220.5084656878
92	2020	12	Magallanes	178362	1642	184216	0.0092059968	948.3844489331	948.3839889221	948.3849154701
93	2020	13	Metropolitana	8125072	74783	8471244	0.00920398	944.3487567616	944.3486888893	944.3488247736
94	2020	14	Los Ríos	405835	4802	414293	0.0118323949	1237.8769741991	1237.8766223434	1237.8773289895
95	2020	15	Arica y Parinacota	252110	832	263687	0.0033001468	340.7346126201	340.7343804869	340.7348493851
96	2020	16	Ñuble	511551	5260	523876	0.0102824547	1077.8079590012	1077.807666246	1077.8082540774
97	2021	1	Tarapacá	391165	2858	410903	0.0073063797	737.1795686031	737.1792978825	737.1798422298
98	2021	2	Antofagasta	703746	6273	722120	0.0089137274	906.8007348371	906.8005099967	906.8009612788
99	2021	3	Atacama	316737	2725	320864	0.0086033523	875.553336286	875.5530067311	875.5536694948
100	2021	4	Coquimbo	848079	6588	889273	0.0077681442	791.3294661552	791.3292746514	791.3296589941
101	2021	5	Valparaíso	1979373	16730	2040166	0.0084521715	863.598336106	863.5982049437	863.5984678351
102	2021	6	O'Higgins	1000959	9031	1033238	0.0090223476	923.5415611729	923.5413700935	923.5417533993
103	2021	7	Maule	1143012	9637	1181074	0.0084312326	864.3602137737	864.3600406917	864.3603878556
104	2021	8	Biobío	1670590	21217	1690616	0.0127003035	1308.3815297011	1308.3813531231	1308.3817069632
105	2021	9	La Araucanía	1019548	10532	1035918	0.0103300678	1062.710934615	1062.7107311321	1062.7111392086
106	2021	10	Los Lagos	897303	8969	916721	0.0099955088	1024.0630890452	1024.0628763977	1024.0633029827
107	2021	11	Aysén	107737	1312	108744	0.0121778034	1250.4197346641	1250.419056052	1250.4204241577
108	2021	12	Magallanes	179949	1895	184216	0.0105307615	1076.3267919496	1076.326306556	1076.3272836264
109	2021	13	Metropolitana	8242459	77844	8471244	0.009444269	960.2911367635	960.2910691697	960.2912044922
110	2021	14	Los Ríos	407818	4512	414293	0.0110637588	1142.2664015779	1142.266067213	1142.2667387773
111	2021	15	Arica y Parinacota	255380	1496	263687	0.0058579372	600.2930603318	600.2927557448	600.2933693536
112	2021	16	Ñuble	514508	5316	523876	0.0103322009	1068.37468426	1068.3743961271	1068.3749746286
113	2022	1	Tarapacá	396697	3372	410903	0.0085001903	853.2858238026	853.2855355254	853.286114862
114	2022	2	Antofagasta	709637	6452	722120	0.0090919724	919.7877047938	919.787480101	919.7879310317
115	2022	3	Atacama	318004	2975	320864	0.0093552282	946.3224301225	946.3220895865	946.3227741751
116	2022	4	Coquimbo	858769	7166	889273	0.0083445024	843.7584197212	843.7582241084	843.7586166161
117	2022	5	Valparaíso	1995538	20274	2040166	0.0101596662	1030.3316810307	1030.33153902	1030.3318235878
118	2022	6	O'Higgins	1009552	10596	1033238	0.0104957446	1064.5710743295	1064.570871264	1064.5712784945
119	2022	7	Maule	1153043	11617	1181074	0.0100750796	1027.9661781301	1027.9659908817	1027.9663663381
120	2022	8	Biobío	1676269	25030	1690616	0.0149319709	1529.0489299878	1529.0487402311	1529.0491204046
121	2022	9	La Araucanía	1024029	12272	1035918	0.0119840356	1223.8239384472	1223.8237215877	1223.8241563808
122	2022	10	Los Lagos	902510	10637	916721	0.011786019	1201.3576483553	1201.357419594	1201.3578783562
123	2022	11	Aysén	108047	1634	108744	0.0151230483	1546.9187874699	1546.918036136	1546.919549248
124	2022	12	Magallanes	181143	1773	184216	0.0097878472	999.4772978415	999.4768321552	999.4777696036
125	2022	13	Metropolitana	8310984	94265	8471244	0.0113422189	1146.5286925013	1146.5286192244	1146.5287659086
126	2022	14	Los Ríos	409559	5242	414293	0.0127991327	1309.9349966473	1309.9346413866	1309.9353546379
127	2022	15	Arica y Parinacota	257722	1084	263687	0.0042060825	428.812795126	428.8125396105	428.8130549474
128	2022	16	Ñuble	517060	5906	523876	0.0114222721	1173.1940863777	1173.1937866117	1173.1943882961
129	2023	1	Tarapacá	401588	4038	410903	0.0100550813	1007.8282556006	1007.8279446201	1007.8285692467
130	2023	2	Antofagasta	714142	7201	722120	0.0100834288	1016.8177497406	1016.8175147691	1016.8179862035
131	2023	3	Atacama	319048	3486	320864	0.0109262556	1101.0399482184	1101.0395824968	1101.0403173272
132	2023	4	Coquimbo	869103	8941	889273	0.0102876184	1035.0104387432	1035.0102240847	1035.0106546317
133	2023	5	Valparaíso	2010849	22670	2040166	0.011273845	1138.1634586983	1138.1633104553	1138.1636074687
134	2023	6	O'Higgins	1017701	10769	1033238	0.0105816934	1071.0695231285	1071.0693206774	1071.0697266352
135	2023	7	Maule	1162641	12351	1181074	0.0106232276	1078.2446895889	1078.2444992895	1078.2448808101
136	2023	8	Biobío	1681430	27662	1690616	0.0164514729	1670.2678380644	1670.2676410821	1670.2680356836
137	2023	9	La Araucanía	1028201	12930	1035918	0.0125753622	1274.7031532899	1274.7029334269	1274.7033741922
138	2023	10	Los Lagos	907429	11914	916721	0.0131294019	1330.9053956385	1330.9051564352	1330.9056360331
139	2023	11	Aysén	108306	1601	108744	0.0147821912	1501.1461615756	1501.1454256768	1501.1469075483
140	2023	12	Magallanes	182217	1930	184216	0.010591767	1070.395699626	1070.395221874	1070.3961832593
141	2023	13	Metropolitana	8367790	100392	8471244	0.011997433	1209.5641157511	1209.5640408894	1209.564190739
142	2023	14	Los Ríos	411205	6101	414293	0.0148368818	1506.717767418	1506.7173890391	1506.7181484224
143	2023	15	Arica y Parinacota	259802	2222	263687	0.008552667	858.8445154986	858.8441582495	858.8448768723
144	2023	16	Ñuble	519437	6313	523876	0.0121535432	1237.8409567471	1237.8406511429	1237.8412644265
