# Supplementary material for: A data science-led strategy to assess the subnational burden of sepsis using official records: a longitudinal description and cross-sectional demonstration in Chile
Source: Front Med (Lausanne). 2026 Jan 12;12:1671206. doi: 10.3389/fmed.2025.1671206 (PMC12832715; doi:10.3389/fmed.2025.1671206)
Supplement: SUPPLEMENTARY TABLE 8 — Processed dataframe of Chilean crude and age-standardized incidence rate (ASIR) by Comuna and year. [file Supplementary_Table_8.csv]

	Year	Comuna	Comuna name	Population	Sepsis-related discharges	Wi	Crude rate	Age-adjusted rate	Lower CI	Upper CI
1	2023	1101	Iquique	230595	2786	233228	0.0120817884	1210.6165085642	1210.6160587885	1210.6169630144
2	2023	1107	Alto Hospicio	140282	1162	146337	0.008283315	829.6398516562	829.6393744511	829.6403366434
3	2023	1401	Pozo Almonte	18452	59	18962	0.0031974854	323.0575626147	323.0567377525	323.0584527092
4	2023	1403	Colchane	1569	1	1546	0.0006373486	62.0649294647	62.0637130203	62.0673924474
5	2023	1404	Huara	3080	8	3111	0.0025974026	264.3252408784	264.3234081629	264.3275369264
6	2023	1405	Pica	6231	22	6348	0.0035307334	351.3068515153	351.3053828271	351.3085268174
7	2023	2101	Antofagasta	441211	3994	447224	0.0090523582	912.8430144533	912.8427312059	912.8433001264
8	2023	2102	Mejillones	15659	118	16087	0.0075356025	771.7111363341	771.7097432705	771.7126028401
9	2023	2104	Taltal	13929	176	13999	0.0126355087	1282.2025952998	1282.2007000221	1282.2045718007
10	2023	2201	Calama	195423	2540	196820	0.0129974466	1307.3136605764	1307.3131519282	1307.3141747147
11	2023	2203	San Pedro de Atacama	10929	24	11121	0.0021959923	220.8687814981	220.8678974722	220.869781519
12	2023	2301	Tocopilla	28333	346	28369	0.0122119084	1243.6900363268	1243.6887251572	1243.6913865987
13	2023	2302	María Elena	6592	3	6429	0.0004550971	47.2906698913	47.2901347176	47.2914482104
14	2023	3101	Copiapó	175240	2185	176921	0.0124686145	1254.0733093483	1254.0727832226	1254.0738416774
15	2023	3102	Caldera	19860	86	20057	0.0043303122	433.6529882707	433.6520712865	433.653964659
16	2023	3103	Tierra Amarilla	14419	54	14441	0.0037450586	380.2638612311	380.2628463389	380.2649601142
17	2023	3201	Chañaral	13062	138	12971	0.0105649977	1085.3323826618	1085.3305706221	1085.334283099
18	2023	3202	Diego de Almagro	14019	77	13806	0.0054925458	556.1623777858	556.1611349305	556.1637050866
19	2023	3301	Vallenar	57338	789	57368	0.0137605079	1388.0121779495	1388.0112087878	1388.0131663061
20	2023	3302	Alto del Carmen	5775	17	5785	0.0029437229	295.7688401574	295.7674332616	295.7704741779
21	2023	3303	Freirina	7810	31	7865	0.0039692702	408.1879233853	408.1864853445	408.1895220668
22	2023	3304	Huasco	11525	109	11650	0.0094577007	961.3835303221	961.3817242995	961.3854370771
23	2023	4101	La Serena	263144	3054	271608	0.0116058128	1164.3522592361	1164.3518460613	1164.3526765148
24	2023	4102	Coquimbo	271095	2618	280153	0.0096571313	970.5565301995	970.5561582132	970.5569061745
25	2023	4103	Andacollo	11833	98	11838	0.0082819234	856.0038519934	856.0021563153	856.0056459887
26	2023	4104	La Higuera	4517	13	4548	0.0028780164	289.6112400451	289.6096648668	289.6131139656
27	2023	4105	Paiguano	4705	45	4713	0.0095642933	981.1380256236	981.1351572042	981.1411514769
28	2023	4106	Vicuña	30370	329	30703	0.0108330589	1099.19207264	1099.1908841436	1099.1932979566
29	2023	4201	Illapel	32987	432	33051	0.0130960681	1316.8450574779	1316.8438149011	1316.8463336387
30	2023	4202	Canela	9524	29	9494	0.0030449391	315.569292938	315.5681439729	315.5705726278
31	2023	4203	Los Vilos	24170	289	24641	0.0119569715	1219.9913228934	1219.989915411	1219.9927767682
32	2023	4204	Salamanca	29743	293	30081	0.0098510574	997.1755398681	997.1743973365	997.1767200386
33	2023	4301	Ovalle	123724	1279	125046	0.0103375255	1039.1197861571	1039.1192163313	1039.1203647948
34	2023	4302	Combarbalá	13870	126	13839	0.0090843547	927.8487790977	927.8471579697	927.8504827623
35	2023	4303	Monte Patria	32657	245	32682	0.00750222	755.9162242019	755.9152770563	755.917205913
36	2023	4304	Punitaqui	12438	73	12585	0.0058691108	593.6413087487	593.6399461028	593.6427662929
37	2023	4305	Río Hurtado	4326	18	4291	0.0041608877	427.7600095235	427.758032392	427.7622861988
38	2023	5101	Valparaíso	319745	4129	321852	0.0129134154	1305.4428619258	1305.442463511	1305.4432636897
39	2023	5102	Casablanca	30212	379	30861	0.0125446842	1284.433975255	1284.4326813907	1284.4353058219
40	2023	5103	Concón	47642	325	48704	0.0068217119	689.8703997655	689.8696493242	689.8711735567
41	2023	5105	Puchuncaví	20959	176	21490	0.0083973472	844.0674044633	844.066156798	844.0687061861
42	2023	5107	Quintero	38040	318	39170	0.0083596215	845.22857835	845.2276488318	845.2295371459
43	2023	5109	Viña del Mar	369303	4181	373551	0.0113213269	1138.9802805339	1138.9799350905	1138.9806288782
44	2023	5201	Isla de Pascua	8743	112	8997	0.0128102482	1299.5277188693	1299.5253112533	1299.5302583933
45	2023	5301	Los Andes	68788	1110	69094	0.0161365354	1631.6205649664	1631.6196046002	1631.6215411005
46	2023	5302	Calle Larga	17388	151	17946	0.00868415	880.2495634081	880.2481586282	880.2510339118
47	2023	5303	Rinconada	11847	118	12204	0.0099603275	1009.2094492281	1009.2076273504	1009.2113683645
48	2023	5304	San Esteban	21493	223	22010	0.0103754711	1045.7488609234	1045.7474876683	1045.7502865883
49	2023	5401	La Ligua	38259	430	38511	0.0112391856	1137.8293930802	1137.8283169743	1137.8304980423
50	2023	5402	Cabildo	20748	255	20764	0.0122903412	1250.8311999711	1250.8296638675	1250.8327900415
51	2023	5403	Papudo	6385	56	6492	0.008770556	885.1183163866	885.1159967038	885.1208226793
52	2023	5404	Petorca	10615	96	10636	0.0090438059	924.3891308316	924.3872806036	924.3910902367
53	2023	5405	Zapallar	8281	43	8454	0.0051926096	532.3938139209	532.3922218095	532.395552353
54	2023	5501	Quillota	100196	1034	101729	0.0103197732	1033.3326888022	1033.3320586545	1033.3333297986
55	2023	5502	Calera	53855	639	53945	0.0118651936	1202.9213968846	1202.9204636583	1202.922350463
56	2023	5503	Hijuelas	19389	187	19537	0.0096446439	983.0817357976	983.0803260192	983.0832039108
57	2023	5504	La Cruz	27279	190	28505	0.0069650647	703.9578672334	703.9568657221	703.958910326
58	2023	5506	Nogales	23621	197	23665	0.0083400364	847.1109388988	847.1097552862	847.1121703538
59	2023	5601	San Antonio	98169	1509	98992	0.0153714513	1540.9507720287	1540.9499941588	1540.9515608991
60	2023	5602	Algarrobo	15886	112	16296	0.0070502329	712.7009647732	712.6996440422	712.7023577959
61	2023	5603	Cartagena	26652	201	27476	0.0075416479	757.057832719	757.0567855232	757.0589221944
62	2023	5604	El Quisco	18593	93	19073	0.0050018824	501.8780356157	501.8770150289	501.8791184402
63	2023	5605	El Tabo	15006	116	15375	0.0077302412	773.907567423	773.906158354	773.9090527422
64	2023	5606	Santo Domingo	12456	57	12758	0.0045761079	462.3098840406	462.3086831686	462.3111806547
65	2023	5701	San Felipe	86062	1143	87601	0.0132811229	1340.5120082412	1340.5112306901	1340.5127984194
66	2023	5702	Catemu	15600	174	15824	0.0111538462	1133.7183558187	1133.716670269	1133.7201141721
67	2023	5703	Llaillay	27119	393	27449	0.0144916848	1473.3686659001	1473.3672084205	1473.3701642367
68	2023	5704	Panquehue	7794	89	7889	0.0114190403	1157.2231217017	1157.2207160227	1157.225676896
69	2023	5705	Putaendo	17945	320	18097	0.0178322653	1824.347891604	1824.3458916531	1824.3499535688
70	2023	5706	Santa María	16827	176	17097	0.0104593808	1057.0279596335	1057.0263971114	1057.0295896334
71	2023	5801	Quilpué	172073	1658	175095	0.0096354454	970.4235866116	970.4231192323	970.4240602613
72	2023	5802	Limache	51289	630	52099	0.0122833356	1250.2087225887	1250.2077457599	1250.2097207921
73	2023	5803	Olmué	20013	184	20480	0.0091940239	935.8696330846	935.8682801577	935.8710423691
74	2023	5804	Villa Alemana	145490	1466	149327	0.0100762939	1018.6449027464	1018.644381011	1018.645431914
75	2023	6101	Rancagua	272290	3506	276470	0.0128759778	1302.2880888821	1302.2876574595	1302.2885242863
76	2023	6102	Codegua	14504	96	14745	0.0066188638	664.5982698802	664.5969397293	664.5996810891
77	2023	6103	Coinco	7983	65	8062	0.0081423024	838.7751819989	838.7731415106	838.7773717842
78	2023	6104	Coltauco	21936	220	22347	0.0100291758	1014.3898876732	1014.3885461218	1014.3912811706
79	2023	6105	Doñihue	23425	203	23866	0.0086659552	878.1741660956	878.1729571064	878.1754238549
80	2023	6106	Graneros	37793	335	38569	0.0088640754	899.2540666121	899.2531029062	899.2550601559
81	2023	6107	Las Cabras	27520	229	27972	0.0083212209	845.6557706432	845.6546744057	845.6569081706
82	2023	6108	Machalí	63642	568	65812	0.0089249238	898.0180201327	898.0172811707	898.0187765661
83	2023	6109	Malloa	14274	115	14325	0.0080566064	821.8765123959	821.8750090869	821.8780972508
84	2023	6110	Mostazal	28295	185	28806	0.0065382576	663.3578637415	663.3569071058	663.3588609278
85	2023	6111	Olivar	14919	117	15092	0.0078423487	800.6986372465	800.6971852629	800.7001672482
86	2023	6112	Peumo	15018	129	15038	0.0085896924	874.7549923763	874.753481616	874.7565802469
87	2023	6113	Pichidegua	21009	244	21133	0.0116140702	1189.321130195	1189.3196368511	1189.3226772905
88	2023	6114	Quinta de Tilcoco	14194	126	14379	0.0088769903	911.7094773275	911.7078841564	911.711152158
89	2023	6115	Rengo	65318	715	66235	0.0109464466	1107.8291081719	1107.8282954823	1107.8299378077
90	2023	6116	Requínoa	31410	229	32030	0.0072906718	737.5842886584	737.5833325891	737.5852810073
91	2023	6117	San Vicente	51910	729	52653	0.0140435369	1427.9019395073	1427.9009021187	1427.9029981317
92	2023	6201	Pichilemu	18587	263	19016	0.0141496745	1447.5627917361	1447.5610408847	1447.5646032909
93	2023	6202	La Estrella	3103	18	3092	0.0058008379	584.4124709796	584.4097682757	584.4155944345
94	2023	6203	Litueche	6909	48	6989	0.0069474598	715.9627680365	715.9607408821	715.9649716632
95	2023	6204	Marchihue	7699	43	7730	0.0055851409	577.7113486424	577.7096208345	577.7132351751
96	2023	6205	Navidad	7081	37	7188	0.0052252507	534.4214565883	534.4197332261	534.4233534195
97	2023	6206	Paredones	6284	44	6235	0.0070019096	710.7126804936	710.7105788016	710.714975788
98	2023	6301	San Fernando	80547	980	81677	0.0121668094	1221.8973401894	1221.8965746041	1221.8981194395
99	2023	6302	Chépica	16106	102	16189	0.0063330436	633.7520659686	633.7508351516	633.7533694438
100	2023	6303	Chimbarongo	38288	526	38602	0.0137379858	1403.3890107229	1403.3878104324	1403.3902400441
101	2023	6304	Lolol	7420	68	7489	0.0091644205	921.5439592575	921.5417671017	921.5463117675
102	2023	6305	Nancagua	19589	217	19855	0.0110776456	1120.768116496	1120.7666240052	1120.7696671785
103	2023	6306	Palmilla	13534	61	13666	0.0045071671	456.5565027439	456.5553561694	456.5577382785
104	2023	6307	Peralillo	12100	69	12249	0.0057024793	572.9914393205	572.9900862493	572.9928911065
105	2023	6308	Placilla	9259	87	9303	0.0093962631	951.4398720981	951.4378710043	951.4420006799
106	2023	6309	Pumanque	3520	16	3510	0.0045454545	459.4160752757	459.4138222716	459.4187042596
107	2023	6310	Santa Cruz	42235	379	42914	0.0089736001	898.4895245164	898.4886192875	898.4904562678
108	2023	7101	Talca	241064	2258	243586	0.0093668072	947.3272400423	947.3268490015	947.3276355977
109	2023	7102	Constitución	50601	742	50677	0.0146637418	1486.6027026207	1486.6016322182	1486.6037948247
110	2023	7103	Curepto	9209	132	9062	0.0143338039	1477.0593716718	1477.056850292	1477.0620176195
111	2023	7104	Empedrado	4185	18	4165	0.0043010753	444.9338895155	444.9318329615	444.9362578879
112	2023	7105	Maule	66867	395	70997	0.0059072487	597.8352717455	597.8346818089	597.835878503
113	2023	7106	Pelarco	9331	84	9482	0.0090022506	918.9064195304	918.9044526714	918.9085130838
114	2023	7107	Pencahue	8625	59	8626	0.0068405797	692.906383209	692.9046139669	692.9082913202
115	2023	7108	Río Claro	15042	94	15215	0.006249169	636.9770560825	636.9757673807	636.9784227464
116	2023	7109	San Clemente	47590	342	48406	0.0071863837	723.306087213	723.3053200965	723.3068779306
117	2023	7110	San Rafael	10294	104	10502	0.0101029726	1011.6010450406	1011.5990995767	1011.6031044422
118	2023	7201	Cauquenes	44389	953	44498	0.0214692829	2186.3316010645	2186.3302117215	2186.3330151094
119	2023	7202	Chanco	9278	117	9233	0.0126104764	1270.6786425388	1270.6763384587	1270.6810716038
120	2023	7203	Pelluhue	8361	154	8526	0.0184188494	1873.5311011509	1873.5281396147	1873.5342000407
121	2023	7301	Curicó	169681	1551	173473	0.0091406816	924.542391844	924.5419313827	924.5428587444
122	2023	7302	Hualañé	10230	129	10219	0.0126099707	1304.8488933276	1304.8466401591	1304.8512590533
123	2023	7303	Licantén	6989	49	6980	0.0070110173	713.9282410698	713.9262404374	713.930415796
124	2023	7304	Molina	51539	590	52631	0.0114476416	1166.1740346241	1166.1730928888	1166.1749978585
125	2023	7305	Rauco	11632	92	11871	0.007909216	810.4092621653	810.407604782	810.4110206678
126	2023	7306	Romeral	16742	98	17109	0.005853542	597.277492996	597.2763095997	597.2787463883
127	2023	7307	Sagrada Familia	19692	147	19813	0.0074649604	761.5189146043	761.5176825833	761.5202051662
128	2023	7308	Teno	31639	412	32128	0.0130219033	1339.5438047514	1339.5425102969	1339.5451345322
129	2023	7309	Vichuquén	4329	28	4294	0.0064680065	662.4359565819	662.4335002541	662.4387069463
130	2023	7401	Linares	103303	853	104584	0.0082572626	829.6413667096	829.6408095639	829.6419345092
131	2023	7402	Colbún	23262	198	23693	0.0085117359	859.9670306004	859.9658318749	859.968278291
132	2023	7403	Longaví	33467	241	33862	0.0072011235	726.9952928419	726.9943743342	726.9962451734
133	2023	7404	Parral	45347	922	45810	0.0203321058	2075.2264043074	2075.2250636447	2075.2277692112
134	2023	7405	Retiro	21397	386	21584	0.0180399121	1835.9254525838	1835.923619633	1835.9273376791
135	2023	7406	San Javier	50985	883	51949	0.0173188193	1767.1148615372	1767.1136949944	1767.1160496701
136	2023	7407	Villa Alegre	17913	184	18159	0.0102718696	1053.6352770811	1053.6337534145	1053.6368645333
137	2023	7408	Yerbas Buenas	19658	136	19940	0.006918303	696.830010424	696.828838519	696.8312410561
138	2023	8101	Concepción	239443	3498	240075	0.0146089048	1478.9715198514	1478.9710293425	1478.9720148923
139	2023	8102	Coronel	128253	2448	129584	0.0190872728	1927.8388234646	1927.8380592284	1927.8395961945
140	2023	8103	Chiguayante	91805	1058	92106	0.0115244268	1172.4200497674	1172.4193427623	1172.4207687359
141	2023	8104	Florida	11868	175	11876	0.0147455342	1521.6732271976	1521.6709711496	1521.6755792883
142	2023	8105	Hualqui	26632	244	26850	0.0091619105	926.6713428614	926.6701792642	926.6725491863
143	2023	8106	Lota	45490	984	45329	0.0216311277	2200.1678873172	2200.1665115074	2200.1692872886
144	2023	8107	Penco	50125	1017	50248	0.0202892768	2087.0868749956	2087.0855913129	2087.0881805789
145	2023	8108	San Pedro de la Paz	151833	1766	155071	0.0116312001	1173.9242126511	1173.9236647867	1173.9247677141
146	2023	8109	Santa Juana	14870	331	14907	0.0222595831	2288.4565195376	2288.4540522059	2288.4590623882
147	2023	8110	Talcahuano	158222	2793	158114	0.0176524124	1796.4946943336	1796.4940275577	1796.4953679607
148	2023	8111	Tomé	59069	1048	59222	0.0177419628	1813.2098100065	1813.2087113311	1813.2109272394
149	2023	8112	Hualpén	97902	1343	98189	0.0137177994	1394.1540417905	1394.1532955543	1394.1547992122
150	2023	8201	Lebu	27146	565	27153	0.0208133795	2113.9087528806	2113.9070084887	2113.9105382036
151	2023	8202	Arauco	38890	874	38986	0.0224736436	2281.7883019041	2281.7867879553	2281.7898442066
152	2023	8203	Cañete	37349	1087	37530	0.0291038582	2965.0961425324	2965.0943784771	2965.0979359837
153	2023	8204	Contulmo	6351	84	6359	0.0132262636	1352.1507501224	1352.1478560916	1352.1538302999
154	2023	8205	Curanilahue	33938	718	33942	0.0211562261	2133.9247752677	2133.9232132627	2133.9263697879
155	2023	8206	Los Álamos	22856	343	23046	0.0150070004	1514.9533646253	1514.9517602684	1514.9550181704
156	2023	8207	Tirúa	11088	159	11120	0.0143398268	1450.4979983222	1450.4957421621	1450.5003588198
157	2023	8301	Los Angeles	222593	3742	224828	0.0168109509	1690.6886989847	1690.6881569138	1690.6892459307
158	2023	8302	Antuco	4322	36	4328	0.0083294771	850.8694244994	850.8666427678	850.8724928494
159	2023	8303	Cabrero	31023	344	31172	0.0110885472	1134.8235353014	1134.8223350921	1134.8247717481
160	2023	8304	Laja	23913	443	23924	0.0185254882	1907.4271805871	1907.4254030963	1907.4290046128
161	2023	8305	Mulchén	31109	678	31130	0.021794336	2245.020249491	2245.0185582688	2245.0219763045
162	2023	8306	Nacimiento	28016	554	28040	0.0197744146	2030.6368084429	2030.6351161508	2030.6385404245
163	2023	8307	Negrete	10539	135	10599	0.0128095645	1303.3078448694	1303.3056445814	1303.3101551778
164	2023	8308	Quilaco	4187	41	4178	0.009792214	1008.6268308038	1008.6237411411	1008.6302127506
165	2023	8309	Quilleco	10000	136	9973	0.0136	1390.0329022008	1390.0305641531	1390.0353554571
166	2023	8310	San Rosendo	3565	30	3539	0.0084151473	846.0992976146	846.0962682442	846.1026801837
167	2023	8311	Santa Bárbara	14657	270	14687	0.0184212322	1877.2070258202	1877.20478483	1877.2093439637
168	2023	8312	Tucapel	15379	245	15477	0.0159308147	1640.7980593657	1640.7960032357	1640.8001889875
169	2023	8313	Yumbel	22194	420	22216	0.0189240335	1934.5052735687	1934.5034220103	1934.5071752147
170	2023	8314	Alto Biobío	6803	53	6818	0.0077906806	789.6684313224	789.6663037647	789.6707389373
171	2023	9101	Temuco	308175	2804	311135	0.0090987264	916.626129998	916.6257905046	916.6264730074
172	2023	9102	Carahue	25514	340	25516	0.0133260171	1361.2409954705	1361.2395475509	1361.2424870965
173	2023	9103	Cunco	18067	291	18068	0.0161067139	1630.0596108458	1630.0577367232	1630.0615468088
174	2023	9104	Curarrehue	7860	38	7885	0.0048346056	486.2450134413	486.2434664109	486.2467180364
175	2023	9105	Freire	25487	349	25485	0.0136932554	1392.8821300531	1392.8806676956	1392.8836361614
176	2023	9106	Galvarino	12588	219	12548	0.0173975214	1788.5728132956	1788.5704428321	1788.5752737763
177	2023	9107	Gorbea	15098	182	15054	0.0120545768	1230.9826605207	1230.9808708376	1230.9845253929
178	2023	9108	Lautaro	41624	408	42133	0.0098020373	991.548142436	991.5471796473	991.5491320298
179	2023	9109	Loncoche	24784	416	24783	0.0167850226	1712.2016839713	1712.2000374595	1712.2033752351
180	2023	9110	Melipeuco	6309	52	6328	0.0082421937	823.777773176	823.7755326298	823.7802046769
181	2023	9111	Nueva Imperial	34077	409	34218	0.0120022302	1226.4377874811	1226.4365980445	1226.4390095745
182	2023	9112	Padre Las Casas	84619	905	86093	0.0106949976	1077.6730453532	1077.6723428099	1077.6737608872
183	2023	9113	Perquenco	7262	43	7276	0.0059212338	597.7461283047	597.7443405829	597.7480846027
184	2023	9114	Pitrufquen	26499	368	26730	0.0138873165	1407.7309019844	1407.72946269	1407.7323833195
185	2023	9115	Pucón	30508	399	30901	0.0130785368	1327.7767822116	1327.7754784781	1327.7781225693
186	2023	9116	Saavedra	12693	200	12630	0.0157567163	1591.3908377236	1591.3886307686	1591.3931337456
187	2023	9117	Teodoro Schmidt	15759	119	15728	0.0075512406	764.3699597845	764.3685854933	764.3714072691
188	2023	9118	Toltén	9966	155	9909	0.0155528798	1572.2713723914	1572.2688955965	1572.2739635876
189	2023	9119	Vilcún	32238	352	33260	0.0109187915	1114.2102829375	1114.2091181528	1114.2114824303
190	2023	9120	Villarrica	60327	861	61009	0.0142722164	1445.8563728286	1445.8554064156	1445.8573574362
191	2023	9121	Cholchol	12578	94	12707	0.0074733662	755.8947416986	755.8932125921	755.8963638554
192	2023	9201	Angol	56644	985	56934	0.0173893087	1757.7635467343	1757.7624482398	1757.7646645525
193	2023	9202	Collipulli	26468	555	26638	0.0209687169	2146.6071913471	2146.6054042329	2146.609020209
194	2023	9203	Curacautín	18210	418	18209	0.0229544206	2333.9344423304	2333.9322032421	2333.9367423236
195	2023	9204	Ercilla	8405	135	8366	0.0160618679	1612.1255764406	1612.1228551089	1612.1284351966
196	2023	9205	Lonquimay	11101	294	11119	0.0264841005	2662.486954269	2662.4839089219	2662.4901007146
197	2023	9206	Los Sauces	7484	73	7459	0.0097541422	985.4363986489	985.4341364753	985.4388190376
198	2023	9207	Lumaco	9947	108	9887	0.010857545	1114.0319689402	1114.0298664757	1114.0341882411
199	2023	9208	Purén	12118	255	12069	0.0210430764	2152.9187525377	2152.9161080726	2152.9214898503
200	2023	9209	Renaico	10964	135	11036	0.0123130244	1257.4436608888	1257.4415384165	1257.4458883417
201	2023	9210	Traiguén	19287	461	19249	0.0239021102	2447.5945289058	2447.5922932279	2447.5968219036
202	2023	9211	Victoria	35541	507	35556	0.0142652148	1441.6090160533	1441.6077603382	1441.6103028984
203	2023	10101	Puerto Montt	278255	3462	283552	0.0124418249	1257.9156703737	1257.9152509733	1257.9160937151
204	2023	10102	Calbuco	37429	480	37813	0.0128242806	1318.3459788228	1318.3447981987	1318.347189446
205	2023	10103	Cochamó	3960	16	3932	0.004040404	409.9043656363	409.9023557751	409.9067089197
206	2023	10104	Fresia	12593	156	12551	0.0123878345	1274.1097283428	1274.1077270032	1274.1118212063
207	2023	10105	Frutillar	20678	340	20951	0.016442596	1689.9771000068	1689.9753020007	1689.9789526375
208	2023	10106	Los Muermos	17831	141	17832	0.0079075767	807.0681604538	807.066827022	807.0695589302
209	2023	10107	Llanquihue	18811	269	18912	0.0143001435	1471.8230001298	1471.8212394812	1471.8248213813
210	2023	10108	Maullín	14775	207	14697	0.0140101523	1446.3404729995	1446.3385009874	1446.3425221973
211	2023	10109	Puerto Varas	50669	620	51951	0.0122362786	1240.0809765165	1240.0799995015	1240.0819756111
212	2023	10201	Castro	48482	732	48955	0.015098387	1516.8073975094	1516.8062977429	1516.8085202826
213	2023	10202	Ancud	42516	679	42531	0.0159704582	1616.7272086276	1616.7259913458	1616.7284520795
214	2023	10203	Chonchi	16213	137	16324	0.0084500093	853.0344755379	853.0330457363	853.035977358
215	2023	10204	Curaco de Vélez	4120	37	4151	0.0089805825	919.8749897474	919.8720227429	919.8782594508
216	2023	10205	Dalcahue	15368	146	15546	0.0095002603	950.4725479729	950.4710049395	950.4741669044
217	2023	10206	Puqueldón	4191	23	4184	0.0054879504	556.0430494134	556.0407746526	556.0456304699
218	2023	10207	Queilén	5543	29	5539	0.0052318239	536.4667002383	536.464746331	536.468883674
219	2023	10208	Quellón	29942	493	30320	0.016465166	1670.2663779787	1670.2649022217	1670.2678915386
220	2023	10209	Quemchi	8760	44	8741	0.0050228311	505.7187235577	505.7172274672	505.7203606367
221	2023	10210	Quinchao	8212	152	8159	0.0185094983	1910.4052519086	1910.4022123793	1910.4084318292
222	2023	10301	Osorno	175670	2465	176896	0.0140319918	1413.6607578814	1413.6601993028	1413.6613226908
223	2023	10302	Puerto Octay	9089	136	9025	0.0149631423	1536.3617339125	1536.359149443	1536.3644463564
224	2023	10303	Purranque	20998	483	20937	0.0230021907	2351.5906679902	2351.5885685809	2351.5928206701
225	2023	10304	Puyehue	11813	122	11823	0.0103276052	1041.6403313818	1041.6384812886	1041.6422802274
226	2023	10305	Río Negro	14133	220	14037	0.0155664049	1610.8835340259	1610.8814035916	1610.8857450809
227	2023	10306	San Juan de la Costa	7482	118	7379	0.0157711842	1614.9280511109	1614.9251346941	1614.9311228561
228	2023	10307	San Pablo	10543	117	10522	0.0110974106	1139.324000517	1139.3219340401	1139.3261775923
229	2023	10401	Chaitén	5061	16	5094	0.0031614305	322.132995638	322.1314155702	322.1348405253
230	2023	10402	Futaleufú	2889	13	2938	0.0044998269	463.1105172228	463.1079968398	463.1135130201
231	2023	10403	Hualaihué	9579	53	9605	0.0055329366	566.5336196029	566.5320928814	566.53527416
232	2023	10404	Palena	1824	8	1824	0.0043859649	445.1828396434	445.1797520995	445.1867174932
233	2023	11101	Coyhaique	61885	948	62193	0.0153187364	1547.8138708582	1547.8128848057	1547.8148746939
234	2023	11102	Lago Verde	915	3	912	0.0032786885	340.5822589753	340.5784040957	340.5878798859
235	2023	11201	Aysén	25180	473	25250	0.0187847498	1923.9985819743	1923.9968467866	1924.0003613835
236	2023	11202	Cisnes	5865	63	5878	0.010741688	1102.1222232701	1102.1195002094	1102.1251495372
237	2023	11203	Guaitecas	1608	8	1612	0.0049751244	506.341690942	506.338180294	506.3460897253
238	2023	11301	Cochrane	3731	28	3751	0.0075046904	774.9601621679	774.9572893371	774.9633760617
239	2023	11303	Tortel	582	5	586	0.0085910653	912.7231556839	912.7151498679	912.7338118122
240	2023	11401	Chile Chico	5157	64	5169	0.0124103161	1251.2084706557	1251.2054028939	1251.2117690388
241	2023	11402	Río Ibáñez	2711	9	2714	0.0033198082	342.5783729701	342.5761325171	342.5811342897
242	2023	12101	Punta Arenas	144938	1503	146465	0.0103699513	1045.9479860829	1045.9474570728	1045.9485225103
243	2023	12201	Cabo de Hornos	1973	3	1963	0.0015205271	156.0151203613	156.0133539356	156.0177284944
244	2023	12301	Porvenir	7570	58	7697	0.007661823	782.5591331587	782.5571185869	782.5613040941
245	2023	12401	Natales	24447	366	24809	0.0149711621	1520.699101993	1520.6975433483	1520.7007056856
246	2023	13101	Santiago	536089	5898	552151	0.0110019045	1111.2794886114	1111.2792048407	1111.2797743955
247	2023	13102	Cerrillos	90060	1022	90268	0.0113479902	1146.6488907543	1146.6481873297	1146.6496062705
248	2023	13103	Cerro Navia	140581	1891	138677	0.0134513199	1356.812204357	1356.8115924322	1356.8128239674
249	2023	13104	Conchalí	137678	1394	135654	0.0101250744	1021.5673262425	1021.5667896189	1021.5678707403
250	2023	13105	El Bosque	170536	2598	169168	0.01523432	1535.950799125	1535.9502081354	1535.9513964235
251	2023	13106	Estación Central	219897	2085	223849	0.0094817119	951.8595353971	951.8591265807	951.8599491348
252	2023	13107	Huechuraba	117121	1296	119487	0.0110654793	1109.6819266025	1109.6813221455	1109.6825403278
253	2023	13108	Independencia	151890	1201	155387	0.007907038	796.6741158072	796.6736649718	796.6745738302
254	2023	13109	La Cisterna	101377	1219	101398	0.0120244237	1212.9016755942	1212.900994267	1212.9023676244
255	2023	13110	La Florida	406796	5572	407764	0.0136972832	1381.5090601383	1381.5086971807	1381.5094257167
256	2023	13111	La Granja	120249	1274	118394	0.0105946827	1066.6668636966	1066.6662776354	1066.6674587558
257	2023	13112	La Pintana	189151	2153	188806	0.0113824405	1140.7845129613	1140.7840308461	1140.7850007757
258	2023	13113	La Reina	99686	1491	98722	0.0149569649	1509.8100506089	1509.8092838118	1509.8108282175
259	2023	13114	Las Condes	341183	5468	345985	0.0160265898	1624.8460667587	1624.8456357949	1624.8465008513
260	2023	13115	Lo Barnechea	129790	1784	132248	0.0137452808	1384.2642622623	1384.2636195946	1384.2649132328
261	2023	13116	Lo Espejo	101615	1244	99774	0.0122422871	1232.9593397401	1232.9586541941	1232.9600359639
262	2023	13117	Lo Prado	102923	1178	101223	0.0114454495	1158.6874457031	1158.6867835629	1158.6881183961
263	2023	13118	Macul	137735	1888	138951	0.0137074818	1385.0920132116	1385.0913880324	1385.0926462186
264	2023	13119	Maipú	586337	6522	587189	0.011123296	1125.3195317332	1125.3192584709	1125.3198068139
265	2023	13120	Ñuñoa	263319	3449	270521	0.0130981813	1320.8180129325	1320.8175718736	1320.8184580535
266	2023	13121	Pedro Aguirre Cerda	105483	1329	103434	0.0125991866	1269.9019518512	1269.9012686887	1269.9026452613
267	2023	13122	Peñalolén	271854	3891	273909	0.0143128297	1440.8878627317	1440.8874097374	1440.8883196667
268	2023	13123	Providencia	162837	2274	165134	0.0139648851	1415.4992594399	1415.4986772987	1415.4998481901
269	2023	13124	Pudahuel	260129	2722	262943	0.010464039	1058.5642679207	1058.5638700322	1058.5646699422
270	2023	13125	Quilicura	271385	2110	279737	0.0077749323	779.7518733089	779.7515404651	779.7522101252
271	2023	13126	Quinta Normal	140964	1595	142670	0.0113149457	1143.7588227386	1143.7582610512	1143.7593921023
272	2023	13127	Recoleta	196073	1865	197824	0.0095117635	957.9666531492	957.966218114	957.9670936911
273	2023	13128	Renca	162854	2061	163267	0.0126555074	1276.8357579636	1276.8352064039	1276.8363161433
274	2023	13129	San Joaquín	103420	1179	102811	0.011400116	1148.1355742899	1148.1349184935	1148.1362405823
275	2023	13130	San Miguel	142549	1764	148387	0.0123746922	1242.0296271717	1242.0290472392	1242.030214688
276	2023	13131	San Ramón	84495	935	82919	0.0110657435	1111.9739973261	1111.9732841156	1111.9747234388
277	2023	13132	Vitacura	97388	1740	96671	0.0178666776	1805.2009028361	1805.2000540771	1805.201762639
278	2023	13201	Puente Alto	664370	8964	671142	0.0134924816	1361.3369698219	1361.3366878627	1361.3372533842
279	2023	13202	Pirque	32412	372	33617	0.0114772307	1158.1676715272	1158.1664939618	1158.1688833298
280	2023	13203	San José de Maipo	19330	343	19700	0.0177444387	1820.4930352037	1820.4911076225	1820.4950201185
281	2023	13301	Colina	193594	2143	201012	0.0110695579	1108.0070705085	1108.0066012207	1108.0075453596
282	2023	13302	Lampa	139266	1346	146646	0.0096649577	968.3741785175	968.3736609953	968.3747038402
283	2023	13303	Tiltil	22262	194	22695	0.0087144012	886.4857856929	886.4845375039	886.4870847614
284	2023	13401	San Bernardo	345583	4407	351625	0.0127523634	1281.7573010259	1281.7569223941	1281.7576827586
285	2023	13402	Buin	116032	1458	119885	0.0125654992	1264.2993430801	1264.2986937874	1264.3000017159
286	2023	13403	Calera de Tango	29880	277	30678	0.009270415	933.1238759595	933.122776493	933.1250128515
287	2023	13404	Paine	87059	932	89543	0.0107053837	1076.2607197384	1076.2600283872	1076.2614236005
288	2023	13501	Melipilla	147275	1613	150466	0.0109523001	1095.6803671842	1095.6798321939	1095.6809095166
289	2023	13502	Alhué	7756	32	7954	0.0041258381	416.2718983167	416.2704551167	416.2735019805
290	2023	13503	Curacaví	37932	401	38803	0.0105715491	1070.6928590519	1070.6918105155	1070.6939367645
291	2023	13504	María Pinto	15503	51	15838	0.0032896859	331.0052520193	331.0043430981	331.0062386844
292	2023	13505	San Pedro	12412	47	12669	0.0037866581	382.9494028032	382.9483072721	382.9505957753
293	2023	13601	Talagante	84670	975	86348	0.0115152947	1165.0416744569	1165.0409427722	1165.0424190032
294	2023	13602	El Monte	41711	374	42723	0.0089664597	911.5960524038	911.5951280067	911.5970034422
295	2023	13603	Isla de Maipo	41876	357	42887	0.0085251695	859.5359933184	859.5351012697	859.5369119115
296	2023	13604	Padre Hurtado	79925	830	83549	0.0103847357	1044.90723823	1044.906526978	1044.9079631659
297	2023	13605	Peñaflor	105498	1184	108142	0.0112229616	1139.708654626	1139.7080050698	1139.7093144727
298	2023	14101	Valdivia	180848	2168	183287	0.0119879678	1208.3571683745	1208.3566593787	1208.357683408
299	2023	14102	Corral	5432	100	5416	0.0184094256	1863.0776445149	1863.0739896744	1863.0815151442
300	2023	14103	Lanco	17957	267	18140	0.0148688534	1523.0065492615	1523.004720992	1523.0084404761
301	2023	14104	Los Lagos	20523	449	20513	0.0218778931	2211.171378814	2211.1693319211	2211.1734801952
302	2023	14105	Máfil	7381	43	7366	0.0058257689	579.7691723452	579.7674386045	579.7710733968
303	2023	14106	Mariquina	23830	325	24175	0.0136382711	1399.1283207727	1399.1267983193	1399.1298906064
304	2023	14107	Paillaco	20915	282	20965	0.0134831461	1381.9582801403	1381.9566658065	1381.9599485017
305	2023	14108	Panguipulli	36178	829	36254	0.0229144784	2340.970740399	2340.9691455149	2340.9723657861
306	2023	14201	La Unión	39668	768	39740	0.0193606938	1967.3513230169	1967.3499304966	1967.3527433319
307	2023	14202	Futrono	15211	173	15162	0.0113733482	1154.0911561936	1154.089435041	1154.0929529168
308	2023	14203	Lago Ranco	10280	106	10262	0.010311284	1048.5499721957	1048.5479744929	1048.5520833812
309	2023	14204	Río Bueno	32982	591	33013	0.0179188648	1837.5849689235	1837.5834861707	1837.5864852762
310	2023	15101	Arica	255195	2222	259064	0.0087070671	874.4094590628	874.4090953379	874.4098269881
311	2023	16101	Chillán	202826	2508	205318	0.0123652786	1252.8290675918	1252.8285768703	1252.8295636819
312	2023	16102	Bulnes	22732	428	22770	0.0188280838	1926.8959211206	1926.8940940942	1926.8977972135
313	2023	16103	Chillán Viejo	35176	89	35965	0.0025301342	257.6842573062	257.6837215215	257.6848267395
314	2023	16104	El Carmen	12234	178	12158	0.0145496158	1493.912595266	1493.9103987806	1493.9148852713
315	2023	16105	Pemuco	8600	71	8566	0.008255814	836.7607080338	836.7587599612	836.7627952828
316	2023	16106	Pinto	12110	98	12247	0.0080924855	820.2190020626	820.2173768047	820.2207240501
317	2023	16107	Quillón	19182	194	19421	0.0101136482	1039.9261291871	1039.924664668	1039.9276530447
318	2023	16108	San Ignacio	16614	156	16584	0.0093896714	967.7437384217	967.742218533	967.7453275889
319	2023	16109	Yungay	18784	371	18882	0.0197508518	2021.2918178019	2021.2897591043	2021.2939362494
320	2023	16201	Quirihue	12234	207	12244	0.0169200589	1741.9435628373	1741.9411878785	1741.946030813
321	2023	16202	Cobquecura	5238	41	5211	0.007827415	801.603346692	801.6008911776	801.6060349412
322	2023	16203	Coelemu	16894	249	16906	0.0147389606	1520.213116604	1520.2112268349	1520.2150733671
323	2023	16204	Ninhue	5370	72	5337	0.0134078212	1368.8053520742	1368.8021879797	1368.8087362296
324	2023	16205	Portezuelo	4891	32	4859	0.0065426293	671.691062102	671.6887326428	671.6936476676
325	2023	16206	Ránquil	6290	93	6294	0.0147853736	1529.2564652984	1529.2533552479	1529.2597608595
326	2023	16207	Treguaco	5752	60	5779	0.0104311544	1054.9648805522	1054.9622088174	1054.9677611647
327	2023	16301	San Carlos	56886	850	57222	0.014942165	1519.3728302017	1519.371807863	1519.3738719318
328	2023	16302	Coihueco	28908	247	29222	0.0085443476	870.3385834232	870.3374971014	870.3397091171
329	2023	16303	Ñiquén	11541	168	11512	0.0145567975	1481.7944784686	1481.7922358301	1481.7968201473
330	2023	16304	San Fabián	4761	52	4823	0.0109220752	1109.8723360076	1109.8693170078	1109.8756093967
331	2023	16305	San Nicolás	12414	149	12556	0.0120025777	1218.00361792	1218.001660397	1218.0056683775
