# Supplementary material for: A data science-led strategy to assess the subnational burden of sepsis using official records: a longitudinal description and cross-sectional demonstration in Chile
Source: Front Med (Lausanne). 2026 Jan 12;12:1671206. doi: 10.3389/fmed.2025.1671206 (PMC12832715; doi:10.3389/fmed.2025.1671206)
Supplement: SUPPLEMENTARY TABLE 9 — Processed dataframe of Chilean crude and age-standardized mortality rate (ASMR) by year and sex. [file Supplementary_Table_9.csv]

	Year	Sex	Population	Sepsis-related deaths	Wi	Crude rate	Age-adjusted rate	Lower CI	Upper CI
1	2015	1	8845449	3957	9970025	0.0004473487	55.8898117455	55.889794235	55.8898294067
2	2015	2	9125974	4569	10236928	0.0005006589	61.6808022427	61.6807843012	61.6808203249
3	2016	1	8943482	3846	9970025	0.0004300339	52.4627434642	52.4627268133	52.4627602596
4	2016	2	9223665	4471	10236928	0.0004847314	58.5000701808	58.5000529942	58.5000875032
5	2017	1	9074217	4084	9970025	0.0004500664	53.8476393826	53.8476228165	53.8476560874
6	2017	2	9344975	5116	10236928	0.00054746	64.7483880119	64.7483702402	64.7484059143
7	2018	1	9244484	5173	9970025	0.0005595769	65.6149933957	65.6149754717	65.6150114525
8	2018	2	9506921	5868	10236928	0.0006172345	71.5105756403	71.5105573191	71.5105940872
9	2019	1	9424139	6206	9970025	0.0006585217	75.8842364468	75.8842175311	75.8842554899
10	2019	2	9683077	6772	10236928	0.0006993645	79.8274346005	79.8274155687	79.8274537534
11	2020	1	9599101	4774	9970025	0.0004973382	56.2312036917	56.2311877169	56.2312197889
12	2020	2	9859209	5228	10236928	0.0005302657	59.5092790812	59.5092629367	59.5092953427
13	2021	1	9708512	4629	9970025	0.0004767981	52.676395918	52.6763807277	52.6764112261
14	2021	2	9969851	5269	10236928	0.0005284934	57.9962856191	57.9962699494	57.9963014018
15	2022	1	9782978	5552	9970025	0.0005675164	61.2139744896	61.2139583788	61.2139907137
16	2022	2	10045585	6297	10236928	0.0006268425	67.3107784439	67.3107618137	67.3107951832
17	2023	1	9848466	6966	9970025	0.0007073183	74.2864882225	74.2864707729	74.2865057812
18	2023	2	10112423	7695	10236928	0.0007609452	79.7016279796	79.701610169	79.7016458956
