# Supplementary material for: A data science-led strategy to assess the subnational burden of sepsis using official records: a longitudinal description and cross-sectional demonstration in Chile
Source: Front Med (Lausanne). 2026 Jan 12;12:1671206. doi: 10.3389/fmed.2025.1671206 (PMC12832715; doi:10.3389/fmed.2025.1671206)
Supplement: SUPPLEMENTARY TABLE 10 — Processed dataframe of Chilean crude and age-standardized mortality rate (ASMR) by Region and year. [file Supplementary_Table_10.csv]

	Year	Region	Region name	Population	Sepsis-related deaths	Wi	Crude rate	Age-adjusted rate	Lower CI	Upper CI
1	2015	1	Tarapacá	328417	92	410903	0.0002801317	33.0397775083	33.0397096467	33.0398495316
2	2015	2	Antofagasta	604877	234	722120	0.0003868555	44.9709464383	44.9708886364	44.9710063604
3	2015	3	Atacama	300065	97	320864	0.0003232633	41.3771661367	41.3770830978	41.377254163
4	2015	4	Coquimbo	768087	309	889273	0.0004022982	49.8790775504	49.8790215584	49.8791353404
5	2015	5	Valparaíso	1844609	985	2040166	0.0005339885	67.1701119673	67.17006983	67.1701548341
6	2015	6	O'Higgins	931982	403	1033238	0.0004324118	57.216825129	57.2167689505	57.2168828561
7	2015	7	Maule	1067995	545	1181074	0.000510302	66.4946991047	66.4946429482	66.4947565871
8	2015	8	Biobío	1617128	741	1690616	0.0004582198	60.133893783	60.1338501984	60.1339382495
9	2015	9	La Araucanía	982034	505	1035918	0.0005142388	65.9325068398	65.9324490763	65.9325660151
10	2015	10	Los Lagos	856176	379	916721	0.000442666	58.1506420988	58.1505831826	58.1507027053
11	2015	11	Aysén	104097	41	108744	0.0003938634	49.7087536092	49.7085994283	49.708923549
12	2015	12	Magallanes	167961	68	184216	0.0004048559	51.3950537977	51.3949312792	51.3951849873
13	2015	13	Metropolitana	7279754	3195	8471244	0.0004388885	52.1409147739	52.1408966454	52.1409330736
14	2015	14	Los Ríos	393791	206	414293	0.0005231201	67.5904123616	67.590319563	67.5905088208
15	2015	15	Arica y Parinacota	230986	89	263687	0.0003853047	46.3457951493	46.3456985601	46.3458976683
16	2015	16	Ñuble	493464	241	523876	0.0004883842	64.3821531203	64.3820713693	64.3822378313
17	2016	1	Tarapacá	334865	102	410903	0.0003046004	34.970854212	34.9707860905	34.9709262723
18	2016	2	Antofagasta	613640	237	722120	0.0003862199	43.906774685	43.9067186403	43.9068327641
19	2016	3	Atacama	302402	88	320864	0.0002910034	35.5998211809	35.5997460832	35.5999010918
20	2016	4	Coquimbo	780310	315	889273	0.0004036857	49.465910505	49.4658556435	49.4659670862
21	2016	5	Valparaíso	1864129	1028	2040166	0.000551464	68.3425376872	68.3424957942	68.3425802824
22	2016	6	O'Higgins	942520	406	1033238	0.0004307601	55.8182311063	55.8181766284	55.8182870661
23	2016	7	Maule	1079855	508	1181074	0.0004704335	60.1435887174	60.1435362173	60.1436424899
24	2016	8	Biobío	1627020	599	1690616	0.0003681577	46.6518848085	46.651847218	46.6519232507
25	2016	9	La Araucanía	988403	435	1035918	0.0004401039	54.9642877646	54.9642359307	54.9643409663
26	2016	10	Los Lagos	863290	321	916721	0.0003718333	48.1742897212	48.1742368379	48.1743442351
27	2016	11	Aysén	104704	31	108744	0.0002960727	37.068621373	37.0684898547	37.0687682084
28	2016	12	Magallanes	169530	70	184216	0.0004129063	51.8631521526	51.8630306178	51.8632819892
29	2016	13	Metropolitana	7369532	3197	8471244	0.0004338132	50.5122642578	50.5122467141	50.5122819663
30	2016	14	Los Ríos	396155	215	414293	0.0005427169	68.7411498391	68.7410575779	68.7412456318
31	2016	15	Arica y Parinacota	233922	85	263687	0.000363369	42.9559817018	42.9558902216	42.9560788991
32	2016	16	Ñuble	496870	182	523876	0.000366293	46.2352910189	46.2352233675	46.23536155
33	2017	1	Tarapacá	342129	102	410903	0.0002981332	34.1529342687	34.152867909	34.1530043751
34	2017	2	Antofagasta	623851	267	722120	0.0004279868	47.7919167141	47.7918593111	47.7919760648
35	2017	3	Atacama	304580	110	320864	0.0003611531	43.8999809595	43.8998985508	43.9000679342
36	2017	4	Coquimbo	793049	309	889273	0.0003896354	46.9975560072	46.9975034797	46.9976101829
37	2017	5	Valparaíso	1885948	973	2040166	0.0005159209	61.9464190386	61.9463800001	61.9464587545
38	2017	6	O'Higgins	954279	405	1033238	0.0004244042	53.0043993288	53.0043475158	53.004452561
39	2017	7	Maule	1092575	559	1181074	0.0005116354	63.4657606692	63.4657078731	63.4658146836
40	2017	8	Biobío	1636209	757	1690616	0.0004626548	57.7483214035	57.7482801226	57.7483634998
41	2017	9	La Araucanía	994888	527	1035918	0.0005297079	64.6404357164	64.6403803781	64.6404923695
42	2017	10	Los Lagos	870227	433	916721	0.0004975713	61.7399693606	61.7399109525	61.740029327
43	2017	11	Aysén	105382	43	108744	0.0004080393	50.6319372948	50.6317851436	50.6321037046
44	2017	12	Magallanes	171293	83	184216	0.0004845499	58.2772103055	58.2770846919	58.2773438366
45	2017	13	Metropolitana	7508690	3511	8471244	0.0004675916	53.7300958593	53.7300780634	53.7301138138
46	2017	14	Los Ríos	398493	200	414293	0.0005018909	61.0145584884	61.014473492	61.0146469136
47	2017	15	Arica y Parinacota	237082	74	263687	0.0003121283	36.2681823402	36.2680996125	36.2682706149
48	2017	16	Ñuble	500517	254	523876	0.0005074753	63.6518681968	63.6517896546	63.6519494745
49	2018	1	Tarapacá	354940	113	410903	0.0003183637	35.545876026	35.5458103859	35.5459452155
50	2018	2	Antofagasta	645022	362	722120	0.0005612212	62.5795211863	62.5794566635	62.5795875626
51	2018	3	Atacama	307835	111	320864	0.0003605828	42.877053762	42.8769737292	42.8771381798
52	2018	4	Coquimbo	807213	397	889273	0.0004918157	57.8900554137	57.8899983581	57.8901140366
53	2018	5	Valparaíso	1910385	1256	2040166	0.0006574591	77.4323079859	77.4322650825	77.4323515373
54	2018	6	O'Higgins	966486	490	1033238	0.0005069913	60.9798765636	60.9798223839	60.9799320929
55	2018	7	Maule	1105731	648	1181074	0.0005860377	70.3996170669	70.3995626969	70.3996726007
56	2018	8	Biobío	1645460	922	1690616	0.0005603296	67.9267455487	67.9267015884	67.9267902906
57	2018	9	La Araucanía	1001420	642	1035918	0.0006410897	76.2025582439	76.2024991748	76.2026185765
58	2018	10	Los Lagos	877348	512	916721	0.0005835769	71.2759966227	71.2759347296	71.2760600079
59	2018	11	Aysén	106023	39	108744	0.0003678447	44.2931032377	44.2929637176	44.2932565124
60	2018	12	Magallanes	173567	94	184216	0.0005415776	63.6626066325	63.6624778048	63.6627430188
61	2018	13	Metropolitana	7702891	4239	8471244	0.0005503129	62.3023026663	62.3022838893	62.3023215953
62	2018	14	Los Ríos	400935	260	414293	0.0006484842	78.2731909694	78.2730955675	78.2732896559
63	2018	15	Arica y Parinacota	241901	91	263687	0.000376187	42.7765396097	42.7764516128	42.7766328989
64	2018	16	Ñuble	504248	323	523876	0.0006405578	77.7128770568	77.7127920678	77.7129646545
65	2019	1	Tarapacá	368906	174	410903	0.0004716649	52.3530237564	52.3529458401	52.3531050112
66	2019	2	Antofagasta	668563	358	722120	0.0005354768	59.8349492018	59.8348871693	59.8350130224
67	2019	3	Atacama	311307	114	320864	0.000366198	42.3507055226	42.350627552	42.3507877119
68	2019	4	Coquimbo	821726	422	889273	0.0005135532	58.8812166655	58.8811603918	58.8812744384
69	2019	5	Valparaíso	1935455	1450	2040166	0.0007491778	86.2626567228	86.2626122611	86.2627018063
70	2019	6	O'Higgins	978868	622	1033238	0.0006354279	75.0246594801	75.0246003953	75.0247198493
71	2019	7	Maule	1118947	734	1181074	0.0006559739	76.8932524854	76.8931967381	76.8933093458
72	2019	8	Biobío	1654744	1057	1690616	0.0006387695	75.6097330687	75.6096874085	75.6097794806
73	2019	9	La Araucanía	1007965	771	1035918	0.0007649075	89.0449399983	89.0448770579	89.0450041555
74	2019	10	Los Lagos	884464	498	916721	0.0005630529	66.4908053377	66.4907467919	66.4908653213
75	2019	11	Aysén	106680	57	108744	0.0005343082	62.6430609752	62.64289789	62.6432369645
76	2019	12	Magallanes	175984	99	184216	0.0005625511	63.6976088039	63.697483126	63.6977417464
77	2019	13	Metropolitana	7915199	5289	8471244	0.0006682081	75.1082463543	75.1082260934	75.1082667614
78	2019	14	Los Ríos	403413	291	414293	0.0007213451	84.762759035	84.7626614168	84.7628598193
79	2019	15	Arica y Parinacota	247036	81	263687	0.0003278874	36.9311689674	36.9310884654	36.9312546054
80	2019	16	Ñuble	507959	359	523876	0.00070675	83.2422907465	83.2422044469	83.2423795473
81	2020	1	Tarapacá	382773	131	410903	0.0003422394	37.7682101934	37.7681454243	37.7682781944
82	2020	2	Antofagasta	691854	265	722120	0.0003830288	42.6146405676	42.614589215	42.6146936582
83	2020	3	Atacama	314709	104	320864	0.000330464	37.4762757628	37.476203596	37.4763520088
84	2020	4	Coquimbo	836096	335	889273	0.0004006717	45.0976010412	45.0975526919	45.0976508364
85	2020	5	Valparaíso	1960170	1045	2040166	0.000533117	59.9749861845	59.9749497843	59.975023186
86	2020	6	O'Higgins	991063	507	1033238	0.0005115719	58.8138968212	58.8138455524	58.8139493252
87	2020	7	Maule	1131939	617	1181074	0.0005450824	62.0993290064	62.0992799241	62.0993791602
88	2020	8	Biobío	1663696	801	1690616	0.0004814582	55.0330763729	55.0330381958	55.0331152787
89	2020	9	La Araucanía	1014343	556	1035918	0.0005481381	62.0906281435	62.0905764754	62.0906809958
90	2020	10	Los Lagos	891440	433	916721	0.000485731	55.9570723766	55.9570195796	55.9571265623
91	2020	11	Aysén	107297	41	108744	0.0003821169	43.415567552	43.4154343515	43.4157134368
92	2020	12	Magallanes	178362	63	184216	0.0003532142	38.7844011461	38.7843052203	38.7845042349
93	2020	13	Metropolitana	8125072	3939	8471244	0.0004847957	53.9856768858	53.985660013	53.9856939
94	2020	14	Los Ríos	405835	254	414293	0.0006258701	71.6850776139	71.6849892959	71.6851690026
95	2020	15	Arica y Parinacota	252110	85	263687	0.0003371544	37.1965309668	37.1964518105	37.1966150725
96	2020	16	Ñuble	511551	294	523876	0.0005747228	65.4421218241	65.4420468679	65.4421992009
97	2021	1	Tarapacá	391165	144	410903	0.0003681311	39.8076202227	39.8075551224	39.8076884104
98	2021	2	Antofagasta	703746	293	722120	0.0004163434	45.655402745	45.6553504379	45.6554567236
99	2021	3	Atacama	316737	117	320864	0.0003693916	40.9931370553	40.9930626859	40.9932153339
100	2021	4	Coquimbo	848079	333	889273	0.0003926521	43.003361772	43.0033155388	43.0034093951
101	2021	5	Valparaíso	1979373	1003	2040166	0.0005067261	55.6737299153	55.6736954379	55.6737649725
102	2021	6	O'Higgins	1000959	486	1033238	0.0004855344	54.1153721463	54.115323981	54.115421497
103	2021	7	Maule	1143012	564	1181074	0.0004934331	54.8280310721	54.8279857748	54.8280773999
104	2021	8	Biobío	1670590	805	1690616	0.0004818657	53.7026102802	53.7025731431	53.7026481204
105	2021	9	La Araucanía	1019548	567	1035918	0.0005561288	61.280122831	61.2800723456	61.2801744617
106	2021	10	Los Lagos	897303	430	916721	0.0004792138	53.7600344307	53.7599835593	53.7600866389
107	2021	11	Aysén	107737	42	108744	0.0003898382	43.3719708675	43.3718395133	43.3721144096
108	2021	12	Magallanes	179949	66	184216	0.0003667706	39.7968553033	39.7967592253	39.7969582649
109	2021	13	Metropolitana	8242459	3886	8471244	0.0004714612	51.5097374724	51.5097212672	51.5097538141
110	2021	14	Los Ríos	407818	250	414293	0.0006130186	68.1658116221	68.1657270024	68.165899208
111	2021	15	Arica y Parinacota	255380	76	263687	0.0002975957	32.1317755405	32.1317032466	32.1318526454
112	2021	16	Ñuble	514508	290	523876	0.0005636453	62.8753199928	62.875247553	62.8753947646
113	2022	1	Tarapacá	396697	145	410903	0.0003655183	38.8469732168	38.8469099466	38.8470394456
114	2022	2	Antofagasta	709637	322	722120	0.0004537531	48.5407676741	48.5407146353	48.5408223222
115	2022	3	Atacama	318004	110	320864	0.0003459076	37.259361805	37.2592921223	37.2594352644
116	2022	4	Coquimbo	858769	368	889273	0.0004285204	45.9694476918	45.9694006988	45.9694960166
117	2022	5	Valparaíso	1995538	1216	2040166	0.0006093595	65.2863758631	65.2863391541	65.2864131299
118	2022	6	O'Higgins	1009552	596	1033238	0.0005903609	64.1772210844	64.1771695351	64.1772737661
119	2022	7	Maule	1153043	704	1181074	0.0006105583	66.1966151769	66.1965662537	66.1966650857
120	2022	8	Biobío	1676269	1012	1690616	0.0006037217	65.5000522383	65.500011859	65.5000932937
121	2022	9	La Araucanía	1024029	686	1035918	0.0006699029	72.2612686911	72.2612145931	72.2613238934
122	2022	10	Los Lagos	902510	601	916721	0.0006659206	72.6119834926	72.6119253987	72.6120428634
123	2022	11	Aysén	108047	39	108744	0.000360954	39.1193397985	39.11921696	39.119474426
124	2022	12	Magallanes	181143	87	184216	0.0004802835	50.9429569182	50.9428498312	50.9430705649
125	2022	13	Metropolitana	8310984	4578	8471244	0.0005508373	58.9760237194	58.9760066303	58.9760409405
126	2022	14	Los Ríos	409559	291	414293	0.0007105203	77.2478719768	77.2477831625	77.2479636384
127	2022	15	Arica y Parinacota	257722	109	263687	0.0004229363	44.9434975667	44.943413165	44.943586539
128	2022	16	Ñuble	517060	380	523876	0.0007349244	79.4131683579	79.4130884527	79.4132504948
129	2023	1	Tarapacá	401588	191	410903	0.0004756118	49.5903175671	49.5902472245	49.5903907205
130	2023	2	Antofagasta	714142	393	722120	0.0005503107	57.4878120597	57.4877552146	57.4878704517
131	2023	3	Atacama	319048	138	320864	0.0004325368	45.6131659886	45.6130898685	45.6132457168
132	2023	4	Coquimbo	869103	491	889273	0.0005649503	59.2362994012	59.2362469932	59.2363530802
133	2023	5	Valparaíso	2010849	1433	2040166	0.0007126343	74.4925449492	74.4925063727	74.4925840632
134	2023	6	O'Higgins	1017701	661	1033238	0.0006495031	68.4177822468	68.4177300737	68.4178355051
135	2023	7	Maule	1162641	884	1181074	0.0007603379	79.9679955865	79.9679428551	79.9680492616
136	2023	8	Biobío	1681430	1309	1690616	0.000778504	82.090605948	82.0905614641	82.0906510822
137	2023	9	La Araucanía	1028201	751	1035918	0.0007304019	76.7304636255	76.730408735	76.7305195831
138	2023	10	Los Lagos	907429	630	916721	0.0006942692	73.6202680455	73.6202105393	73.6203267783
139	2023	11	Aysén	108306	60	108744	0.0005539859	58.2229827566	58.2228353869	58.2231412003
140	2023	12	Magallanes	182217	98	184216	0.0005378203	56.0602606227	56.0601496188	56.0603779453
141	2023	13	Metropolitana	8367790	6093	8471244	0.0007281492	76.1180170416	76.1179979259	76.1180362846
142	2023	14	Los Ríos	411205	335	414293	0.0008146788	85.9141867149	85.9140946826	85.9142814789
143	2023	15	Arica y Parinacota	259802	119	263687	0.0004580411	47.6717617467	47.6716760789	47.6718518162
144	2023	16	Ñuble	519437	448	523876	0.0008624723	91.1499875545	91.1499031308	91.1500741224
