# Supplementary material for: A data science-led strategy to assess the subnational burden of sepsis using official records: a longitudinal description and cross-sectional demonstration in Chile
Source: Front Med (Lausanne). 2026 Jan 12;12:1671206. doi: 10.3389/fmed.2025.1671206 (PMC12832715; doi:10.3389/fmed.2025.1671206)
Supplement: SUPPLEMENTARY TABLE 11 — Processed dataframe of Chilean crude and age-standardized mortality rate (ASMR) by Comuna and year. [file Supplementary_Table_11.csv]

	Year	Comuna	Comuna name	Population	Sepsis-related deaths	Wi	Crude rate	Age-adjusted rate	Lower CI	Upper CI
1	2023	1101	Iquique	230595	131	233228	0.0005680956	59.524646419	59.5245444657	59.5247533522
2	2023	1107	Alto Hospicio	140282	47	146337	0.0003350394	34.9454367404	34.9453368089	34.9455453147
3	2023	1401	Pozo Almonte	18452	10	18962	0.0005419467	56.7161360459	56.7157843693	56.7165629259
4	2023	1403	Colchane	1569	2	1546	0.0012746973	129.1866762267	129.1848844596	129.1895703053
5	2023	1405	Pica	6231	1	6348	0.0001604879	16.9504530584	16.9501208372	16.9510924001
6	2023	2101	Antofagasta	441211	270	447224	0.0006119521	64.0691740985	64.0690976684	64.0692530588
7	2023	2102	Mejillones	15659	6	16087	0.0003831662	39.9853679597	39.9850479922	39.9857812185
8	2023	2104	Taltal	13929	7	13999	0.0005025486	52.8219147817	52.8215234794	52.8224085629
9	2023	2201	Calama	195423	80	196820	0.0004093684	42.5514517575	42.551358492	42.5515509981
10	2023	2203	San Pedro de Atacama	10929	5	11121	0.0004574984	47.1447768729	47.1443634734	47.145327326
11	2023	2301	Tocopilla	28333	23	28369	0.0008117743	84.9120298457	84.9116827799	84.9124215311
12	2023	2302	María Elena	6592	2	6429	0.0003033981	30.3196622174	30.3192419187	30.3203444705
13	2023	3101	Copiapó	175240	59	176921	0.0003366811	35.4757226954	35.4756321479	35.4758200898
14	2023	3102	Caldera	19860	8	20057	0.0004028197	42.3302263507	42.329932921	42.3305913557
15	2023	3103	Tierra Amarilla	14419	8	14441	0.0005548235	58.9984271158	58.9980182858	58.9989344951
16	2023	3201	Chañaral	13062	6	12971	0.0004593477	48.833003456	48.8326127186	48.8335068908
17	2023	3202	Diego de Almagro	14019	5	13806	0.0003566588	37.8173481813	37.8170167045	37.8177869324
18	2023	3301	Vallenar	57338	38	57368	0.0006627368	69.8450004744	69.8447783517	69.8452440576
19	2023	3302	Alto del Carmen	5775	2	5785	0.0003463203	36.4814805344	36.4809749379	36.4822821732
20	2023	3303	Freirina	7810	3	7865	0.0003841229	40.8314947085	40.8310326664	40.8321643369
21	2023	3304	Huasco	11525	9	11650	0.0007809111	81.7771346112	81.7766001215	81.777790361
22	2023	4101	La Serena	263144	143	271608	0.0005434287	57.0102722887	57.0101788213	57.0103701176
23	2023	4102	Coquimbo	271095	126	280153	0.0004647817	48.8070136366	48.8069283945	48.8071031322
24	2023	4103	Andacollo	11833	10	11838	0.0008450942	89.3054944737	89.3049409635	89.3061643074
25	2023	4104	La Higuera	4517	4	4548	0.0008855435	93.4262805047	93.4253649462	93.4275377012
26	2023	4105	Paiguano	4705	1	4713	0.0002125399	22.4019855837	22.4015465149	22.4028305477
27	2023	4106	Vicuña	30370	24	30703	0.0007902535	82.9286955255	82.9283636565	82.9290692118
28	2023	4201	Illapel	32987	24	33051	0.0007275593	76.2525760873	76.2522709636	76.2529195927
29	2023	4202	Canela	9524	9	9494	0.0009449811	98.7746679852	98.7740225523	98.7754592743
30	2023	4203	Los Vilos	24170	23	24641	0.0009515929	99.8620265861	99.8616183736	99.8624874983
31	2023	4204	Salamanca	29743	20	30081	0.0006724271	70.7796306669	70.7793204281	70.7799841406
32	2023	4301	Ovalle	123724	74	125046	0.0005981055	62.7946409678	62.7944978597	62.7947936217
33	2023	4302	Combarbalá	13870	4	13839	0.0002883922	29.4228667803	29.422578314	29.423266964
34	2023	4303	Monte Patria	32657	20	32682	0.0006124261	64.4311559757	64.4308735397	64.431477912
35	2023	4304	Punitaqui	12438	5	12585	0.0004019939	42.3991644736	42.3987928361	42.3996563822
36	2023	4305	Río Hurtado	4326	4	4291	0.0009246417	97.1954948179	97.1945423218	97.196802735
37	2023	5101	Valparaíso	319745	217	321852	0.0006786658	70.9863775329	70.9862830676	70.9864755156
38	2023	5102	Casablanca	30212	34	30861	0.0011253806	118.4741715112	118.4737732695	118.4746104795
39	2023	5103	Concón	47642	28	48704	0.0005877167	61.4059009727	61.4056734836	61.4061546499
40	2023	5104	Juan Fernández	1087	1	1121	0.0009199632	98.3554061163	98.3534783951	98.3591159117
41	2023	5105	Puchuncaví	20959	12	21490	0.0005725464	59.9724791535	59.9721398016	59.9728826595
42	2023	5107	Quintero	38040	27	39170	0.0007097792	73.7587358047	73.7584574943	73.7590470528
43	2023	5109	Viña del Mar	369303	229	373551	0.000620087	64.9790310685	64.9789468931	64.9791182853
44	2023	5201	Isla de Pascua	8743	2	8997	0.0002287544	23.6096676636	23.609340394	23.6101914849
45	2023	5301	Los Andes	68788	48	69094	0.0006977961	72.8235637571	72.8233576971	72.8237872873
46	2023	5302	Calle Larga	17388	8	17946	0.0004600874	47.9812930243	47.9809604661	47.9817069149
47	2023	5303	Rinconada	11847	4	12204	0.0003376382	35.5748605148	35.5745118884	35.5753392301
48	2023	5304	San Esteban	21493	6	22010	0.0002791607	29.4289200518	29.4286845761	29.4292234437
49	2023	5401	La Ligua	38259	21	38511	0.0005488905	57.4939121057	57.4936661794	57.4941913783
50	2023	5402	Cabildo	20748	12	20764	0.000578369	60.5336769326	60.5333343693	60.534084394
51	2023	5403	Papudo	6385	7	6492	0.0010963195	115.0440691414	115.0432169002	115.0451445777
52	2023	5404	Petorca	10615	11	10636	0.0010362694	108.9261491761	108.9255054765	108.9269205242
53	2023	5405	Zapallar	8281	8	8454	0.0009660669	100.0217255607	100.0210321925	100.022589229
54	2023	5501	Quillota	100196	90	101729	0.0008982395	93.9144806695	93.9142866083	93.9146863334
55	2023	5502	Calera	53855	58	53945	0.0010769659	112.6030578084	112.6027679523	112.6033697547
56	2023	5503	Hijuelas	19389	14	19537	0.0007220589	74.6349507315	74.634559643	74.6354103727
57	2023	5504	La Cruz	27279	14	28505	0.0005132153	53.8220443148	53.8217623426	53.8223750276
58	2023	5506	Nogales	23621	13	23665	0.0005503577	57.4600022951	57.4596898659	57.4603713475
59	2023	5601	San Antonio	98169	88	98992	0.0008964133	93.1861373553	93.1859426051	93.1863439518
60	2023	5602	Algarrobo	15886	13	16296	0.0008183306	85.3069135947	85.3064497889	85.3074610656
61	2023	5603	Cartagena	26652	18	27476	0.0006753715	70.5709918361	70.5706657782	70.5713663595
62	2023	5604	El Quisco	18593	13	19073	0.0006991879	73.1778867502	73.1774889585	73.17835585
63	2023	5605	El Tabo	15006	6	15375	0.0003998401	41.7908968852	41.7905624952	41.7913277207
64	2023	5606	Santo Domingo	12456	16	12758	0.0012845215	132.6251305527	132.6244804555	132.6258857683
65	2023	5701	San Felipe	86062	49	87601	0.000569357	59.3718944087	59.3717281255	59.3720746741
66	2023	5702	Catemu	15600	14	15824	0.0008974359	94.1421867802	94.141693552	94.1427650996
67	2023	5703	Llaillay	27119	17	27449	0.0006268668	65.2205190257	65.2202089021	65.2208772359
68	2023	5704	Panquehue	7794	7	7889	0.0008981268	94.503196132	94.5024960567	94.5040795515
69	2023	5705	Putaendo	17945	13	18097	0.0007244358	75.5873011702	75.5868901731	75.5877866763
70	2023	5706	Santa María	16827	14	17097	0.0008319962	87.0912251038	87.0907688294	87.0917602752
71	2023	5801	Quilpué	172073	117	175095	0.000679944	70.9439867587	70.9438581789	70.944122013
72	2023	5802	Limache	51289	49	52099	0.0009553705	100.3611374502	100.3608564241	100.3614418914
73	2023	5803	Olmué	20013	17	20480	0.0008494479	88.7981481351	88.797725963	88.7986351025
74	2023	5804	Villa Alemana	145490	118	149327	0.0008110523	84.8961005355	84.8959473334	84.8962616325
75	2023	6101	Rancagua	272290	200	276470	0.000734511	77.4009918657	77.4008845582	77.4011033602
76	2023	6102	Codegua	14504	5	14745	0.0003447325	35.427303858	35.4269930487	35.4277195971
77	2023	6103	Coinco	7983	5	8062	0.000626331	64.4814792293	64.4809136583	64.4822345644
78	2023	6104	Coltauco	21936	12	22347	0.000547046	57.9669019296	57.9665739028	57.9672920637
79	2023	6105	Doñihue	23425	9	23866	0.0003842049	40.6415723339	40.6413067578	40.6418979619
80	2023	6106	Graneros	37793	30	38569	0.0007937978	83.9731708531	83.9728702807	83.973504731
81	2023	6107	Las Cabras	27520	19	27972	0.000690407	73.2229375112	73.2226082315	73.2233140748
82	2023	6108	Machalí	63642	25	65812	0.0003928224	41.3114170929	41.3112550984	41.3115991208
83	2023	6109	Malloa	14274	7	14325	0.0004904021	51.6551172526	51.654734496	51.6556013737
84	2023	6110	Mostazal	28295	9	28806	0.0003180774	33.6802101323	33.6799900441	33.6804799945
85	2023	6111	Olivar	14919	3	15092	0.0002010859	21.3918839708	21.391641904	21.3922347935
86	2023	6112	Peumo	15018	11	15038	0.0007324544	77.2338200385	77.2333634876	77.234367946
87	2023	6113	Pichidegua	21009	9	21133	0.0004283878	45.1089831958	45.1086884302	45.1093445993
88	2023	6114	Quinta de Tilcoco	14194	10	14379	0.000704523	73.9176000272	73.917141726	73.9181561792
89	2023	6115	Rengo	65318	48	66235	0.0007348663	78.0078077329	78.0075870249	78.0080470631
90	2023	6116	Requínoa	31410	13	32030	0.0004138809	43.6372157768	43.6369784728	43.6374962059
91	2023	6117	San Vicente	51910	33	52653	0.0006357157	67.2551547121	67.2549252195	67.2554081431
92	2023	6201	Pichilemu	18587	15	19016	0.0008070157	84.3462697103	84.3458426469	84.346768334
93	2023	6202	La Estrella	3103	4	3092	0.0012890751	133.7449256637	133.7436144581	133.7467362449
94	2023	6203	Litueche	6909	7	6989	0.0010131712	105.4776680571	105.4768861763	105.4786603392
95	2023	6204	Marchihue	7699	8	7730	0.001039096	110.203518609	110.2027549529	110.2044663458
96	2023	6205	Navidad	7081	13	7188	0.0018358989	190.5272728677	190.5262367212	190.5284982672
97	2023	6206	Paredones	6284	6	6235	0.0009548059	100.7824183446	100.7816119337	100.7834573422
98	2023	6301	San Fernando	80547	43	81677	0.0005338498	56.3049293067	56.3047609625	56.305112861
99	2023	6302	Chépica	16106	19	16189	0.0011796846	123.3707198046	123.3701648376	123.3713555033
100	2023	6303	Chimbarongo	38288	19	38602	0.000496239	52.4063181584	52.4060824551	52.4065878703
101	2023	6304	Lolol	7420	3	7489	0.0004043127	42.7815727125	42.7810886037	42.7822743218
102	2023	6305	Nancagua	19589	15	19855	0.0007657359	80.2507290028	80.2503226568	80.2512034884
103	2023	6306	Palmilla	13534	7	13666	0.0005172159	55.0508986825	55.050490868	55.0514133004
104	2023	6307	Peralillo	12100	4	12249	0.0003305785	35.1245448468	35.1242006334	35.1250175024
105	2023	6308	Placilla	9259	11	9303	0.0011880333	124.8505627212	124.8498246772	124.8514492011
106	2023	6309	Pumanque	3520	3	3510	0.0008522727	90.1026104278	90.1015908424	90.1040880928
107	2023	6310	Santa Cruz	42235	36	42914	0.0008523736	89.7792760599	89.7789827017	89.7795987182
108	2023	7101	Talca	241064	242	243586	0.0010038828	106.1668990262	106.1667652337	106.1670375173
109	2023	7102	Constitución	50601	37	50677	0.0007312108	76.7148724848	76.7146252032	76.7151441812
110	2023	7103	Curepto	9209	16	9062	0.0017374308	183.3341701059	183.3332717861	183.3352106589
111	2023	7104	Empedrado	4185	2	4165	0.0004778973	50.5830808408	50.5823798103	50.5841923462
112	2023	7105	Maule	66867	27	70997	0.0004037866	42.6996165157	42.6994553982	42.6997966416
113	2023	7106	Pelarco	9331	4	9482	0.0004286786	44.802496204	44.8020569328	44.8031031022
114	2023	7107	Pencahue	8625	8	8626	0.0009275362	98.0950288274	98.0943490772	98.0958724327
115	2023	7108	Río Claro	15042	5	15215	0.0003324026	34.7110211673	34.7107167542	34.7114260853
116	2023	7109	San Clemente	47590	32	48406	0.0006724102	70.9085107755	70.9082650302	70.908782746
117	2023	7110	San Rafael	10294	5	10502	0.0004857198	51.7036270489	51.7031738559	51.7042269064
118	2023	7201	Cauquenes	44389	61	44498	0.0013742143	145.1377865733	145.1374222894	145.138177771
119	2023	7202	Chanco	9278	13	9233	0.001401164	146.7845593522	146.7837611752	146.7855024394
120	2023	7203	Pelluhue	8361	9	8526	0.0010764263	112.402600079	112.4018653905	112.4035026643
121	2023	7301	Curicó	169681	92	173473	0.0005421939	56.9728234608	56.972706997	56.9729468471
122	2023	7302	Hualañé	10230	9	10219	0.0008797654	92.3889958634	92.3883921221	92.3897361952
123	2023	7303	Licantén	6989	8	6980	0.0011446559	120.3859895118	120.3851549897	120.3870276592
124	2023	7304	Molina	51539	39	52631	0.0007567085	79.3885114554	79.3882621932	79.3887846076
125	2023	7305	Rauco	11632	10	11871	0.0008596974	90.7253457788	90.7247833057	90.7260275765
126	2023	7306	Romeral	16742	14	17109	0.0008362203	88.8630667459	88.8626012618	88.8636120425
127	2023	7307	Sagrada Familia	19692	11	19813	0.0005586025	58.9638612216	58.9635126782	58.9642794842
128	2023	7308	Teno	31639	13	32128	0.0004108853	43.2282335837	43.2279985053	43.2285113846
129	2023	7309	Vichuquén	4329	2	4294	0.0004620005	49.3681564301	49.3674722373	49.3692412389
130	2023	7401	Linares	103303	59	104584	0.0005711354	59.6440083009	59.643856032	59.6441721884
131	2023	7402	Colbún	23262	17	23693	0.0007308056	76.9529020398	76.9525361464	76.9533243388
132	2023	7403	Longaví	33467	20	33862	0.0005976036	62.3619171954	62.3616437645	62.3622293277
133	2023	7404	Parral	45347	32	45810	0.0007056696	74.4963433795	74.4960851988	74.4966290737
134	2023	7405	Retiro	21397	20	21584	0.0009347105	97.4326841594	97.4322569533	97.4331718453
135	2023	7406	San Javier	50985	53	51949	0.0010395214	109.3601708375	109.3598763043	109.3604890711
136	2023	7407	Villa Alegre	17913	9	18159	0.0005024284	53.4154109714	53.4150619977	53.4158381736
137	2023	7408	Yerbas Buenas	19658	15	19940	0.0007630481	79.4607508531	79.46034854	79.4612208006
138	2023	8101	Concepción	239443	156	240075	0.0006515121	68.5173335584	68.5172259936	68.5174459311
139	2023	8102	Coronel	128253	80	129584	0.0006237671	65.6689801504	65.6688361923	65.6691333487
140	2023	8103	Chiguayante	91805	52	92106	0.000566418	59.4660887788	59.4659270824	59.4662636632
141	2023	8104	Florida	11868	4	11876	0.0003370408	34.3600803512	34.3597433671	34.3605493162
142	2023	8105	Hualqui	26632	16	26850	0.000600781	63.1931668258	63.1928570384	63.1935264967
143	2023	8106	Lota	45490	36	45329	0.0007913827	83.7112284963	83.7109549866	83.7115292212
144	2023	8107	Penco	50125	43	50248	0.0008578554	90.4776616788	90.4773911688	90.4779565958
145	2023	8108	San Pedro de la Paz	151833	67	155071	0.0004412743	46.5748883936	46.5747768349	46.5750078245
146	2023	8109	Santa Juana	14870	19	14907	0.0012777404	135.411840201	135.4112312497	135.4125366237
147	2023	8110	Talcahuano	158222	175	158114	0.0011060409	116.659709177	116.6595362893	116.6598892869
148	2023	8111	Tomé	59069	47	59222	0.0007956796	83.9133984567	83.9131584966	83.9136589858
149	2023	8112	Hualpén	97902	71	98189	0.000725215	76.4693405168	76.4691625883	76.4695305996
150	2023	8201	Lebu	27146	35	27153	0.0012893244	136.1699454796	136.16949423	136.1704424719
151	2023	8202	Arauco	38890	21	38986	0.0005399846	57.1311270695	57.1308826599	57.1314047113
152	2023	8203	Cañete	37349	30	37530	0.0008032344	84.9170998874	84.9167959493	84.9174374311
153	2023	8204	Contulmo	6351	3	6359	0.0004723666	50.2703057355	50.2697368855	50.2711301586
154	2023	8205	Curanilahue	33938	26	33942	0.0007661029	81.195738691	81.1954265648	81.1960881027
155	2023	8206	Los Álamos	22856	25	23046	0.0010938047	114.8523451123	114.8518947194	114.8528512607
156	2023	8207	Tirúa	11088	6	11120	0.0005411255	56.2686525715	56.2682019775	56.2692376347
157	2023	8301	Los Angeles	222593	205	224828	0.0009209634	97.5685076074	97.5683740141	97.5686463243
158	2023	8302	Antuco	4322	4	4328	0.0009254975	98.1416017429	98.1406399752	98.1429223913
159	2023	8303	Cabrero	31023	37	31172	0.0011926635	126.1290742763	126.1286677701	126.1295206705
160	2023	8304	Laja	23913	18	23924	0.0007527286	79.6241713862	79.6238035028	79.6245938296
161	2023	8305	Mulchén	31109	22	31130	0.0007071908	74.1592999217	74.1589898957	74.1596513943
162	2023	8306	Nacimiento	28016	25	28040	0.0008923472	93.7778116185	93.7774438668	93.778224902
163	2023	8307	Negrete	10539	6	10599	0.000569314	60.6672065546	60.6667211257	60.6678319919
164	2023	8308	Quilaco	4187	7	4178	0.0016718414	175.1445888154	175.1432909336	175.1462308666
165	2023	8309	Quilleco	10000	11	9973	0.0011	115.864337452	115.8636526151	115.8651591029
166	2023	8310	San Rosendo	3565	5	3539	0.0014025245	148.7819378727	148.7806337683	148.7836640179
167	2023	8311	Santa Bárbara	14657	9	14687	0.0006140411	65.371235414	65.3708083305	65.3717582358
168	2023	8312	Tucapel	15379	14	15477	0.0009103323	96.0920005126	96.0914970478	96.0925908896
169	2023	8313	Yumbel	22194	31	22216	0.0013967739	146.5320160587	146.531500074	146.5325881798
170	2023	8314	Alto Biobío	6803	3	6818	0.0004409819	47.3146615028	47.3141260984	47.3154374539
171	2023	9101	Temuco	308175	190	311135	0.0006165328	64.8512115874	64.8511193477	64.8513075231
172	2023	9102	Carahue	25514	25	25516	0.0009798542	102.8633518094	102.8629485219	102.8638046219
173	2023	9103	Cunco	18067	19	18068	0.0010516411	110.5304621191	110.5299650809	110.5310305001
174	2023	9104	Curarrehue	7860	5	7885	0.0006361323	66.4609896896	66.4604068401	66.4617649226
175	2023	9105	Freire	25487	25	25485	0.0009808922	103.2434265228	103.2430217654	103.2438808601
176	2023	9106	Galvarino	12588	10	12548	0.0007944074	83.0662154778	83.0657004175	83.0668406419
177	2023	9107	Gorbea	15098	13	15054	0.0008610412	89.9183046611	89.9178156924	89.9188824302
178	2023	9108	Lautaro	41624	39	42133	0.0009369594	98.9773136514	98.9770029664	98.9776538408
179	2023	9109	Loncoche	24784	28	24783	0.0011297611	117.0045666146	117.00413304	117.0050508007
180	2023	9110	Melipeuco	6309	4	6328	0.0006340149	66.852918377	66.852263232	66.8538179874
181	2023	9111	Nueva Imperial	34077	33	34218	0.0009683951	101.5257563411	101.5254098599	101.5261392383
182	2023	9112	Padre Las Casas	84619	51	86093	0.0006027015	63.5386682665	63.5384938405	63.5388569803
183	2023	9113	Perquenco	7262	3	7276	0.0004131093	42.5741253322	42.5736431985	42.5748317129
184	2023	9114	Pitrufquen	26499	24	26730	0.0009056946	95.2386646684	95.238283568	95.2390936319
185	2023	9115	Pucón	30508	16	30901	0.0005244526	55.4508668223	55.4505950634	55.451181865
186	2023	9116	Saavedra	12693	12	12630	0.000945403	98.0927886674	98.0922334432	98.09345034
187	2023	9117	Teodoro Schmidt	15759	7	15728	0.0004441906	45.9403052543	45.9399647558	45.940737102
188	2023	9118	Toltén	9966	4	9909	0.0004013646	42.2973202385	42.2969057334	42.297889415
189	2023	9119	Vilcún	32238	14	33260	0.0004342701	45.7104681526	45.7102286616	45.710749106
190	2023	9120	Villarrica	60327	32	61009	0.0005304424	55.8156757141	55.8154822834	55.8158897703
191	2023	9121	Cholchol	12578	14	12707	0.0011130545	117.844232287	117.8436149933	117.8449554228
192	2023	9201	Angol	56644	47	56934	0.0008297437	87.0976548292	87.0974057569	87.0979252987
193	2023	9202	Collipulli	26468	13	26638	0.0004911591	51.4767884602	51.4765085413	51.477119191
194	2023	9203	Curacautín	18210	24	18209	0.0013179572	138.88930826	138.8887525562	138.8899334982
195	2023	9204	Ercilla	8405	3	8366	0.0003569304	37.8610633048	37.8606348756	37.8616842188
196	2023	9205	Lonquimay	11101	8	11119	0.0007206558	76.2927709082	76.2922422369	76.2934270167
197	2023	9206	Los Sauces	7484	3	7459	0.0004008552	42.3956622574	42.3951825154	42.3963575378
198	2023	9207	Lumaco	9947	8	9887	0.0008042626	83.9127642049	83.912182526	83.9134887018
199	2023	9208	Purén	12118	14	12069	0.0011553062	122.2400320843	122.2393917644	122.2407821943
200	2023	9209	Renaico	10964	4	11036	0.0003648304	38.6232982204	38.6229197199	38.6238179572
201	2023	9210	Traiguén	19287	28	19249	0.0014517551	152.5529061172	152.5523409777	152.5535360991
202	2023	9211	Victoria	35541	31	35556	0.0008722321	91.9540621503	91.9537384208	91.9544208723
203	2023	10101	Puerto Montt	278255	122	283552	0.0004384467	46.6457779111	46.645695102	46.6458649397
204	2023	10102	Calbuco	37429	29	37813	0.0007748003	81.9930346688	81.9927361107	81.9933671295
205	2023	10103	Cochamó	3960	4	3932	0.001010101	105.0602554842	105.0592255654	105.0616769829
206	2023	10104	Fresia	12593	11	12551	0.0008735012	92.5492513877	92.5487043628	92.5499076806
207	2023	10105	Frutillar	20678	12	20951	0.0005803269	61.4407772056	61.4404294734	61.4411912004
208	2023	10106	Los Muermos	17831	21	17832	0.0011777242	124.0095913432	124.0090607244	124.0101946779
209	2023	10107	Llanquihue	18811	17	18912	0.0009037265	96.6045579326	96.6040986535	96.6050876844
210	2023	10108	Maullín	14775	20	14697	0.0013536379	142.5745767311	142.5739516288	142.5752897434
211	2023	10109	Puerto Varas	50669	22	51951	0.0004341905	46.4893486209	46.4891543389	46.4895684917
212	2023	10201	Castro	48482	44	48955	0.0009075533	96.1598931676	96.1596089197	96.1602028617
213	2023	10202	Ancud	42516	43	42531	0.0010113839	107.6618181157	107.6614962619	107.6621688992
214	2023	10203	Chonchi	16213	17	16324	0.0010485413	111.8602899101	111.8597580495	111.860903498
215	2023	10204	Curaco de Vélez	4120	8	4151	0.0019417476	207.5496173304	207.5481791138	207.5514022318
216	2023	10205	Dalcahue	15368	10	15546	0.0006507028	69.3719039366	69.3714738865	69.3724250836
217	2023	10206	Puqueldón	4191	1	4184	0.0002386065	25.290911691	25.2904160007	25.2918656204
218	2023	10207	Queilén	5543	5	5539	0.0009020386	93.5022263975	93.5014061402	93.5033230053
219	2023	10208	Quellón	29942	19	30320	0.0006345601	67.5168540999	67.5165503626	67.5172020795
220	2023	10209	Quemchi	8760	8	8741	0.000913242	96.4624070594	96.4617382977	96.4632392836
221	2023	10210	Quinchao	8212	4	8159	0.0004870921	51.0583894901	51.0578889212	51.0590807365
222	2023	10301	Osorno	175670	126	176896	0.0007172539	76.3205662818	76.3204329871	76.3207062149
223	2023	10302	Puerto Octay	9089	7	9025	0.0007701617	82.3882556198	82.3876452914	82.3890257883
224	2023	10303	Purranque	20998	22	20937	0.0010477188	111.6335073915	111.6330408662	111.6340353661
225	2023	10304	Puyehue	11813	13	11823	0.0011004825	114.8022977596	114.8016733265	114.8030370977
226	2023	10305	Río Negro	14133	12	14037	0.0008490766	89.0622331522	89.0617290241	89.0628340324
227	2023	10306	San Juan de la Costa	7482	11	7379	0.0014701951	152.2911587691	152.2902582662	152.2922434041
228	2023	10307	San Pablo	10543	12	10522	0.001138196	121.3381433573	121.3374568357	121.3389590288
229	2023	10401	Chaitén	5061	2	5094	0.0003951788	42.2791556685	42.2785697221	42.2800847046
230	2023	10402	Futaleufú	2889	2	2938	0.0006922811	74.4086184992	74.4075872708	74.4102535435
231	2023	10403	Hualaihué	9579	6	9605	0.0006263702	65.7462307336	65.7457043852	65.7469132073
232	2023	11101	Coyhaique	61885	27	62193	0.0004362931	45.9983367544	45.9981631971	45.9985307645
233	2023	11102	Lago Verde	915	1	912	0.0010928962	115.2721547458	115.269895464	115.2765026116
234	2023	11201	Aysén	25180	18	25250	0.0007148531	74.561013491	74.5606688874	74.5614101496
235	2023	11202	Cisnes	5865	4	5878	0.0006820119	72.1419926695	72.1412856927	72.1429634527
236	2023	11203	Guaitecas	1608	1	1612	0.0006218905	65.8438901223	65.842599612	65.8463736397
237	2023	11301	Cochrane	3731	1	3751	0.0002680247	27.1594241536	27.1588918412	27.1604847398
238	2023	11401	Chile Chico	5157	3	5169	0.0005817336	60.4616864341	60.4610021089	60.4626840741
239	2023	11402	Río Ibáñez	2711	5	2714	0.0018443379	196.2396920118	196.2379719304	196.2419687545
240	2023	12101	Punta Arenas	144938	86	146465	0.0005933572	61.8566684108	61.856537664	61.8568071503
241	2023	12301	Porvenir	7570	1	7697	0.0001321004	12.9920748344	12.9918201956	12.9925848672
242	2023	12401	Natales	24447	11	24809	0.000449953	47.0713211346	47.0710429664	47.0716544648
243	2023	13101	Santiago	536089	232	552151	0.000432764	45.6030563179	45.6029976191	45.6031171325
244	2023	13102	Cerrillos	90060	53	90268	0.0005884966	61.3937024206	61.3935370923	61.3938810532
245	2023	13103	Cerro Navia	140581	182	138677	0.0012946273	135.4359397687	135.435742966	135.4361446297
246	2023	13104	Conchalí	137678	110	135654	0.0007989657	83.4576673169	83.4575113078	83.4578317115
247	2023	13105	El Bosque	170536	109	169168	0.0006391612	67.0917206965	67.0915947321	67.0918534275
248	2023	13106	Estación Central	219897	123	223849	0.0005593528	58.7372422978	58.7371384749	58.7373513608
249	2023	13107	Huechuraba	117121	73	119487	0.000623287	65.3956483924	65.3954983629	65.395808468
250	2023	13108	Independencia	151890	120	155387	0.0007900454	82.5215441093	82.5213964123	82.5216994186
251	2023	13109	La Cisterna	101377	109	101398	0.0010751946	112.824360161	112.8241483303	112.8245833681
252	2023	13110	La Florida	406796	359	407764	0.0008825062	92.1456063688	92.1455110321	92.1457044255
253	2023	13111	La Granja	120249	121	118394	0.0010062454	105.2098923801	105.2097048956	105.2100893941
254	2023	13112	La Pintana	189151	153	188806	0.0008088776	84.320090075	84.3199564305	84.3202297407
255	2023	13113	La Reina	99686	100	98722	0.0010031499	105.0023541338	105.0021483213	105.0025715128
256	2023	13114	Las Condes	341183	273	345985	0.0008001571	84.043700277	84.0436005759	84.0438032477
257	2023	13115	Lo Barnechea	129790	48	132248	0.0003698282	38.7597118205	38.7596021599	38.7598307326
258	2023	13116	Lo Espejo	101615	129	99774	0.0012694976	132.8772852717	132.877055926	132.8775258937
259	2023	13117	Lo Prado	102923	93	101223	0.0009035881	94.2456460035	94.2454544184	94.2458488869
260	2023	13118	Macul	137735	107	138951	0.0007768541	81.4653897532	81.4652353828	81.4655524975
261	2023	13119	Maipú	586337	389	587189	0.000663441	69.3652474335	69.3651784915	69.365318261
262	2023	13120	Ñuñoa	263319	189	270521	0.0007177606	75.3063614589	75.3062540908	75.3064731045
263	2023	13121	Pedro Aguirre Cerda	105483	148	103434	0.0014030697	146.6180498669	146.6178136064	146.6182969021
264	2023	13122	Peñalolén	271854	197	273909	0.0007246537	75.740531424	75.7404256381	75.7406413594
265	2023	13123	Providencia	162837	152	165134	0.0009334488	97.8910072506	97.8908516047	97.8911698832
266	2023	13124	Pudahuel	260129	192	262943	0.0007380953	77.2421238396	77.242014563	77.2422374583
267	2023	13125	Quilicura	271385	91	279737	0.000335317	35.121801664	35.1217294939	35.1218781203
268	2023	13126	Quinta Normal	140964	125	142670	0.0008867512	93.1827699655	93.1826065968	93.1829414762
269	2023	13127	Recoleta	196073	126	197824	0.0006426178	67.3251726677	67.3250550947	67.3252960914
270	2023	13128	Renca	162854	127	163267	0.0007798396	81.4407622147	81.4406205365	81.440910934
271	2023	13129	San Joaquín	103420	132	102811	0.0012763489	133.6143809756	133.6141530001	133.6146200163
272	2023	13130	San Miguel	142549	126	148387	0.0008839066	92.6790464879	92.6788846355	92.6792163916
273	2023	13131	San Ramón	84495	94	82919	0.0011124919	116.7303934071	116.7301574014	116.7306431602
274	2023	13132	Vitacura	97388	72	96671	0.0007393108	77.3905043464	77.3903255763	77.3906951418
275	2023	13201	Puente Alto	664370	470	671142	0.0007074371	74.0133191992	74.0132522758	74.0133877808
276	2023	13202	Pirque	32412	27	33617	0.0008330248	86.996921382	86.9965931501	86.9972882569
277	2023	13203	San José de Maipo	19330	25	19700	0.0012933264	135.3197695165	135.3192390286	135.3203649965
278	2023	13301	Colina	193594	71	201012	0.0003667469	38.310632657	38.3105435256	38.3107278666
279	2023	13302	Lampa	139266	56	146646	0.0004021082	42.1526738727	42.1525634461	42.1527928829
280	2023	13303	Tiltil	22262	19	22695	0.0008534723	88.9831142688	88.9827140523	88.9835725602
281	2023	13401	San Bernardo	345583	229	351625	0.0006626483	69.3353225263	69.3352327036	69.3354156017
282	2023	13402	Buin	116032	84	119885	0.0007239382	75.8291593512	75.8289971532	75.829331625
283	2023	13403	Calera de Tango	29880	17	30678	0.0005689424	59.9343991423	59.9341142378	59.9347275628
284	2023	13404	Paine	87059	46	89543	0.0005283773	55.3478637123	55.3477037401	55.3480375379
285	2023	13501	Melipilla	147275	153	150466	0.0010388729	108.9068972036	108.9067246137	108.9070775209
286	2023	13502	Alhué	7756	3	7954	0.0003867973	40.8114540798	40.8109922644	40.8121233795
287	2023	13503	Curacaví	37932	23	38803	0.0006063482	63.3133296078	63.3130708061	63.3136218339
288	2023	13504	María Pinto	15503	6	15838	0.0003870219	39.9663667865	39.9660468246	39.9667814294
289	2023	13505	San Pedro	12412	10	12669	0.0008056719	84.8800237205	84.8794976391	84.880660361
290	2023	13601	Talagante	84670	51	86348	0.0006023385	63.0032459043	63.0030729713	63.0034330061
291	2023	13602	El Monte	41711	23	42723	0.0005514133	57.3964818614	57.3962472108	57.3967470098
292	2023	13603	Isla de Maipo	41876	21	42887	0.0005014806	52.4929759069	52.4927513533	52.4932310001
293	2023	13604	Padre Hurtado	79925	32	83549	0.0004003754	41.910840563	41.9106953094	41.9110013197
294	2023	13605	Peñaflor	105498	73	108142	0.0006919562	72.5089555862	72.5087892231	72.5091330938
295	2023	14101	Valdivia	180848	117	183287	0.0006469521	68.3532145475	68.353090649	68.3533448917
296	2023	14102	Corral	5432	6	5416	0.0011045655	116.0226856219	116.0217569262	116.0238861325
297	2023	14103	Lanco	17957	8	18140	0.0004455087	47.4067998673	47.4064713616	47.40720756
298	2023	14104	Los Lagos	20523	14	20513	0.0006821615	72.3432215206	72.3428424978	72.3436659414
299	2023	14105	Máfil	7381	5	7366	0.000677415	69.8722079289	69.8715949791	69.8730274112
300	2023	14106	Mariquina	23830	12	24175	0.0005035669	53.8133182061	53.8130137346	53.8136799554
301	2023	14107	Paillaco	20915	27	20965	0.0012909395	136.72872094	136.7282050916	136.729297305
302	2023	14108	Panguipulli	36178	42	36254	0.0011609265	122.3799239445	122.3795536987	122.3803281234
303	2023	14201	La Unión	39668	38	39740	0.000957951	100.8402437021	100.8399229758	100.8405955065
304	2023	14202	Futrono	15211	6	15162	0.0003944514	41.5086395606	41.5083072842	41.5090692148
305	2023	14203	Lago Ranco	10280	14	10262	0.0013618677	141.5009865641	141.5002449187	141.5018585839
306	2023	14204	Río Bueno	32982	46	33013	0.0013947001	146.6205718812	146.6201480096	146.6210326934
307	2023	15101	Arica	255195	117	259064	0.0004584729	47.7360040839	47.7359175703	47.736095083
308	2023	15201	Putre	2559	2	2578	0.0007815553	79.9547684819	79.9536601979	79.9565414516
309	2023	16101	Chillán	202826	148	205318	0.0007296895	77.2849595885	77.2848350466	77.2850898166
310	2023	16102	Bulnes	22732	23	22770	0.0010117895	106.9164628172	106.916025786	106.9169561263
311	2023	16103	Chillán Viejo	35176	14	35965	0.0003979986	42.2929398645	42.2927182914	42.2931996416
312	2023	16104	El Carmen	12234	12	12158	0.000980873	102.3971201063	102.3965404497	102.3978112024
313	2023	16105	Pemuco	8600	9	8566	0.0010465116	111.6524958135	111.6517663651	111.6533887805
314	2023	16106	Pinto	12110	10	12247	0.0008257638	87.0706808333	87.0701410593	87.0713349691
315	2023	16107	Quillón	19182	21	19421	0.0010947764	114.845436572	114.8449451761	114.8459951202
316	2023	16108	San Ignacio	16614	11	16584	0.0006620922	70.5039827645	70.5035661208	70.5044820304
317	2023	16109	Yungay	18784	13	18882	0.0006920784	73.3559699909	73.3555711547	73.3564407925
318	2023	16201	Quirihue	12234	20	12244	0.0016347883	173.8279083353	173.8271465157	173.8287758837
319	2023	16202	Cobquecura	5238	4	5211	0.0007636502	80.5006731384	80.4998842482	80.5017564007
320	2023	16203	Coelemu	16894	20	16906	0.0011838523	125.0477499582	125.0472017989	125.0483748069
321	2023	16204	Ninhue	5370	7	5337	0.0013035382	137.665612087	137.6645922665	137.6668989903
322	2023	16205	Portezuelo	4891	7	4859	0.0014312002	152.2074442748	152.2063167291	152.2088671157
323	2023	16206	Ránquil	6290	9	6294	0.0014308426	148.8701607873	148.8691877375	148.8713562117
324	2023	16207	Treguaco	5752	3	5779	0.0005215577	53.8300160433	53.8294064247	53.8309093698
325	2023	16301	San Carlos	56886	72	57222	0.0012656893	133.6155536498	133.6152449237	133.6158832837
326	2023	16302	Coihueco	28908	17	29222	0.0005880725	62.8301776853	62.8298790154	62.8305219737
327	2023	16303	Ñiquén	11541	9	11512	0.0007798284	82.6453771756	82.6448372366	82.6460381514
328	2023	16304	San Fabián	4761	5	4823	0.0010501995	111.4652496838	111.4642726678	111.4665428864
329	2023	16305	San Nicolás	12414	14	12556	0.001127759	118.1801383567	118.1795190262	118.1808658137
