# Supplementary material for: A data science-led strategy to assess the subnational burden of sepsis using official records: a longitudinal description and cross-sectional demonstration in Chile
Source: Front Med (Lausanne). 2026 Jan 12;12:1671206. doi: 10.3389/fmed.2025.1671206 (PMC12832715; doi:10.3389/fmed.2025.1671206)
Supplement: SUPPLEMENTARY TABLE 12 — Processed dataframe of the quotient between Chilean age-standardized mortality rate (ASMR) and age-standardized incidence rate (ASIR) by year, Comuna, and age group. [file Supplementary_Table_12.csv]

	Year	Comuna	Comuna name	Age group	ASIR	ASMR	Excess
1	2023	1101	Iquique	0	144.577347735969	0.840565975209122	0.00581395348837209
2	2023	1101	Iquique	01-19	298.438822894558	0.425732985584248	0.0014265335235378
3	2023	1101	Iquique	20-39	259.963755234537	1.27225328826038	0.00489396411092985
4	2023	1101	Iquique	40-59	220.636868374202	7.47176645888732	0.0338645418326693
5	2023	1101	Iquique	60+	286.999714324963	49.5143277110159	0.172523961661342
6	2023	1107	Alto Hospicio	0	126.585208955983	0	0
7	2023	1107	Alto Hospicio	01-19	257.407270077735	1.4104507949465	0.00547945205479452
8	2023	1107	Alto Hospicio	20-39	172.99136784939	1.40073982064284	0.00809716599190283
9	2023	1107	Alto Hospicio	40-59	146.531606403453	9.47716857335768	0.0646766169154229
10	2023	1107	Alto Hospicio	60+	126.124398369664	22.6570775514367	0.179640718562874
11	2023	1401	Pozo Almonte	0	0	0	NA
12	2023	1401	Pozo Almonte	01-19	149.423498795329	10.6731070568092	0.0714285714285714
13	2023	1401	Pozo Almonte	20-39	47.7818402678267	0	0
14	2023	1401	Pozo Almonte	40-59	16.5000297024782	0	0
15	2023	1401	Pozo Almonte	60+	109.352193849056	46.0430289890764	0.421052631578947
16	2023	1402	Camiña	0	0	0	NA
17	2023	1402	Camiña	01-19	0	0	NA
18	2023	1402	Camiña	20-39	0	0	NA
19	2023	1402	Camiña	40-59	0	0	NA
20	2023	1402	Camiña	60+	0	0	NA
21	2023	1403	Colchane	0	0	0	NA
22	2023	1403	Colchane	01-19	0	62.0658196800993	Inf
23	2023	1403	Colchane	20-39	62.0649294646707	0	0
24	2023	1403	Colchane	40-59	0	0	NA
25	2023	1403	Colchane	60+	0	67.12085654664	Inf
26	2023	1404	Huara	0	0	0	NA
27	2023	1404	Huara	01-19	31.5648338792022	0	0
28	2023	1404	Huara	20-39	31.4198598457007	0	0
29	2023	1404	Huara	40-59	98.2763435930674	0	0
30	2023	1404	Huara	60+	103.064203560424	0	0
31	2023	1405	Pica	0	0	0	NA
32	2023	1405	Pica	01-19	188.090146133394	0	0
33	2023	1405	Pica	20-39	46.9140231534503	0	0
34	2023	1405	Pica	40-59	48.5008699948445	0	0
35	2023	1405	Pica	60+	67.8018122336233	16.9504530584058	0.25
36	2023	2101	Antofagasta	0	56.5816341962357	0.442044017158091	0.0078125
37	2023	2101	Antofagasta	01-19	181.487028881002	0.222683471019634	0.00122699386503067
38	2023	2101	Antofagasta	20-39	220.159198554382	1.10632763092654	0.0050251256281407
39	2023	2101	Antofagasta	40-59	198.484098147368	8.58937032918436	0.0432748538011696
40	2023	2101	Antofagasta	60+	256.131054674283	53.7087486502458	0.209692451071761
41	2023	2102	Mejillones	0	0	0	NA
42	2023	2102	Mejillones	01-19	106.864880259127	0	0
43	2023	2102	Mejillones	20-39	131.067947321026	0	0
44	2023	2102	Mejillones	40-59	150.600590444621	13.0957035169236	0.0869565217391304
45	2023	2102	Mejillones	60+	383.177718309313	26.8896644427588	0.0701754385964912
46	2023	2103	Sierra Gorda	0	0	0	NA
47	2023	2103	Sierra Gorda	01-19	0	0	NA
48	2023	2103	Sierra Gorda	20-39	0	0	NA
49	2023	2103	Sierra Gorda	40-59	0	0	NA
50	2023	2103	Sierra Gorda	60+	0	0	NA
51	2023	2104	Taltal	0	0	0	NA
52	2023	2104	Taltal	01-19	231.173486459713	0	0
53	2023	2104	Taltal	20-39	238.158481500412	0	0
54	2023	2104	Taltal	40-59	337.473394304643	0	0
55	2023	2104	Taltal	60+	475.397233035045	52.8219147816717	0.111111111111111
56	2023	2201	Calama	0	137.591184148519	0.997037566293616	0.0072463768115942
57	2023	2201	Calama	01-19	307.349524126002	1.0044102095621	0.00326797385620915
58	2023	2201	Calama	20-39	256.999469794672	2.00389450132298	0.00779727095516569
59	2023	2201	Calama	40-59	282.537573449033	7.33863827140345	0.025974025974026
60	2023	2201	Calama	60+	322.83590905821	31.2074712089603	0.0966666666666667
61	2023	2202	Ollagüe	0	0	0	NA
62	2023	2202	Ollagüe	01-19	0	0	NA
63	2023	2202	Ollagüe	20-39	0	0	NA
64	2023	2202	Ollagüe	40-59	0	0	NA
65	2023	2202	Ollagüe	60+	0	0	NA
66	2023	2203	San Pedro de Atacama	0	17.8546129915598	8.92730649577991	0.5
67	2023	2203	San Pedro de Atacama	01-19	89.6961040773297	0	0
68	2023	2203	San Pedro de Atacama	20-39	8.98999400446723	0	0
69	2023	2203	San Pedro de Atacama	40-59	56.2600889486432	9.37668149144053	0.166666666666667
70	2023	2203	San Pedro de Atacama	60+	48.0679814760621	28.8407888856373	0.6
71	2023	2301	Tocopilla	0	10.2770381675296	3.42567938917654	0.333333333333333
72	2023	2301	Tocopilla	01-19	241.411376803349	0	0
73	2023	2301	Tocopilla	20-39	175.418479225447	0	0
74	2023	2301	Tocopilla	40-59	226.882065734945	3.60130263071341	0.0158730158730159
75	2023	2301	Tocopilla	60+	589.701076395516	77.8850478258229	0.132075471698113
76	2023	2302	María Elena	0	0	14.8310526068288	Inf
77	2023	2302	María Elena	01-19	0	0	NA
78	2023	2302	María Elena	20-39	0	0	NA
79	2023	2302	María Elena	40-59	15.4886096105834	15.4886096105834	1
80	2023	2302	María Elena	60+	31.8020602806898	0	0
81	2023	3101	Copiapó	0	131.643837874302	0.557812872348739	0.00423728813559322
82	2023	3101	Copiapó	01-19	248.174079257013	0.564031998311394	0.00227272727272727
83	2023	3101	Copiapó	20-39	279.389447357985	1.11532713516162	0.00399201596806387
84	2023	3101	Copiapó	40-59	275.645449910599	2.2875141071419	0.00829875518672199
85	2023	3101	Copiapó	60+	319.220494948416	30.951036582451	0.096958174904943
86	2023	3102	Caldera	0	93.5155320158062	4.92187010609507	0.0526315789473684
87	2023	3102	Caldera	01-19	89.231600069277	0	0
88	2023	3102	Caldera	20-39	54.0624187649792	0	0
89	2023	3102	Caldera	40-59	100.650521363138	0	0
90	2023	3102	Caldera	60+	96.1929160574996	37.4083562445832	0.388888888888889
91	2023	3103	Tierra Amarilla	0	54.0059204686266	0	0
92	2023	3103	Tierra Amarilla	01-19	41.1054887414459	0	0
93	2023	3103	Tierra Amarilla	20-39	40.7368776400526	0	0
94	2023	3103	Tierra Amarilla	40-59	104.294309980942	0	0
95	2023	3103	Tierra Amarilla	60+	140.121264400075	58.9984271158211	0.421052631578947
96	2023	3201	Chañaral	0	0	0	NA
97	2023	3201	Chañaral	01-19	135.596981873629	0	0
98	2023	3201	Chañaral	20-39	126.926248195772	0	0
99	2023	3201	Chañaral	40-59	236.813111119993	0	0
100	2023	3201	Chañaral	60+	585.996041472357	48.8330034560298	0.0833333333333333
101	2023	3202	Diego de Almagro	0	0	0	NA
102	2023	3202	Diego de Almagro	01-19	77.3116577535781	0	0
103	2023	3202	Diego de Almagro	20-39	133.38371730936	0	0
104	2023	3202	Diego de Almagro	40-59	171.507201088698	0	0
105	2023	3202	Diego de Almagro	60+	173.959801634156	37.8173481813382	0.217391304347826
106	2023	3301	Vallenar	0	50.7869311913941	0	0
107	2023	3301	Vallenar	01-19	359.820613611184	1.71343149338659	0.00476190476190476
108	2023	3301	Vallenar	20-39	249.790945717871	1.69925813413518	0.00680272108843537
109	2023	3301	Vallenar	40-59	261.028819816053	3.48038426421404	0.0133333333333333
110	2023	3301	Vallenar	60+	466.584867613039	62.9519265827117	0.134920634920635
111	2023	3302	Alto del Carmen	0	0	0	NA
112	2023	3302	Alto del Carmen	01-19	84.5900280558062	0	0
113	2023	3302	Alto del Carmen	20-39	67.3004897723999	0	0
114	2023	3302	Alto del Carmen	40-59	34.4338807260156	0	0
115	2023	3302	Alto del Carmen	60+	109.444441603208	36.4814805344025	0.333333333333333
116	2023	3303	Freirina	0	0	0	NA
117	2023	3303	Freirina	01-19	62.7496371791917	0	0
118	2023	3303	Freirina	20-39	74.9567557178551	0	0
119	2023	3303	Freirina	40-59	25.4925622372547	0	0
120	2023	3303	Freirina	60+	244.988968251	40.8314947085	0.166666666666667
121	2023	3304	Huasco	0	41.7179387136469	8.34358774272937	0.2
122	2023	3304	Huasco	01-19	101.996210694961	0	0
123	2023	3304	Huasco	20-39	169.422008240558	0	0
124	2023	3304	Huasco	40-59	216.825284820444	0	0
125	2023	3304	Huasco	60+	431.422087852456	73.4335468685032	0.170212765957447
126	2023	4101	La Serena	0	167.112176921805	0.742720786319133	0.00444444444444445
127	2023	4101	La Serena	01-19	299.613860401585	0.37358336708427	0.00124688279301746
128	2023	4101	La Serena	20-39	190.041082538735	2.23140214331196	0.0117416829745597
129	2023	4101	La Serena	40-59	208.675726673902	5.32142108093738	0.0255009107468124
130	2023	4101	La Serena	60+	298.909412700057	48.3411449110605	0.161725067385445
131	2023	4102	Coquimbo	0	92.6699821778674	0.360583588240729	0.00389105058365759
132	2023	4102	Coquimbo	01-19	260.184750577377	0	0
133	2023	4102	Coquimbo	20-39	178.192517451923	1.44578107466063	0.00811359026369168
134	2023	4102	Coquimbo	40-59	170.129410078446	5.16661982884652	0.0303687635574837
135	2023	4102	Coquimbo	60+	269.37986991388	41.8340291448261	0.155297532656023
136	2023	4103	Andacollo	0	0	0	NA
137	2023	4103	Andacollo	01-19	90.8774759365988	0	0
138	2023	4103	Andacollo	20-39	65.9636372407107	0	0
139	2023	4103	Andacollo	40-59	109.746475289647	0	0
140	2023	4103	Andacollo	60+	589.416263526479	89.305494473709	0.151515151515152
141	2023	4104	La Higuera	0	0	0	NA
142	2023	4104	La Higuera	01-19	108.089912127085	0	0
143	2023	4104	La Higuera	20-39	0	0	NA
144	2023	4104	La Higuera	40-59	88.0950474133173	0	0
145	2023	4104	La Higuera	60+	93.4262805047072	93.4262805047072	1
146	2023	4105	Paiguano	0	0	0	NA
147	2023	4105	Paiguano	01-19	270.570932147857	0	0
148	2023	4105	Paiguano	20-39	62.1721740630389	0	0
149	2023	4105	Paiguano	40-59	21.1393230701527	0	0
150	2023	4105	Paiguano	60+	627.255596342575	22.4019855836634	0.0357142857142857
151	2023	4106	Vicuña	0	0	0	NA
152	2023	4106	Vicuña	01-19	225.69083029959	0	0
153	2023	4106	Vicuña	20-39	167.471526075477	6.4412125413645	0.0384615384615385
154	2023	4106	Vicuña	40-59	256.368205073625	3.28677185991827	0.0128205128205128
155	2023	4106	Vicuña	60+	449.661511191344	73.2007111241723	0.162790697674419
156	2023	4201	Illapel	0	215.439526891128	0	0
157	2023	4201	Illapel	01-19	335.13750116054	0	0
158	2023	4201	Illapel	20-39	148.219409929521	0	0
159	2023	4201	Illapel	40-59	150.828831755823	9.04972990534939	0.06
160	2023	4201	Illapel	60+	467.219787740912	67.2028461819121	0.143835616438356
161	2023	4202	Canela	0	0	0	NA
162	2023	4202	Canela	01-19	0	0	NA
163	2023	4202	Canela	20-39	10.2000295407384	0	0
164	2023	4202	Canela	40-59	62.2872488083964	10.3812081347327	0.166666666666667
165	2023	4202	Canela	60+	243.082014588875	88.3934598505	0.363636363636364
166	2023	4203	Los Vilos	0	40.439871484089	4.0439871484089	0.1
167	2023	4203	Los Vilos	01-19	125.205276501308	0	0
168	2023	4203	Los Vilos	20-39	214.518985868383	0	0
169	2023	4203	Los Vilos	40-59	231.305027009063	8.26089382175226	0.0357142857142857
170	2023	4203	Los Vilos	60+	608.522162030542	87.5571456159054	0.143884892086331
171	2023	4204	Salamanca	0	0	0	NA
172	2023	4204	Salamanca	01-19	246.475739060854	0	0
173	2023	4204	Salamanca	20-39	177.823045198778	3.29301935553292	0.0185185185185185
174	2023	4204	Salamanca	40-59	157.301307007019	0	0
175	2023	4204	Salamanca	60+	415.57544860145	67.4866113113465	0.162393162393162
176	2023	4301	Ovalle	0	125.238511816974	1.57532719266634	0.0125786163522013
177	2023	4301	Ovalle	01-19	263.825487900289	0	0
178	2023	4301	Ovalle	20-39	146.344231229254	0	0
179	2023	4301	Ovalle	40-59	193.676001854505	7.26285006954392	0.0375
180	2023	4301	Ovalle	60+	310.035553356095	53.9564637056188	0.174033149171271
181	2023	4302	Combarbalá	0	0	0	NA
182	2023	4302	Combarbalá	01-19	181.87094650808	0	0
183	2023	4302	Combarbalá	20-39	63.2265212366915	0	0
184	2023	4302	Combarbalá	40-59	107.045317941955	14.2727090589273	0.133333333333333
185	2023	4302	Combarbalá	60+	575.705993410988	15.1501577213418	0.0263157894736842
186	2023	4303	Monte Patria	0	44.7108594968949	0	0
187	2023	4303	Monte Patria	01-19	194.770335640002	2.99646670215388	0.0153846153846154
188	2023	4303	Monte Patria	20-39	107.723861359339	0	0
189	2023	4303	Monte Patria	40-59	155.725783361284	3.05344673257419	0.0196078431372549
190	2023	4303	Monte Patria	60+	252.985384344386	58.3812425410122	0.230769230769231
191	2023	4304	Punitaqui	0	31.2910965127058	0	0
192	2023	4304	Punitaqui	01-19	102.000954181025	0	0
193	2023	4304	Punitaqui	20-39	94.3574216653769	0	0
194	2023	4304	Punitaqui	40-59	120.076682442884	0	0
195	2023	4304	Punitaqui	60+	245.915153946715	42.3991644735716	0.172413793103448
196	2023	4305	Río Hurtado	0	0	0	NA
197	2023	4305	Río Hurtado	01-19	22.5492201075256	0	0
198	2023	4305	Río Hurtado	20-39	22.3395975880955	0	0
199	2023	4305	Río Hurtado	40-59	91.2847073743017	0	0
200	2023	4305	Río Hurtado	60+	291.586484453605	97.1954948178683	0.333333333333333
201	2023	5101	Valparaíso	0	130.696890999844	0	0
202	2023	5101	Valparaíso	01-19	258.932984767113	0	0
203	2023	5101	Valparaíso	20-39	184.5862663085	1.21839119675578	0.0066006600660066
204	2023	5101	Valparaíso	40-59	223.526678212375	8.77804626920966	0.0392706872370266
205	2023	5101	Valparaíso	60+	507.70004163793	60.9899400668941	0.12012987012987
206	2023	5102	Casablanca	0	32.4033569877839	0	0
207	2023	5102	Casablanca	01-19	210.967574434966	0	0
208	2023	5102	Casablanca	20-39	138.988487644303	0	0
209	2023	5102	Casablanca	40-59	169.268907793043	3.31899819202046	0.0196078431372549
210	2023	5102	Casablanca	60+	732.805648394903	115.155173319199	0.157142857142857
211	2023	5103	Concón	0	37.0294354623485	0	0
212	2023	5103	Concón	01-19	175.173763370055	0	0
213	2023	5103	Concón	20-39	102.470845409389	2.04941690818778	0.02
214	2023	5103	Concón	40-59	98.9404318081409	6.31534671115793	0.0638297872340425
215	2023	5103	Concón	60+	276.255923715525	53.0411373533808	0.192
216	2023	5104	Juan Fernández	0	0	0	NA
217	2023	5104	Juan Fernández	01-19	0	0	NA
218	2023	5104	Juan Fernández	20-39	0	0	NA
219	2023	5104	Juan Fernández	40-59	0	0	NA
220	2023	5104	Juan Fernández	60+	0	98.3554061163339	Inf
221	2023	5105	Puchuncaví	0	37.2266170311773	0	0
222	2023	5105	Puchuncaví	01-19	205.466139058658	0	0
223	2023	5105	Puchuncaví	20-39	144.14938041966	0	0
224	2023	5105	Puchuncaví	40-59	181.205731608282	4.76857188442846	0.0263157894736842
225	2023	5105	Puchuncaví	60+	276.019536345536	55.2039072691073	0.2
226	2023	5107	Quintero	0	0	5.13998808612033	Inf
227	2023	5107	Quintero	01-19	211.16739941703	0	0
228	2023	5107	Quintero	20-39	143.668857555596	2.56551531349279	0.0178571428571429
229	2023	5107	Quintero	40-59	155.29915530469	7.89656721888254	0.0508474576271186
230	2023	5107	Quintero	60+	335.093166072721	58.1566651861748	0.173553719008264
231	2023	5109	Viña del Mar	0	103.982839336587	0.793762132340356	0.00763358778625954
232	2023	5109	Viña del Mar	01-19	275.206363548108	0.531286416116039	0.00193050193050193
233	2023	5109	Viña del Mar	20-39	180.827540993891	1.57927983400778	0.00873362445414847
234	2023	5109	Viña del Mar	40-59	198.324178946008	3.25121604829522	0.0163934426229508
235	2023	5109	Viña del Mar	60+	380.639357709303	58.8234866377467	0.154538634658665
236	2023	5201	Isla de Pascua	0	0	0	NA
237	2023	5201	Isla de Pascua	01-19	191.471231151124	0	0
238	2023	5201	Isla de Pascua	20-39	293.29039744057	0	0
239	2023	5201	Isla de Pascua	40-59	393.457450287339	11.5722779496276	0.0294117647058824
240	2023	5201	Isla de Pascua	60+	421.30863999023	12.0373897140066	0.0285714285714286
241	2023	5301	Los Andes	0	49.7949746806166	0	0
242	2023	5301	Los Andes	01-19	325.141271797406	1.42605820963775	0.0043859649122807
243	2023	5301	Los Andes	20-39	296.90376756528	2.84118437861511	0.00956937799043062
244	2023	5301	Los Andes	40-59	326.379593486115	5.82820702653777	0.0178571428571429
245	2023	5301	Los Andes	60+	633.400957437012	62.7281141423128	0.0990338164251208
246	2023	5302	Calle Larga	0	0	0	NA
247	2023	5302	Calle Larga	01-19	180.467311284691	0	0
248	2023	5302	Calle Larga	20-39	168.791484772722	0	0
249	2023	5302	Calle Larga	40-59	185.030113525276	11.5643820953298	0.0625
250	2023	5302	Calle Larga	60+	345.960653825388	36.4169109289882	0.105263157894737
251	2023	5303	Rinconada	0	25.396081189318	0	0
252	2023	5303	Rinconada	01-19	132.246066044184	0	0
253	2023	5303	Rinconada	20-39	273.119962993182	0	0
254	2023	5303	Rinconada	40-59	178.230158209567	0	0
255	2023	5303	Rinconada	60+	400.217180791814	35.5748605148279	0.0888888888888889
256	2023	5304	San Esteban	0	63.6074511585643	0	0
257	2023	5304	San Esteban	01-19	191.563479686714	0	0
258	2023	5304	San Esteban	20-39	209.314232695811	0	0
259	2023	5304	San Esteban	40-59	237.926296778497	0	0
260	2023	5304	San Esteban	60+	343.33740060386	29.4289200517595	0.0857142857142857
261	2023	5401	La Ligua	0	137.63498297871	0	0
262	2023	5401	La Ligua	01-19	215.057825493784	0	0
263	2023	5401	La Ligua	20-39	124.803580265681	0	0
264	2023	5401	La Ligua	40-59	156.972183500512	5.23240611668374	0.0333333333333333
265	2023	5401	La Ligua	60+	503.360820841541	52.2615059890124	0.103825136612022
266	2023	5402	Cabildo	0	0	0	NA
267	2023	5402	Cabildo	01-19	184.321682933853	0	0
268	2023	5402	Cabildo	20-39	235.492448029976	4.70984896059952	0.02
269	2023	5402	Cabildo	40-59	222.02985476745	0	0
270	2023	5402	Cabildo	60+	608.987214239829	55.8238279719843	0.0916666666666667
271	2023	5403	Papudo	0	89.8893474793001	0	0
272	2023	5403	Papudo	01-19	168.263464604704	0	0
273	2023	5403	Papudo	20-39	91.8177387700265	0	0
274	2023	5403	Papudo	40-59	157.145824067863	0	0
275	2023	5403	Papudo	60+	378.001941464665	115.04406914142	0.304347826086957
276	2023	5404	Petorca	0	54.7198194810079	0	0
277	2023	5404	Petorca	01-19	18.4382239014989	0	0
278	2023	5404	Petorca	20-39	174.343174391581	0	0
279	2023	5404	Petorca	40-59	122.354789979173	0	0
280	2023	5404	Petorca	60+	554.533123078334	108.926149176101	0.196428571428571
281	2023	5405	Zapallar	0	0	0	NA
282	2023	5405	Zapallar	01-19	71.0122377357195	0	0
283	2023	5405	Zapallar	20-39	58.8290070418636	11.7658014083727	0.2
284	2023	5405	Zapallar	40-59	72.3968321400149	12.0661386900025	0.166666666666667
285	2023	5405	Zapallar	60+	330.155737003271	76.1897854622933	0.230769230769231
286	2023	5501	Quillota	0	176.606965110701	1.9514581780188	0.0110497237569061
287	2023	5501	Quillota	01-19	277.929198524886	0	0
288	2023	5501	Quillota	20-39	133.388452691184	0.973638340811559	0.0072992700729927
289	2023	5501	Quillota	40-59	168.947207954201	8.99718858927699	0.0532544378698225
290	2023	5501	Quillota	60+	276.46086452122	81.9921955614264	0.296577946768061
291	2023	5502	Calera	0	110.895925512177	0	0
292	2023	5502	Calera	01-19	183.891983881879	0	0
293	2023	5502	Calera	20-39	172.067090347818	7.24493011990813	0.0421052631578947
294	2023	5502	Calera	40-59	217.610101076583	5.57974618145084	0.0256410256410256
295	2023	5502	Calera	60+	518.456296066094	99.7783815070596	0.192452830188679
296	2023	5503	Hijuelas	0	0	0	NA
297	2023	5503	Hijuelas	01-19	187.394078766229	0	0
298	2023	5503	Hijuelas	20-39	125.808552887752	5.0323421155101	0.04
299	2023	5503	Hijuelas	40-59	186.435258219679	20.7150286910754	0.111111111111111
300	2023	5503	Hijuelas	60+	483.443845923913	48.88757992489	0.101123595505618
301	2023	5504	La Cruz	0	68.1199172691893	0	0
302	2023	5504	La Cruz	01-19	187.108938257461	0	0
303	2023	5504	La Cruz	20-39	72.019339604136	0	0
304	2023	5504	La Cruz	40-59	128.961243212371	7.36921389784977	0.0571428571428571
305	2023	5504	La Cruz	60+	247.748428890273	46.4528304169263	0.1875
306	2023	5506	Nogales	0	49.6799355873939	4.13999463228282	0.0833333333333333
307	2023	5506	Nogales	01-19	136.987446000614	0	0
308	2023	5506	Nogales	20-39	111.281751226586	0	0
309	2023	5506	Nogales	40-59	165.466790405793	4.24273821553315	0.0256410256410256
310	2023	5506	Nogales	60+	383.695015678449	49.0772694472434	0.127906976744186
311	2023	5601	San Antonio	0	302.73569290964	0.9958410950975	0.00328947368421053
312	2023	5601	San Antonio	01-19	347.596161072029	0.998839543310428	0.0028735632183908
313	2023	5601	San Antonio	20-39	193.948726319543	3.97843541168294	0.0205128205128205
314	2023	5601	San Antonio	40-59	255.138692859116	13.2672120286741	0.052
315	2023	5601	San Antonio	60+	441.53149886838	73.9458092765006	0.16747572815534
316	2023	5602	Algarrobo	0	0	6.13647520864016	Inf
317	2023	5602	Algarrobo	01-19	116.23527189462	0	0
318	2023	5602	Algarrobo	20-39	140.617297006437	0	0
319	2023	5602	Algarrobo	40-59	112.776496199115	0	0
320	2023	5602	Algarrobo	60+	343.071899673056	79.1704383860898	0.230769230769231
321	2023	5603	Cartagena	0	62.0963539194153	0	0
322	2023	5603	Cartagena	01-19	146.478938427957	0	0
323	2023	5603	Cartagena	20-39	142.349753022964	0	0
324	2023	5603	Cartagena	40-59	145.888468129179	7.48145990406045	0.0512820512820513
325	2023	5603	Cartagena	60+	260.244319219512	63.089531932003	0.242424242424242
326	2023	5604	El Quisco	0	0	0	NA
327	2023	5604	El Quisco	01-19	125.400143410623	0	0
328	2023	5604	El Quisco	20-39	73.0867093809533	0	0
329	2023	5604	El Quisco	40-59	112.002863631252	0	0
330	2023	5604	El Quisco	60+	191.38831919285	73.1778867502074	0.382352941176471
331	2023	5605	El Tabo	0	32.2990985011891	0	0
332	2023	5605	El Tabo	01-19	161.855746997837	0	0
333	2023	5605	El Tabo	20-39	90.5895290836966	0	0
334	2023	5605	El Tabo	40-59	217.522363086428	0	0
335	2023	5605	El Tabo	60+	271.640829753819	41.7908968852029	0.153846153846154
336	2023	5606	Santo Domingo	0	0	0	NA
337	2023	5606	Santo Domingo	01-19	164.715847973169	0	0
338	2023	5606	Santo Domingo	20-39	39.2897828356866	15.7159131342746	0.4
339	2023	5606	Santo Domingo	40-59	64.1830673374444	24.0686502515416	0.375
340	2023	5606	Santo Domingo	60+	194.121185894339	92.8405671668575	0.478260869565217
341	2023	5701	San Felipe	0	153.669608502273	0	0
342	2023	5701	San Felipe	01-19	266.870453204431	0	0
343	2023	5701	San Felipe	20-39	190.843455591256	3.40791884984385	0.0178571428571429
344	2023	5701	San Felipe	40-59	268.30513686217	8.16580851319647	0.0304347826086957
345	2023	5701	San Felipe	60+	460.823354081025	47.7981670456383	0.103723404255319
346	2023	5702	Catemu	0	0	0	NA
347	2023	5702	Catemu	01-19	194.606882974849	0	0
348	2023	5702	Catemu	20-39	212.792287343473	6.25859668657273	0.0294117647058824
349	2023	5702	Catemu	40-59	199.017644938414	0	0
350	2023	5702	Catemu	60+	527.301540561966	87.883590093661	0.166666666666667
351	2023	5703	Llaillay	0	39.5765020119752	3.59786381927047	0.0909090909090909
352	2023	5703	Llaillay	01-19	224.206851886338	0	0
353	2023	5703	Llaillay	20-39	205.070625762592	0	0
354	2023	5703	Llaillay	40-59	347.663560804491	11.0956455575901	0.0319148936170213
355	2023	5703	Llaillay	60+	656.851125434663	50.5270096488203	0.0769230769230769
356	2023	5704	Panquehue	0	0	0	NA
357	2023	5704	Panquehue	01-19	289.384452260826	0	0
358	2023	5704	Panquehue	20-39	250.592803482421	0	0
359	2023	5704	Panquehue	40-59	77.2276023467226	0	0
360	2023	5704	Panquehue	60+	540.018263611694	94.5031961320464	0.175
361	2023	5705	Putaendo	0	0	0	NA
362	2023	5705	Putaendo	01-19	229.03841411839	5.45329557424738	0.0238095238095238
363	2023	5705	Putaendo	20-39	179.228222947722	0	0
364	2023	5705	Putaendo	40-59	394.602890710869	5.55778719311083	0.0140845070422535
365	2023	5705	Putaendo	60+	1021.47836382704	64.5762184028588	0.0632183908045977
366	2023	5706	Santa María	0	63.6985860892647	0	0
367	2023	5706	Santa María	01-19	215.670553982822	0	0
368	2023	5706	Santa María	20-39	168.367929922811	0	0
369	2023	5706	Santa María	40-59	208.28023772515	11.9017278700086	0.0571428571428571
370	2023	5706	Santa María	60+	401.010651913492	75.1894972337798	0.1875
371	2023	5801	Quilpué	0	95.2698368588803	1.13416472451048	0.0119047619047619
372	2023	5801	Quilpué	01-19	243.682193186321	0.569350918659628	0.00233644859813084
373	2023	5801	Quilpué	20-39	126.125753846924	2.26234536048295	0.0179372197309417
374	2023	5801	Quilpué	40-59	149.356184517192	5.8115246893849	0.0389105058365759
375	2023	5801	Quilpué	60+	355.989618202235	61.1666010656761	0.171821305841924
376	2023	5802	Limache	0	51.4575127306131	0	0
377	2023	5802	Limache	01-19	194.748508256311	0	0
378	2023	5802	Limache	20-39	171.100827754666	0	0
379	2023	5802	Limache	40-59	218.617316834173	5.85582098662964	0.0267857142857143
380	2023	5802	Limache	60+	614.284557012953	94.5053164635312	0.153846153846154
381	2023	5803	Olmué	0	0	0	NA
382	2023	5803	Olmué	01-19	127.067188903863	0	0
383	2023	5803	Olmué	20-39	102.248144032533	4.86895923964441	0.0476190476190476
384	2023	5803	Olmué	40-59	229.207038305238	0	0
385	2023	5803	Olmué	60+	477.347261843015	83.9291888954752	0.175824175824176
386	2023	5804	Villa Alemana	0	91.4194043302833	0.672201502428554	0.00735294117647059
387	2023	5804	Villa Alemana	01-19	224.505307585885	0.674190112870527	0.003003003003003
388	2023	5804	Villa Alemana	20-39	128.770413367206	1.34135847257506	0.0104166666666667
389	2023	5804	Villa Alemana	40-59	171.451873723986	6.1970556767706	0.036144578313253
390	2023	5804	Villa Alemana	60+	402.497903739025	76.011294770859	0.188848920863309
391	2023	6101	Rancagua	0	147.027505758206	0.356862878053899	0.00242718446601942
392	2023	6101	Rancagua	01-19	275.538159965238	0.719420783199055	0.00261096605744125
393	2023	6101	Rancagua	20-39	181.966317618237	2.86561130107459	0.015748031496063
394	2023	6101	Rancagua	40-59	211.341840948411	7.32554041415637	0.0346620450606586
395	2023	6101	Rancagua	60+	486.41426459204	66.1335564891832	0.135961383748994
396	2023	6102	Codegua	0	0	6.69771203629402	Inf
397	2023	6102	Codegua	01-19	148.411038317316	0	0
398	2023	6102	Codegua	20-39	114.485398764022	6.73443522141304	0.0588235294117647
399	2023	6102	Codegua	40-59	247.73573659704	0	0
400	2023	6102	Codegua	60+	153.966096201802	21.9951566002575	0.142857142857143
401	2023	6103	Coinco	0	0	0	NA
402	2023	6103	Coinco	01-19	61.0652061904853	12.2130412380971	0.2
403	2023	6103	Coinco	20-39	97.381314960192	0	0
404	2023	6103	Coinco	40-59	149.254611314416	12.4378842762013	0.0833333333333333
405	2023	6103	Coinco	60+	531.074049533834	39.8305537150376	0.075
406	2023	6104	Coltauco	0	70.9834024442028	0	0
407	2023	6104	Coltauco	01-19	240.458424850743	0	0
408	2023	6104	Coltauco	20-39	137.387224580136	0	0
409	2023	6104	Coltauco	40-59	176.988150536272	4.53815770605826	0.0256410256410256
410	2023	6104	Coltauco	60+	388.572685261882	53.4287442235088	0.1375
411	2023	6105	Doñihue	0	58.209619091208	0	0
412	2023	6105	Doñihue	01-19	121.052609003268	0	0
413	2023	6105	Doñihue	20-39	166.703916059451	0	0
414	2023	6105	Doñihue	40-59	195.607618537045	4.25233953341402	0.0217391304347826
415	2023	6105	Doñihue	60+	336.600403404676	36.3892328005055	0.108108108108108
416	2023	6106	Graneros	0	56.6796118480409	0	0
417	2023	6106	Graneros	01-19	207.753907129747	0	0
418	2023	6106	Graneros	20-39	126.824552456192	2.58825617257534	0.0204081632653061
419	2023	6106	Graneros	40-59	174.666235090688	7.93937432230398	0.0454545454545455
420	2023	6106	Graneros	60+	333.329760087427	73.4455403582465	0.220338983050847
421	2023	6107	Las Cabras	0	56.1712791928619	0	0
422	2023	6107	Las Cabras	01-19	134.76368242843	0	0
423	2023	6107	Las Cabras	20-39	127.341385787332	0	0
424	2023	6107	Las Cabras	40-59	144.525526867128	3.6131381716782	0.025
425	2023	6107	Las Cabras	60+	382.85389636741	69.6097993395291	0.181818181818182
426	2023	6108	Machalí	0	79.5584898980301	0	0
427	2023	6108	Machalí	01-19	220.36221169553	0	0
428	2023	6108	Machalí	20-39	172.088650557135	1.55034820321743	0.00900900900900901
429	2023	6108	Machalí	40-59	188.259928644688	6.27533095482293	0.0333333333333333
430	2023	6108	Machalí	60+	237.748739337317	33.4857379348334	0.140845070422535
431	2023	6109	Malloa	0	0	0	NA
432	2023	6109	Malloa	01-19	95.6841867979527	0	0
433	2023	6109	Malloa	20-39	122.365066747074	0	0
434	2023	6109	Malloa	40-59	209.112363476253	6.97041211587509	0.0333333333333333
435	2023	6109	Malloa	60+	394.714895374666	44.6847051367547	0.113207547169811
436	2023	6110	Mostazal	0	0	0	NA
437	2023	6110	Mostazal	01-19	145.375562112444	0	0
438	2023	6110	Mostazal	20-39	99.9557037828486	0	0
439	2023	6110	Mostazal	40-59	165.433718717176	3.5198663556846	0.0212765957446809
440	2023	6110	Mostazal	60+	252.592879129017	30.1603437765991	0.119402985074627
441	2023	6111	Olivar	0	0	0	NA
442	2023	6111	Olivar	01-19	151.033487552134	0	0
443	2023	6111	Olivar	20-39	130.790854911829	0	0
444	2023	6111	Olivar	40-59	133.820383307738	0	0
445	2023	6111	Olivar	60+	385.053911474817	21.3918839708232	0.0555555555555556
446	2023	6112	Peumo	0	0	0	NA
447	2023	6112	Peumo	01-19	214.409769759746	0	0
448	2023	6112	Peumo	20-39	103.627511335544	6.47671945847153	0.0625
449	2023	6112	Peumo	40-59	139.250817858876	0	0
450	2023	6112	Peumo	60+	417.466893422177	70.75710058003	0.169491525423729
451	2023	6113	Pichidegua	0	0	0	NA
452	2023	6113	Pichidegua	01-19	111.38677661821	0	0
453	2023	6113	Pichidegua	20-39	129.601430645513	0	0
454	2023	6113	Pichidegua	40-59	307.273444383072	4.72728375973958	0.0153846153846154
455	2023	6113	Pichidegua	60+	641.059478548212	40.3816994361078	0.062992125984252
456	2023	6114	Quinta de Tilcoco	0	0	0	NA
457	2023	6114	Quinta de Tilcoco	01-19	103.356570146561	0	0
458	2023	6114	Quinta de Tilcoco	20-39	144.084384210226	0	0
459	2023	6114	Quinta de Tilcoco	40-59	139.916181859501	13.9916181859501	0.1
460	2023	6114	Quinta de Tilcoco	60+	524.352341111237	59.9259818412843	0.114285714285714
461	2023	6115	Rengo	0	116.039922326854	0	0
462	2023	6115	Rengo	01-19	215.83941190454	0	0
463	2023	6115	Rengo	20-39	162.66030365547	0	0
464	2023	6115	Rengo	40-59	193.942654952717	4.58132255793819	0.0236220472440945
465	2023	6115	Rengo	60+	419.346815332277	73.4264851749123	0.175097276264591
466	2023	6116	Requínoa	0	92.9168692149518	3.09722897383173	0.0333333333333333
467	2023	6116	Requínoa	01-19	99.944038313138	0	0
468	2023	6116	Requínoa	20-39	139.914649620594	0	0
469	2023	6116	Requínoa	40-59	139.887170795694	3.17925388172032	0.0227272727272727
470	2023	6116	Requínoa	60+	264.921560714019	37.3607329212077	0.141025641025641
471	2023	6117	San Vicente	0	100.930349919012	0	0
472	2023	6117	San Vicente	01-19	251.79086816741	0	0
473	2023	6117	San Vicente	20-39	163.228714488097	0	0
474	2023	6117	San Vicente	40-59	244.93439918068	3.82709998719812	0.015625
475	2023	6117	San Vicente	60+	667.017607752067	63.4280547248898	0.0950920245398773
476	2023	6201	Pichilemu	0	46.8381139634799	5.2042348848311	0.111111111111111
477	2023	6201	Pichilemu	01-19	241.476208456301	5.24948279252829	0.0217391304347826
478	2023	6201	Pichilemu	20-39	125.95183218516	0	0
479	2023	6201	Pichilemu	40-59	256.382462083426	5.34130129340471	0.0208333333333333
480	2023	6201	Pichilemu	60+	776.914175047723	68.551250739505	0.0882352941176471
481	2023	6202	La Estrella	0	59.0584397322684	0	0
482	2023	6202	La Estrella	01-19	62.7505189422445	0	0
483	2023	6202	La Estrella	20-39	0	0	NA
484	2023	6202	La Estrella	40-59	190.710678963402	31.785113160567	0.166666666666667
485	2023	6202	La Estrella	60+	271.892833341734	101.95981250315	0.375
486	2023	6203	Litueche	0	70.5041670036351	14.100833400727	0.2
487	2023	6203	Litueche	01-19	56.2655980127899	0	0
488	2023	6203	Litueche	20-39	42.0118459714392	0	0
489	2023	6203	Litueche	40-59	100.307176909677	14.3295967013825	0.142857142857143
490	2023	6203	Litueche	60+	446.873980138934	77.0472379549887	0.172413793103448
491	2023	6204	Marchihue	0	0	0	NA
492	2023	6204	Marchihue	01-19	12.6351750210377	0	0
493	2023	6204	Marchihue	20-39	37.5028797249641	0	0
494	2023	6204	Marchihue	40-59	141.860978765027	0	0
495	2023	6204	Marchihue	60+	385.712315131361	110.20351860896	0.285714285714286
496	2023	6205	Navidad	0	0	0	NA
497	2023	6205	Navidad	01-19	123.310065858634	0	0
498	2023	6205	Navidad	20-39	40.8523360686076	0	0
499	2023	6205	Navidad	40-59	27.7361930345213	41.6042895517819	1.5
500	2023	6205	Navidad	60+	342.522861626574	148.922983315902	0.434782608695652
501	2023	6206	Paredones	0	0	0	NA
502	2023	6206	Paredones	01-19	123.311877710044	0	0
503	2023	6206	Paredones	20-39	92.3246235931106	0	0
504	2023	6206	Paredones	40-59	125.540645260356	0	0
505	2023	6206	Paredones	60+	369.535533930081	100.782418344568	0.272727272727273
506	2023	6301	San Fernando	0	161.388872726162	0	0
507	2023	6301	San Fernando	01-19	275.708528018975	0	0
508	2023	6301	San Fernando	20-39	196.121182973801	2.42124917251606	0.0123456790123457
509	2023	6301	San Fernando	40-59	227.613707759381	4.94812408172567	0.0217391304347826
510	2023	6301	San Fernando	60+	361.065048711065	48.9355560524154	0.135531135531136
511	2023	6302	Chépica	0	12.0179024726204	0	0
512	2023	6302	Chépica	01-19	193.742926129219	0	0
513	2023	6302	Chépica	20-39	156.744668118887	6.02864108149564	0.0384615384615385
514	2023	6302	Chépica	40-59	80.1399752289353	18.4938404374466	0.230769230769231
515	2023	6302	Chépica	60+	191.106594018889	98.8482382856322	0.517241379310345
516	2023	6303	Chimbarongo	0	0	0	NA
517	2023	6303	Chimbarongo	01-19	301.168826614554	2.55227819164876	0.00847457627118644
518	2023	6303	Chimbarongo	20-39	170.457697764352	0	0
519	2023	6303	Chimbarongo	40-59	236.898347825672	2.60327854753486	0.010989010989011
520	2023	6303	Chimbarongo	60+	694.864138518334	47.2507614192467	0.068
521	2023	6304	Lolol	0	0	0	NA
522	2023	6304	Lolol	01-19	286.277239705648	0	0
523	2023	6304	Lolol	20-39	91.8127670392548	0	0
524	2023	6304	Lolol	40-59	186.940846574977	0	0
525	2023	6304	Lolol	60+	356.513105937608	42.781572712513	0.12
526	2023	6305	Nancagua	0	88.9304601215958	4.94058111786644	0.0555555555555556
527	2023	6305	Nancagua	01-19	209.626234005646	0	0
528	2023	6305	Nancagua	20-39	188.55825528703	4.96205934965869	0.0263157894736842
529	2023	6305	Nancagua	40-59	193.105140473562	5.08171422298846	0.0263157894736842
530	2023	6305	Nancagua	60+	440.548026608178	65.2663743123226	0.148148148148148
531	2023	6306	Palmilla	0	0	0	NA
532	2023	6306	Palmilla	01-19	115.409235233108	0	0
533	2023	6306	Palmilla	20-39	28.7900269528849	0	0
534	2023	6306	Palmilla	40-59	139.340130412866	0	0
535	2023	6306	Palmilla	60+	173.01711014507	55.0508986825222	0.318181818181818
536	2023	6307	Peralillo	0	31.8592458518266	0	0
537	2023	6307	Peralillo	01-19	96.6640181798878	0	0
538	2023	6307	Peralillo	20-39	136.468315857255	0	0
539	2023	6307	Peralillo	40-59	114.81486277424	0	0
540	2023	6307	Peralillo	60+	193.184996657277	35.1245448467776	0.181818181818182
541	2023	6308	Placilla	0	31.5687638961965	0	0
542	2023	6308	Placilla	01-19	158.154301346257	0	0
543	2023	6308	Placilla	20-39	240.840010615444	0	0
544	2023	6308	Placilla	40-59	107.37272677779	21.4745453555581	0.2
545	2023	6308	Placilla	60+	413.504069462427	103.376017365607	0.25
546	2023	6309	Pumanque	0	0	0	NA
547	2023	6309	Pumanque	01-19	110.783525417672	0	0
548	2023	6309	Pumanque	20-39	54.4538475572958	0	0
549	2023	6309	Pumanque	40-59	83.9392779691287	0	0
550	2023	6309	Pumanque	60+	210.239424331565	90.1026104278137	0.428571428571429
551	2023	6310	Santa Cruz	0	96.1185677113553	0	0
552	2023	6310	Santa Cruz	01-19	261.227512241167	0	0
553	2023	6310	Santa Cruz	20-39	138.491622596363	2.30819370993939	0.0166666666666667
554	2023	6310	Santa Cruz	40-59	148.354106720304	9.41930836319389	0.0634920634920635
555	2023	6310	Santa Cruz	60+	254.297715247181	78.0517739867587	0.306930693069307
556	2023	7101	Talca	0	52.4736475788661	0.403643442914355	0.00769230769230769
557	2023	7101	Talca	01-19	203.595295629639	0.408006604468214	0.00200400801603206
558	2023	7101	Talca	20-39	177.658458251048	1.21406691287732	0.00683371298405467
559	2023	7101	Talca	40-59	164.976407093768	7.81683724384439	0.0473815461346633
560	2023	7101	Talca	60+	348.623431489022	96.3243448220619	0.276299112801014
561	2023	7102	Constitución	0	104.127571959062	0	0
562	2023	7102	Constitución	01-19	301.38130625283	0	0
563	2023	7102	Constitución	20-39	242.461153160277	3.87937845056443	0.016
564	2023	7102	Constitución	40-59	260.874250088057	9.80730263488935	0.037593984962406
565	2023	7102	Constitución	60+	577.75842116048	63.028191399325	0.109090909090909
566	2023	7103	Curepto	0	0	0	NA
567	2023	7103	Curepto	01-19	84.1140904773344	0	0
568	2023	7103	Curepto	20-39	84.1768212244043	0	0
569	2023	7103	Curepto	40-59	266.055367492727	0	0
570	2023	7103	Curepto	60+	1042.71309247731	183.3341701059	0.175824175824176
571	2023	7104	Empedrado	0	0	0	NA
572	2023	7104	Empedrado	01-19	47.0863191902528	0	0
573	2023	7104	Empedrado	20-39	0	0	NA
574	2023	7104	Empedrado	40-59	94.3490852805502	0	0
575	2023	7104	Empedrado	60+	303.498485044741	50.5830808407902	0.166666666666667
576	2023	7105	Maule	0	39.555432277988	1.46501601029585	0.037037037037037
577	2023	7105	Maule	01-19	165.338348672	0	0
578	2023	7105	Maule	20-39	84.2521714826347	1.47810827162517	0.0175438596491228
579	2023	7105	Maule	40-59	131.212966786869	2.98211288151976	0.0227272727272727
580	2023	7105	Maule	60+	177.476352526003	36.7743793522348	0.207207207207207
581	2023	7106	Pelarco	0	0	0	NA
582	2023	7106	Pelarco	01-19	178.0100968036	0	0
583	2023	7106	Pelarco	20-39	177.214830984735	0	0
584	2023	7106	Pelarco	40-59	84.7379401513237	10.5922425189155	0.125
585	2023	7106	Pelarco	60+	478.943551590777	34.2102536850555	0.0714285714285714
586	2023	7107	Pencahue	0	0	0	NA
587	2023	7107	Pencahue	01-19	159.239408524349	0	0
588	2023	7107	Pencahue	20-39	45.1560548379617	0	0
589	2023	7107	Pencahue	40-59	194.225833364331	0	0
590	2023	7107	Pencahue	60+	294.285086482308	98.0950288274362	0.333333333333333
591	2023	7108	Río Claro	0	19.230535168754	0	0
592	2023	7108	Río Claro	01-19	136.746756952493	0	0
593	2023	7108	Río Claro	20-39	71.3517683083612	6.4865243916692	0.0909090909090909
594	2023	7108	Río Claro	40-59	92.1224069272694	0	0
595	2023	7108	Río Claro	60+	317.525588725648	28.2244967756131	0.0888888888888889
596	2023	7109	San Clemente	0	44.9382493673595	0	0
597	2023	7109	San Clemente	01-19	138.165659110673	0	0
598	2023	7109	San Clemente	20-39	141.538199172049	0	0
599	2023	7109	San Clemente	40-59	170.685229317038	8.32610874717261	0.048780487804878
600	2023	7109	San Clemente	60+	227.978750245911	62.5824020282894	0.274509803921569
601	2023	7110	San Rafael	0	66.0938532716457	0	0
602	2023	7110	San Rafael	01-19	305.405140650507	0	0
603	2023	7110	San Rafael	20-39	188.907641018569	0	0
604	2023	7110	San Rafael	40-59	192.676274855467	0	0
605	2023	7110	San Rafael	60+	258.518135244407	51.7036270488815	0.2
606	2023	7201	Cauquenes	0	149.894377275383	0	0
607	2023	7201	Cauquenes	01-19	481.22880287699	0	0
608	2023	7201	Cauquenes	20-39	199.619313096651	2.19361882523792	0.010989010989011
609	2023	7201	Cauquenes	40-59	215.024031131696	6.65022776695968	0.0309278350515464
610	2023	7201	Cauquenes	60+	1140.56507668382	136.293939981085	0.119496855345912
611	2023	7202	Chanco	0	0	0	NA
612	2023	7202	Chanco	01-19	357.873823443919	0	0
613	2023	7202	Chanco	20-39	115.845257555771	0	0
614	2023	7202	Chanco	40-59	328.957666209411	21.2230752393168	0.0645161290322581
615	2023	7202	Chanco	60+	468.001895329662	125.561484112836	0.268292682926829
616	2023	7203	Pelluhue	0	0	0	NA
617	2023	7203	Pelluhue	01-19	489.640048396854	0	0
618	2023	7203	Pelluhue	20-39	174.673983845425	0	0
619	2023	7203	Pelluhue	40-59	282.686919920864	23.5572433267386	0.0833333333333333
620	2023	7203	Pelluhue	60+	926.53014898772	88.8453567522471	0.0958904109589041
621	2023	7301	Curicó	0	88.8902704603651	0	0
622	2023	7301	Curicó	01-19	181.912026103389	0.579337662749645	0.00318471337579618
623	2023	7301	Curicó	20-39	149.004989028866	1.73261615149845	0.0116279069767442
624	2023	7301	Curicó	40-59	167.776718441081	7.59964229872493	0.0452961672473868
625	2023	7301	Curicó	60+	336.958387810265	47.0612273478024	0.139664804469274
626	2023	7302	Hualañé	0	0	0	NA
627	2023	7302	Hualañé	01-19	161.95458729588	0	0
628	2023	7302	Hualañé	20-39	104.491881187746	0	0
629	2023	7302	Hualañé	40-59	86.6556993047234	9.62841103385816	0.111111111111111
630	2023	7302	Hualañé	60+	951.746725539202	82.7605848294959	0.0869565217391304
631	2023	7303	Licantén	0	0	0	NA
632	2023	7303	Licantén	01-19	111.855109326877	0	0
633	2023	7303	Licantén	20-39	125.720165310093	13.968907256677	0.111111111111111
634	2023	7303	Licantén	40-59	126.696839023168	0	0
635	2023	7303	Licantén	60+	349.656127409669	106.417082255117	0.304347826086956
636	2023	7304	Molina	0	43.262746340961	1.88098897134613	0.0434782608695652
637	2023	7304	Molina	01-19	197.857783194448	1.902478684562	0.00961538461538462
638	2023	7304	Molina	20-39	180.399310899815	1.89894011473489	0.0105263157894737
639	2023	7304	Molina	40-59	197.930288001495	7.68661312627164	0.0388349514563107
640	2023	7304	Molina	60+	546.723906187332	66.0194905584703	0.120754716981132
641	2023	7305	Rauco	0	0	0	NA
642	2023	7305	Rauco	01-19	109.428480099096	8.41757539223817	0.0769230769230769
643	2023	7305	Rauco	20-39	142.331739652188	0	0
644	2023	7305	Rauco	40-59	110.528959198342	0	0
645	2023	7305	Rauco	60+	448.120083215686	82.3077703865545	0.183673469387755
646	2023	7306	Romeral	0	0	0	NA
647	2023	7306	Romeral	01-19	128.979128564763	0	0
648	2023	7306	Romeral	20-39	76.1192064485237	0	0
649	2023	7306	Romeral	40-59	106.547872013817	0	0
650	2023	7306	Romeral	60+	285.631285968893	88.8630667458778	0.311111111111111
651	2023	7307	Sagrada Familia	0	0	0	NA
652	2023	7307	Sagrada Familia	01-19	164.203948670295	0	0
653	2023	7307	Sagrada Familia	20-39	109.162988937074	4.96195404259427	0.0454545454545455
654	2023	7307	Sagrada Familia	40-59	115.538817461556	0	0
655	2023	7307	Sagrada Familia	60+	372.613159535403	54.0019071790439	0.144927536231884
656	2023	7308	Teno	0	0	0	NA
657	2023	7308	Teno	01-19	114.707278726888	0	0
658	2023	7308	Teno	20-39	172.840309760721	3.08643410287001	0.0178571428571429
659	2023	7308	Teno	40-59	284.846257245598	3.13017865105053	0.010989010989011
660	2023	7308	Teno	60+	767.149959018172	37.0116208298241	0.0482456140350877
661	2023	7309	Vichuquén	0	0	0	NA
662	2023	7309	Vichuquén	01-19	67.0871656163546	0	0
663	2023	7309	Vichuquén	20-39	111.848436306722	0	0
664	2023	7309	Vichuquén	40-59	113.239181432831	0	0
665	2023	7309	Vichuquén	60+	370.261173226016	49.3681564301355	0.133333333333333
666	2023	7401	Linares	0	89.2912431552595	0.939907822686942	0.0105263157894737
667	2023	7401	Linares	01-19	223.960147932112	0.948983677678441	0.00423728813559322
668	2023	7401	Linares	20-39	122.226055110754	3.78995519723268	0.0310077519379845
669	2023	7401	Linares	40-59	137.969556699551	7.66497537219729	0.0555555555555556
670	2023	7401	Linares	60+	256.194363811887	46.3001862310639	0.180722891566265
671	2023	7402	Colbún	0	37.5574905693728	0	0
672	2023	7402	Colbún	01-19	160.211659585454	0	0
673	2023	7402	Colbún	20-39	176.314806487052	0	0
674	2023	7402	Colbún	40-59	157.329866211649	8.50431709252156	0.054054054054054
675	2023	7402	Colbún	60+	328.553207746902	68.4485849472713	0.208333333333333
676	2023	7403	Longaví	0	0	0	NA
677	2023	7403	Longaví	01-19	213.734187385328	0	0
678	2023	7403	Longaví	20-39	122.650697260085	0	0
679	2023	7403	Longaví	40-59	124.151015706062	14.7798828221502	0.119047619047619
680	2023	7403	Longaví	60+	266.459392490451	47.5820343732949	0.178571428571429
681	2023	7404	Parral	0	63.8970859216956	0	0
682	2023	7404	Parral	01-19	388.213341107753	0	0
683	2023	7404	Parral	20-39	271.22350455618	4.30513499295523	0.0158730158730159
684	2023	7404	Parral	40-59	291.820920046492	2.17776806004845	0.00746268656716418
685	2023	7404	Parral	60+	1060.07155267527	68.0134403265109	0.0641592920353982
686	2023	7405	Retiro	0	49.662476538965	0	0
687	2023	7405	Retiro	01-19	324.870350840953	0	0
688	2023	7405	Retiro	20-39	273.7388130694	0	0
689	2023	7405	Retiro	40-59	295.385635554785	23.0770027777176	0.078125
690	2023	7405	Retiro	60+	892.268176579705	74.3556813816421	0.0833333333333333
691	2023	7406	San Javier	0	106.43102864822	1.90055408300393	0.0178571428571429
692	2023	7406	San Javier	01-19	332.833514589759	0	0
693	2023	7406	San Javier	20-39	210.498782821351	3.82725059675183	0.0181818181818182
694	2023	7406	San Javier	40-59	240.703430595472	9.7057834917529	0.0403225806451613
695	2023	7406	San Javier	60+	876.648104882412	93.9265826659727	0.107142857142857
696	2023	7407	Villa Alegre	0	0	0	NA
697	2023	7407	Villa Alegre	01-19	196.469707974898	0	0
698	2023	7407	Villa Alegre	20-39	119.680563479637	0	0
699	2023	7407	Villa Alegre	40-59	132.110347951077	0	0
700	2023	7407	Villa Alegre	60+	605.374657675492	53.4154109713669	0.088235294117647
701	2023	7408	Yerbas Buenas	0	0	0	NA
702	2023	7408	Yerbas Buenas	01-19	209.576317174535	0	0
703	2023	7408	Yerbas Buenas	20-39	149.351215702443	4.97837385674811	0.0333333333333333
704	2023	7408	Yerbas Buenas	40-59	105.861626329767	15.1230894756809	0.142857142857143
705	2023	7408	Yerbas Buenas	60+	232.04085121729	59.3592875207022	0.255813953488372
706	2023	8101	Concepción	0	99.4049331295427	1.22722139666102	0.0123456790123457
707	2023	8101	Concepción	01-19	247.79415330057	0.820510441392616	0.0033112582781457
708	2023	8101	Concepción	20-39	297.780650534913	1.22041250219227	0.0040983606557377
709	2023	8101	Concepción	40-59	281.671511119614	9.126322893419	0.03240058910162
710	2023	8101	Concepción	60+	552.320271766807	56.1228663246917	0.101612903225806
711	2023	8102	Coronel	0	217.334157959564	1.53052223915186	0.00704225352112676
712	2023	8102	Coronel	01-19	524.108262286478	0.765121550783179	0.00145985401459854
713	2023	8102	Coronel	20-39	249.422659876848	0.765100183671313	0.00306748466257669
714	2023	8102	Coronel	40-59	306.354551918554	8.53139258507367	0.0278481012658228
715	2023	8102	Coronel	60+	630.619191423199	54.0768435916991	0.0857519788918206
716	2023	8103	Chiguayante	0	34.1142559613322	1.06607049879163	0.03125
717	2023	8103	Chiguayante	01-19	197.629315528177	1.06826657042258	0.00540540540540541
718	2023	8103	Chiguayante	20-39	198.220695436746	2.13140532727683	0.010752688172043
719	2023	8103	Chiguayante	40-59	237.951475816585	6.48958570408867	0.0272727272727273
720	2023	8103	Chiguayante	60+	504.50430702456	48.7107606782334	0.096551724137931
721	2023	8104	Florida	0	0	0	NA
722	2023	8104	Florida	01-19	188.510079527396	8.1960904142346	0.0434782608695652
723	2023	8104	Florida	20-39	57.2752190344504	0	0
724	2023	8104	Florida	40-59	249.31799207929	8.31059973597634	0.0333333333333333
725	2023	8104	Florida	60+	1026.56993655646	17.853390200982	0.0173913043478261
726	2023	8105	Hualqui	0	0	0	NA
727	2023	8105	Hualqui	01-19	224.197423565641	0	0
728	2023	8105	Hualqui	20-39	147.259247815635	7.36296239078176	0.05
729	2023	8105	Hualqui	40-59	238.593749067539	3.7280273291803	0.015625
730	2023	8105	Hualqui	60+	316.620922412571	52.1021771058662	0.164556962025316
731	2023	8106	Lota	0	88.0981270268481	0	0
732	2023	8106	Lota	01-19	475.441422633972	0	0
733	2023	8106	Lota	20-39	233.525106603721	2.14243217067634	0.0091743119266055
734	2023	8106	Lota	40-59	422.765224132906	4.35840437250419	0.0103092783505155
735	2023	8106	Lota	60+	980.338006919791	77.2103919531101	0.0787589498806683
736	2023	8107	Penco	0	70.3154284249196	1.95320634513666	0.0277777777777778
737	2023	8107	Penco	01-19	265.779582459135	1.95426163572893	0.00735294117647059
738	2023	8107	Penco	20-39	226.322137131107	1.95105290630265	0.00862068965517241
739	2023	8107	Penco	40-59	314.773920944929	3.95942038924439	0.0125786163522013
740	2023	8107	Penco	60+	1209.89580603552	80.6597204023678	0.0666666666666667
741	2023	8108	San Pedro de la Paz	0	94.9981664795952	0.646246030473437	0.00680272108843537
742	2023	8108	San Pedro de la Paz	01-19	265.131623670952	0.64666249675842	0.0024390243902439
743	2023	8108	San Pedro de la Paz	20-39	236.552509840158	0.649869532527907	0.00274725274725275
744	2023	8108	San Pedro de la Paz	40-59	227.371959256409	4.58675422131085	0.0201729106628242
745	2023	8108	San Pedro de la Paz	60+	349.869953403949	40.0453561125002	0.114457831325301
746	2023	8109	Santa Juana	0	111.875059970976	0	0
747	2023	8109	Santa Juana	01-19	308.185373854665	0	0
748	2023	8109	Santa Juana	20-39	164.147808633061	0	0
749	2023	8109	Santa Juana	40-59	352.199285019389	6.64526952866772	0.0188679245283019
750	2023	8109	Santa Juana	60+	1352.04899205951	128.766570672334	0.0952380952380952
751	2023	8110	Talcahuano	0	100.741285369649	0	0
752	2023	8110	Talcahuano	01-19	333.636376049099	0.618991421241372	0.00185528756957328
753	2023	8110	Talcahuano	20-39	238.940143251614	3.08708195415522	0.0129198966408269
754	2023	8110	Talcahuano	40-59	307.251161532479	8.77860461521367	0.0285714285714286
755	2023	8110	Talcahuano	60+	815.92572813077	104.175031186383	0.127677100494234
756	2023	8111	Tomé	0	29.7289193307565	0	0
757	2023	8111	Tomé	01-19	362.068032911245	0	0
758	2023	8111	Tomé	20-39	176.814657229532	1.6524734320517	0.00934579439252337
759	2023	8111	Tomé	40-59	294.64520031534	6.69648182534864	0.0227272727272727
760	2023	8111	Tomé	60+	949.953000219585	75.5644431992852	0.0795454545454545
761	2023	8112	Hualpén	0	103.881290164886	0	0
762	2023	8112	Hualpén	01-19	227.990429747044	0	0
763	2023	8112	Hualpén	20-39	216.607351476525	1.99638111959931	0.00921658986175115
764	2023	8112	Hualpén	40-59	245.066509274447	8.10137220741974	0.0330578512396694
765	2023	8112	Hualpén	60+	600.60846112764	66.3715871898298	0.110507246376812
766	2023	8201	Lebu	0	0	3.61726455897076	Inf
767	2023	8201	Lebu	01-19	588.294224828751	0	0
768	2023	8201	Lebu	20-39	256.734170113907	3.61597422695644	0.0140845070422535
769	2023	8201	Lebu	40-59	401.762358775141	7.30477015954803	0.0181818181818182
770	2023	8201	Lebu	60+	867.11799916281	121.63193653415	0.14027149321267
771	2023	8202	Arauco	0	193.753699025644	0	0
772	2023	8202	Arauco	01-19	558.948997050398	2.51778827500179	0.0045045045045045
773	2023	8202	Arauco	20-39	199.404693171561	0	0
774	2023	8202	Arauco	40-59	398.049822963537	2.55160142925344	0.00641025641025641
775	2023	8202	Arauco	60+	931.631089692977	52.0617373651958	0.0558823529411765
776	2023	8203	Cañete	0	231.952369139171	0	0
777	2023	8203	Cañete	01-19	578.742679615173	0	0
778	2023	8203	Cañete	20-39	307.524736714167	2.62841655311254	0.00854700854700854
779	2023	8203	Cañete	40-59	509.72107351187	5.30959451574865	0.0104166666666667
780	2023	8203	Cañete	60+	1337.15528355197	76.9790888185571	0.0575692963752665
781	2023	8204	Contulmo	0	0	0	NA
782	2023	8204	Contulmo	01-19	229.792553823253	0	0
783	2023	8204	Contulmo	20-39	153.864820874208	0	0
784	2023	8204	Contulmo	40-59	264.709095127648	0	0
785	2023	8204	Contulmo	60+	703.78428029731	50.2703057355222	0.0714285714285714
786	2023	8205	Curanilahue	0	316.60343663172	0	0
787	2023	8205	Curanilahue	01-19	559.464520348623	0	0
788	2023	8205	Curanilahue	20-39	222.806552354016	0	0
789	2023	8205	Curanilahue	40-59	280.489128246722	2.92176175257002	0.0104166666666667
790	2023	8205	Curanilahue	60+	754.561137686652	78.2739769384493	0.103734439834025
791	2023	8206	Los Álamos	0	76.9602696184316	0	0
792	2023	8206	Los Álamos	01-19	394.163749178958	0	0
793	2023	8206	Los Álamos	20-39	228.497478555597	4.31127318029428	0.0188679245283019
794	2023	8206	Los Álamos	40-59	316.810284260635	17.3594676307197	0.0547945205479452
795	2023	8206	Los Álamos	60+	498.521583011642	93.1816043012415	0.186915887850467
796	2023	8207	Tirúa	0	0	8.86524822695035	Inf
797	2023	8207	Tirúa	01-19	335.549507456656	8.83025019622778	0.0263157894736842
798	2023	8207	Tirúa	20-39	195.479256521299	0	0
799	2023	8207	Tirúa	40-59	466.23467310198	0	0
800	2023	8207	Tirúa	60+	453.234561242242	38.5731541482759	0.0851063829787234
801	2023	8301	Los Angeles	0	201.466742316977	1.31965115054789	0.00655021834061135
802	2023	8301	Los Angeles	01-19	415.550753642152	0.440202069536177	0.00105932203389831
803	2023	8301	Los Angeles	20-39	282.717458488095	0.882113755033057	0.0031201248049922
804	2023	8301	Los Angeles	40-59	314.952341326049	6.2455138506582	0.0198300283286119
805	2023	8301	Los Angeles	60+	476.001403211456	88.6810267815906	0.186304128902316
806	2023	8302	Antuco	0	0	0	NA
807	2023	8302	Antuco	01-19	179.847129939551	0	0
808	2023	8302	Antuco	20-39	45.2534366504102	0	0
809	2023	8302	Antuco	40-59	159.596249630885	0	0
810	2023	8302	Antuco	60+	466.172608278542	98.141601742851	0.210526315789474
811	2023	8303	Cabrero	0	25.1293896231661	0	0
812	2023	8303	Cabrero	01-19	211.370153760524	0	0
813	2023	8303	Cabrero	20-39	142.165714668582	0	0
814	2023	8303	Cabrero	40-59	175.643132404815	12.7740459930775	0.0727272727272727
815	2023	8303	Cabrero	60+	580.515144844304	113.355028283207	0.195266272189349
816	2023	8304	Laja	0	36.7705754940771	0	0
817	2023	8304	Laja	01-19	224.602468315674	0	0
818	2023	8304	Laja	20-39	167.995313434373	0	0
819	2023	8304	Laja	40-59	310.215631590737	4.13620842120982	0.0133333333333333
820	2023	8304	Laja	60+	1167.84319175224	75.4879629649735	0.064638783269962
821	2023	8305	Mulchén	0	0	0	NA
822	2023	8305	Mulchén	01-19	301.481847743237	0	0
823	2023	8305	Mulchén	20-39	223.163151372154	0	0
824	2023	8305	Mulchén	40-59	398.006081166388	15.9202432466555	0.04
825	2023	8305	Mulchén	60+	1322.36916920923	58.239056675018	0.0440414507772021
826	2023	8306	Nacimiento	0	49.128534328249	0	0
827	2023	8306	Nacimiento	01-19	296.640694977452	0	0
828	2023	8306	Nacimiento	20-39	213.409938228754	0	0
829	2023	8306	Nacimiento	40-59	364.298169634232	17.6843771667103	0.0485436893203883
830	2023	8306	Nacimiento	60+	1107.15947127417	76.0934344518328	0.0687285223367698
831	2023	8307	Negrete	0	0	0	NA
832	2023	8307	Negrete	01-19	259.46027006377	0	0
833	2023	8307	Negrete	20-39	176.337321901768	0	0
834	2023	8307	Negrete	40-59	301.282991727462	0	0
835	2023	8307	Negrete	60+	566.227261176365	60.6672065546106	0.107142857142857
836	2023	8308	Quilaco	0	0	0	NA
837	2023	8308	Quilaco	01-19	115.071620576647	0	0
838	2023	8308	Quilaco	20-39	23.2823644441753	0	0
839	2023	8308	Quilaco	40-59	187.707876831062	23.4634846038828	0.125
840	2023	8308	Quilaco	60+	682.564968951898	151.681104211533	0.222222222222222
841	2023	8309	Quilleco	0	0	0	NA
842	2023	8309	Quilleco	01-19	204.663854279009	0	0
843	2023	8309	Quilleco	20-39	174.743822269561	0	0
844	2023	8309	Quilleco	40-59	236.860688266962	9.86919534445676	0.0416666666666667
845	2023	8309	Quilleco	60+	773.764537385269	105.995142107571	0.136986301369863
846	2023	8310	San Rosendo	0	0	0	NA
847	2023	8310	San Rosendo	01-19	26.9656603789823	0	0
848	2023	8310	San Rosendo	20-39	193.277805109993	0	0
849	2023	8310	San Rosendo	40-59	387.804731529214	0	0
850	2023	8310	San Rosendo	60+	238.051100596388	148.781937872742	0.625
851	2023	8311	Santa Bárbara	0	0	0	NA
852	2023	8311	Santa Bárbara	01-19	406.116622282336	0	0
853	2023	8311	Santa Bárbara	20-39	180.199935669365	0	0
854	2023	8311	Santa Bárbara	40-59	404.747054478217	0	0
855	2023	8311	Santa Bárbara	60+	886.143413390259	65.3712354140355	0.0737704918032787
856	2023	8312	Tucapel	0	0	6.3369466354541	Inf
857	2023	8312	Tucapel	01-19	202.801599417492	0	0
858	2023	8312	Tucapel	20-39	183.989978886464	0	0
859	2023	8312	Tucapel	40-59	218.371244017973	0	0
860	2023	8312	Tucapel	60+	1035.63523704379	89.7550538771287	0.0866666666666667
861	2023	8313	Yumbel	0	78.5296806182654	0	0
862	2023	8313	Yumbel	01-19	218.817990913128	0	0
863	2023	8313	Yumbel	20-39	180.366416617556	8.79836178622225	0.0487804878048781
864	2023	8313	Yumbel	40-59	363.879911498451	8.87511979264514	0.024390243902439
865	2023	8313	Yumbel	60+	1092.91127392131	128.858534479805	0.117903930131004
866	2023	8314	Alto Biobío	0	0	0	NA
867	2023	8314	Alto Biobío	01-19	289.085855891113	0	0
868	2023	8314	Alto Biobío	20-39	116.234193989028	0	0
869	2023	8314	Alto Biobío	40-59	132.003520093869	0	0
870	2023	8314	Alto Biobío	60+	252.344861348388	47.3146615028228	0.1875
871	2023	9101	Temuco	0	98.4685179806848	0.635280761165709	0.00645161290322581
872	2023	9101	Temuco	01-19	228.573906308554	0.319237299313623	0.00139664804469274
873	2023	9101	Temuco	20-39	165.245496782133	2.21593578060332	0.0134099616858238
874	2023	9101	Temuco	40-59	145.346730103869	6.50320940062052	0.0447427293064877
875	2023	9101	Temuco	60+	278.991478822806	55.1775483456724	0.197775030902349
876	2023	9102	Carahue	0	45.5122402641733	0	0
877	2023	9102	Carahue	01-19	237.131158562294	0	0
878	2023	9102	Carahue	20-39	106.807163353371	0	0
879	2023	9102	Carahue	40-59	234.329229795998	11.7164614897999	0.05
880	2023	9102	Carahue	60+	737.46120349469	91.1468903195684	0.123595505617978
881	2023	9103	Cunco	0	0	0	NA
882	2023	9103	Cunco	01-19	356.012716509466	0	0
883	2023	9103	Cunco	20-39	182.297431923843	0	0
884	2023	9103	Cunco	40-59	368.172617729846	5.49511369746039	0.0149253731343284
885	2023	9103	Cunco	60+	723.576844682608	105.035348421669	0.145161290322581
886	2023	9104	Curarrehue	0	0	0	NA
887	2023	9104	Curarrehue	01-19	149.178336897993	12.4315280748328	0.0833333333333333
888	2023	9104	Curarrehue	20-39	99.4785525025526	0	0
889	2023	9104	Curarrehue	40-59	89.0071046000091	0	0
890	2023	9104	Curarrehue	60+	148.581019440705	54.029461614802	0.363636363636364
891	2023	9105	Freire	0	60.7810078110161	0	0
892	2023	9105	Freire	01-19	257.134785693206	0	0
893	2023	9105	Freire	20-39	133.451759840985	0	0
894	2023	9105	Freire	40-59	273.513238810092	7.81466396600263	0.0285714285714286
895	2023	9105	Freire	60+	668.001337897779	95.4287625568255	0.142857142857143
896	2023	9106	Galvarino	0	0	0	NA
897	2023	9106	Galvarino	01-19	255.94139944388	0	0
898	2023	9106	Galvarino	20-39	147.110699883018	7.7426684148957	0.0526315789473684
899	2023	9106	Galvarino	40-59	332.162738451227	7.90863662979113	0.0238095238095238
900	2023	9106	Galvarino	60+	1053.35797551752	67.4149104331213	0.064
901	2023	9107	Gorbea	0	0	6.39302520949644	Inf
902	2023	9107	Gorbea	01-19	193.762289552624	0	0
903	2023	9107	Gorbea	20-39	166.948271806593	0	0
904	2023	9107	Gorbea	40-59	177.816876145216	6.58581022760059	0.037037037037037
905	2023	9107	Gorbea	60+	692.455223016245	76.9394692240272	0.111111111111111
906	2023	9108	Lautaro	0	0	0	NA
907	2023	9108	Lautaro	01-19	268.670553953057	0	0
908	2023	9108	Lautaro	20-39	180.356422673758	2.34229120355529	0.012987012987013
909	2023	9108	Lautaro	40-59	180.31629081771	4.8084344218056	0.0266666666666667
910	2023	9108	Lautaro	60+	362.204874991523	91.8265880260199	0.253521126760563
911	2023	9109	Loncoche	0	39.255466128163	0	0
912	2023	9109	Loncoche	01-19	393.963023771339	3.93963023771339	0.01
913	2023	9109	Loncoche	20-39	157.164286970011	3.92910717425028	0.025
914	2023	9109	Loncoche	40-59	200.959063420109	28.1342688788153	0.14
915	2023	9109	Loncoche	60+	920.859843681658	81.0015603238495	0.087962962962963
916	2023	9110	Melipeuco	0	0	0	NA
917	2023	9110	Melipeuco	01-19	370.061247284376	0	0
918	2023	9110	Melipeuco	20-39	123.360119685563	0	0
919	2023	9110	Melipeuco	40-59	62.944732698	0	0
920	2023	9110	Melipeuco	60+	267.411673508035	66.8529183770088	0.25
921	2023	9111	Nueva Imperial	0	0	0	NA
922	2023	9111	Nueva Imperial	01-19	301.317507492083	0	0
923	2023	9111	Nueva Imperial	20-39	82.7075832983711	0	0
924	2023	9111	Nueva Imperial	40-59	204.947565531351	17.5669341884015	0.0857142857142857
925	2023	9111	Nueva Imperial	60+	637.465131159273	83.9588221526847	0.131707317073171
926	2023	9112	Padre Las Casas	0	88.9371115549236	1.15502742279122	0.012987012987013
927	2023	9112	Padre Las Casas	01-19	295.210642660556	0	0
928	2023	9112	Padre Las Casas	20-39	171.021364007106	2.31109951360955	0.0135135135135135
929	2023	9112	Padre Las Casas	40-59	209.776484560253	3.55553363661447	0.0169491525423729
930	2023	9112	Padre Las Casas	60+	312.727442570381	56.5170076934424	0.180722891566265
931	2023	9113	Perquenco	0	0	0	NA
932	2023	9113	Perquenco	01-19	161.68841796546	0	0
933	2023	9113	Perquenco	20-39	67.0108055894621	13.4021611178924	0.2
934	2023	9113	Perquenco	40-59	164.843155249476	0	0
935	2023	9113	Perquenco	60+	204.203749500343	29.1719642143348	0.142857142857143
936	2023	9114	Pitrufquen	0	0	0	NA
937	2023	9114	Pitrufquen	01-19	313.256176810807	0	0
938	2023	9114	Pitrufquen	20-39	198.212622127345	3.67060411346935	0.0185185185185185
939	2023	9114	Pitrufquen	40-59	281.565087311088	3.75420116414784	0.0133333333333333
940	2023	9114	Pitrufquen	60+	614.697015735144	87.8138593907349	0.142857142857143
941	2023	9115	Pucón	0	0	3.19558807701757	Inf
942	2023	9115	Pucón	01-19	318.492172379698	0	0
943	2023	9115	Pucón	20-39	246.959742627717	0	0
944	2023	9115	Pucón	40-59	236.288394501223	0	0
945	2023	9115	Pucón	60+	526.036472702914	52.2552787453226	0.0993377483443709
946	2023	9116	Saavedra	0	61.4362509599414	0	0
947	2023	9116	Saavedra	01-19	422.562999528036	7.68296362778246	0.0181818181818182
948	2023	9116	Saavedra	20-39	130.358948377319	0	0
949	2023	9116	Saavedra	40-59	320.794409646033	15.6485077876114	0.048780487804878
950	2023	9116	Saavedra	60+	656.238229212309	74.7613172520352	0.113924050632911
951	2023	9117	Teodoro Schmidt	0	0	0	NA
952	2023	9117	Teodoro Schmidt	01-19	166.665011476942	0	0
953	2023	9117	Teodoro Schmidt	20-39	92.5798246230245	6.17198830820163	0.0666666666666667
954	2023	9117	Teodoro Schmidt	40-59	163.714908967147	6.29672726796721	0.0384615384615385
955	2023	9117	Teodoro Schmidt	60+	341.41021471737	33.4715896781735	0.0980392156862745
956	2023	9118	Toltén	0	39.4801484719741	0	0
957	2023	9118	Toltén	01-19	440.109053298724	0	0
958	2023	9118	Toltén	20-39	126.802437748364	0	0
959	2023	9118	Toltén	40-59	299.696939115649	0	0
960	2023	9118	Toltén	60+	666.182793756653	42.2973202385176	0.0634920634920635
961	2023	9119	Vilcún	0	24.2438125781481	0	0
962	2023	9119	Vilcún	01-19	231.135658943503	0	0
963	2023	9119	Vilcún	20-39	124.233921034914	0	0
964	2023	9119	Vilcún	40-59	207.850581137658	6.20449495933307	0.0298507462686567
965	2023	9119	Vilcún	60+	526.74630924326	39.5059731932445	0.075
966	2023	9120	Villarrica	0	0	0	NA
967	2023	9120	Villarrica	01-19	385.127211453736	1.62500933102842	0.00421940928270042
968	2023	9120	Villarrica	20-39	211.990479389312	0	0
969	2023	9120	Villarrica	40-59	289.68802775271	4.96608047576075	0.0171428571428571
970	2023	9120	Villarrica	60+	559.050654232855	49.2245859072954	0.0880503144654088
971	2023	9121	Cholchol	0	0	0	NA
972	2023	9121	Cholchol	01-19	178.944518392417	0	0
973	2023	9121	Cholchol	20-39	123.982652894663	0	0
974	2023	9121	Cholchol	40-59	158.356989693967	0	0
975	2023	9121	Cholchol	60+	294.61058071756	117.844232287024	0.4
976	2023	9201	Angol	0	166.975710331692	0	0
977	2023	9201	Angol	01-19	368.122447267587	0	0
978	2023	9201	Angol	20-39	258.260196822696	3.44346929096928	0.0133333333333333
979	2023	9201	Angol	40-59	288.924429224534	8.8086716226992	0.0304878048780488
980	2023	9201	Angol	60+	675.480763087774	74.8455139155429	0.110803324099723
981	2023	9202	Collipulli	0	25.7191374344442	3.67416249063488	0.142857142857143
982	2023	9202	Collipulli	01-19	362.808642364141	0	0
983	2023	9202	Collipulli	20-39	280.299163638028	0	0
984	2023	9202	Collipulli	40-59	317.029937617722	3.7741659240205	0.0119047619047619
985	2023	9202	Collipulli	60+	1160.75031029276	44.0284600455876	0.0379310344827586
986	2023	9203	Curacautín	0	0	0	NA
987	2023	9203	Curacautín	01-19	551.648962685401	0	0
988	2023	9203	Curacautín	20-39	293.64643569878	0	0
989	2023	9203	Curacautín	40-59	305.069770332899	5.44767447023034	0.0178571428571429
990	2023	9203	Curacautín	60+	1183.56927361337	133.441633789742	0.112745098039216
991	2023	9204	Ercilla	0	126.475644046765	0	0
992	2023	9204	Ercilla	01-19	453.234957284366	0	0
993	2023	9204	Ercilla	20-39	231.822026885379	0	0
994	2023	9204	Ercilla	40-59	308.399125261271	0	0
995	2023	9204	Ercilla	60+	492.193822962801	37.8610633048308	0.0769230769230769
996	2023	9205	Lonquimay	0	0	0	NA
997	2023	9205	Lonquimay	01-19	970.9836717991	0	0
998	2023	9205	Lonquimay	20-39	483.125036289536	0	0
999	2023	9205	Lonquimay	40-59	359.621169827056	0	0
1000	2023	9205	Lonquimay	60+	848.75707635334	76.2927709081654	0.0898876404494382
1001	2023	9206	Los Sauces	0	0	0	NA
1002	2023	9206	Los Sauces	01-19	208.603284214439	0	0
1003	2023	9206	Los Sauces	20-39	181.651328773326	0	0
1004	2023	9206	Los Sauces	40-59	199.488937925726	0	0
1005	2023	9206	Los Sauces	60+	395.692847735448	42.3956622573694	0.107142857142857
1006	2023	9207	Lumaco	0	0	0	NA
1007	2023	9207	Lumaco	01-19	186.410338259706	0	0
1008	2023	9207	Lumaco	20-39	68.4802093443142	0	0
1009	2023	9207	Lumaco	40-59	220.151572157544	20.0137792870495	0.0909090909090909
1010	2023	9207	Lumaco	60+	638.989849178629	63.8989849178629	0.1
1011	2023	9208	Purén	0	16.0614925715597	0	0
1012	2023	9208	Purén	01-19	433.459739691364	0	0
1013	2023	9208	Purén	20-39	241.082611548692	0	0
1014	2023	9208	Purén	40-59	213.72029529393	0	0
1015	2023	9208	Purén	60+	1248.59461343219	122.24003208427	0.0979020979020979
1016	2023	9209	Renaico	0	0	0	NA
1017	2023	9209	Renaico	01-19	313.129413060135	0	0
1018	2023	9209	Renaico	20-39	62.2193772496561	0	0
1019	2023	9209	Renaico	40-59	264.122099052964	0	0
1020	2023	9209	Renaico	60+	617.972771526067	38.6232982203792	0.0625
1021	2023	9210	Traiguén	0	0	0	NA
1022	2023	9210	Traiguén	01-19	268.198136323238	5.06034219477808	0.0188679245283019
1023	2023	9210	Traiguén	20-39	236.689492235235	0	0
1024	2023	9210	Traiguén	40-59	541.224623974505	5.15452022832862	0.00952380952380952
1025	2023	9210	Traiguén	60+	1401.48227637287	142.33804369412	0.1015625
1026	2023	9211	Victoria	0	35.6547962505307	0	0
1027	2023	9211	Victoria	01-19	341.302124700885	0	0
1028	2023	9211	Victoria	20-39	227.081759764894	0	0
1029	2023	9211	Victoria	40-59	274.838374139351	5.60894641100716	0.0204081632653061
1030	2023	9211	Victoria	60+	562.731961197614	86.3451157393164	0.153439153439153
1031	2023	10101	Puerto Montt	0	158.562365258458	1.40944324674185	0.00888888888888889
1032	2023	10101	Puerto Montt	01-19	263.021804327063	0.350695739102751	0.00133333333333333
1033	2023	10101	Puerto Montt	20-39	235.352903474576	2.11078837196929	0.00896860986547085
1034	2023	10101	Puerto Montt	40-59	220.325321688844	2.88951241559139	0.0131147540983607
1035	2023	10101	Puerto Montt	60+	380.653275624727	39.8853381376876	0.104781281790437
1036	2023	10102	Calbuco	0	28.6530729277376	0	0
1037	2023	10102	Calbuco	01-19	183.760772415493	0	0
1038	2023	10102	Calbuco	20-39	184.452365898438	5.19584129291374	0.028169014084507
1039	2023	10102	Calbuco	40-59	213.510273663463	8.00663526237988	0.0375
1040	2023	10102	Calbuco	60+	707.969493917676	68.7905581134584	0.097165991902834
1041	2023	10103	Cochamó	0	0	0	NA
1042	2023	10103	Cochamó	01-19	48.853101597209	0	0
1043	2023	10103	Cochamó	20-39	49.0322380023722	0	0
1044	2023	10103	Cochamó	40-59	125.397056075737	25.0794112151473	0.2
1045	2023	10103	Cochamó	60+	186.621969961018	79.9808442690077	0.428571428571429
1046	2023	10104	Fresia	0	0	0	NA
1047	2023	10104	Fresia	01-19	199.490923499013	0	0
1048	2023	10104	Fresia	20-39	153.706677596919	0	0
1049	2023	10104	Fresia	40-59	142.075256891036	7.89306982727977	0.0555555555555556
1050	2023	10104	Fresia	60+	778.836870355813	84.6561815604144	0.108695652173913
1051	2023	10105	Frutillar	0	0	0	NA
1052	2023	10105	Frutillar	01-19	211.060988759973	0	0
1053	2023	10105	Frutillar	20-39	235.366303292915	0	0
1054	2023	10105	Frutillar	40-59	353.214925423105	9.67712124446862	0.0273972602739726
1055	2023	10105	Frutillar	60+	890.334882530772	51.7636559610914	0.0581395348837209
1056	2023	10106	Los Muermos	0	0	0	NA
1057	2023	10106	Los Muermos	01-19	151.535805238606	0	0
1058	2023	10106	Los Muermos	20-39	70.7056286267568	5.43889450975052	0.0769230769230769
1059	2023	10106	Los Muermos	40-59	195.558917560003	16.7621929337145	0.0857142857142857
1060	2023	10106	Los Muermos	60+	389.267809028438	101.808503899745	0.261538461538462
1061	2023	10107	Llanquihue	0	31.0399231719029	0	0
1062	2023	10107	Llanquihue	01-19	190.575648618161	0	0
1063	2023	10107	Llanquihue	20-39	185.944657669927	0	0
1064	2023	10107	Llanquihue	40-59	271.209320062398	5.31782980514506	0.0196078431372549
1065	2023	10107	Llanquihue	60+	793.053450607438	91.2867281274749	0.115107913669065
1066	2023	10108	Maullín	0	0	0	NA
1067	2023	10108	Maullín	01-19	123.6704259997	6.50896978945787	0.0526315789473684
1068	2023	10108	Maullín	20-39	124.150226898187	0	0
1069	2023	10108	Maullín	40-59	282.541748099913	13.4543689571387	0.0476190476190476
1070	2023	10108	Maullín	60+	915.978072001659	122.611237984474	0.133858267716535
1071	2023	10109	Puerto Varas	0	113.743007449919	0	0
1072	2023	10109	Puerto Varas	01-19	218.557332130126	0	0
1073	2023	10109	Puerto Varas	20-39	218.487242401348	0	0
1074	2023	10109	Puerto Varas	40-59	259.008979784538	1.9771677846148	0.00763358778625954
1075	2023	10109	Puerto Varas	60+	430.284414750606	44.5121808362696	0.103448275862069
1076	2023	10201	Castro	0	165.518508423688	2.01851839541083	0.0121951219512195
1077	2023	10201	Castro	01-19	402.474556237204	0	0
1078	2023	10201	Castro	20-39	270.244009376155	2.01674633862803	0.00746268656716418
1079	2023	10201	Castro	40-59	262.153278291735	12.3851942500032	0.047244094488189
1080	2023	10201	Castro	60+	416.417045180589	79.7394341835171	0.191489361702128
1081	2023	10202	Ancud	0	73.263982823367	0	0
1082	2023	10202	Ancud	01-19	398.106170608819	0	0
1083	2023	10202	Ancud	20-39	198.952121775381	2.28680599741817	0.0114942528735632
1084	2023	10202	Ancud	40-59	312.110743280711	4.69339463580016	0.0150375939849624
1085	2023	10202	Ancud	60+	634.294190139358	100.681617482438	0.158730158730159
1086	2023	10203	Chonchi	0	89.6062802777909	0	0
1087	2023	10203	Chonchi	01-19	203.685037812905	0	0
1088	2023	10203	Chonchi	20-39	96.2987561912215	6.01867226195134	0.0625
1089	2023	10203	Chonchi	40-59	172.379952723518	0	0
1090	2023	10203	Chonchi	60+	291.064448532434	105.841617648158	0.363636363636364
1091	2023	10204	Curaco de Vélez	0	0	0	NA
1092	2023	10204	Curaco de Vélez	01-19	164.305845259518	0	0
1093	2023	10204	Curaco de Vélez	20-39	118.620455101852	0	0
1094	2023	10204	Curaco de Vélez	40-59	144.018348226388	0	0
1095	2023	10204	Curaco de Vélez	60+	492.930341159684	207.549617330393	0.421052631578947
1096	2023	10205	Dalcahue	0	0	0	NA
1097	2023	10205	Dalcahue	01-19	385.078873678938	0	0
1098	2023	10205	Dalcahue	20-39	152.422692345274	0	0
1099	2023	10205	Dalcahue	40-59	182.507069468724	6.518109623883	0.0357142857142857
1100	2023	10205	Dalcahue	60+	230.463912479992	62.8537943127252	0.272727272727273
1101	2023	10206	Puqueldón	0	0	0	NA
1102	2023	10206	Puqueldón	01-19	183.386644270117	0	0
1103	2023	10206	Puqueldón	20-39	0	0	NA
1104	2023	10206	Puqueldón	40-59	94.4563765420781	0	0
1105	2023	10206	Puqueldón	60+	278.20002860124	25.2909116910219	0.0909090909090909
1106	2023	10207	Queilén	0	0	0	NA
1107	2023	10207	Queilén	01-19	34.8477002307479	0	0
1108	2023	10207	Queilén	20-39	0	17.5616594265833	Inf
1109	2023	10207	Queilén	40-59	269.804634714596	17.9869756476397	0.0666666666666667
1110	2023	10207	Queilén	60+	231.814365292922	57.9535913232305	0.25
1111	2023	10208	Quellón	0	0	0	NA
1112	2023	10208	Quellón	01-19	378.071465819849	0	0
1113	2023	10208	Quellón	20-39	399.802643056826	3.27707084472808	0.00819672131147541
1114	2023	10208	Quellón	40-59	379.679538231268	10.0799877406531	0.0265486725663717
1115	2023	10208	Quellón	60+	512.712730870712	54.1597955145119	0.105633802816901
1116	2023	10209	Quemchi	0	0	0	NA
1117	2023	10209	Quemchi	01-19	231.08028989709	0	0
1118	2023	10209	Quemchi	20-39	33.1900941746386	11.0633647248795	0.333333333333333
1119	2023	10209	Quemchi	40-59	34.0506652451028	0	0
1120	2023	10209	Quemchi	60+	207.397674240867	85.3990423344747	0.411764705882353
1121	2023	10210	Quinchao	0	0	0	NA
1122	2023	10210	Quinchao	01-19	105.658654923059	0	0
1123	2023	10210	Quinchao	20-39	296.403633887326	0	0
1124	2023	10210	Quinchao	40-59	327.468296617344	12.128455430272	0.037037037037037
1125	2023	10210	Quinchao	60+	1180.87466648084	38.9299340598079	0.032967032967033
1126	2023	10301	Osorno	0	166.122579103464	0.555593910045031	0.00334448160535117
1127	2023	10301	Osorno	01-19	318.8699481468	0	0
1128	2023	10301	Osorno	20-39	229.605008326021	1.10920293877305	0.00483091787439614
1129	2023	10301	Osorno	40-59	251.73614571369	5.69538791207444	0.0226244343891403
1130	2023	10301	Osorno	60+	447.327076591439	68.9603815209177	0.154160982264666
1131	2023	10302	Puerto Octay	0	0	0	NA
1132	2023	10302	Puerto Octay	01-19	223.608153331305	0	0
1133	2023	10302	Puerto Octay	20-39	117.68453277312	0	0
1134	2023	10302	Puerto Octay	40-59	394.725993215828	0	0
1135	2023	10302	Puerto Octay	60+	800.343054592285	82.388255619794	0.102941176470588
1136	2023	10303	Purranque	0	166.015287241033	0	0
1137	2023	10303	Purranque	01-19	359.575092806227	0	0
1138	2023	10303	Purranque	20-39	239.244403106975	0	0
1139	2023	10303	Purranque	40-59	365.139469270664	4.74207102948914	0.012987012987013
1140	2023	10303	Purranque	60+	1221.61641556529	106.891436361963	0.0875
1141	2023	10304	Puyehue	0	0	0	NA
1142	2023	10304	Puyehue	01-19	253.922869617334	8.19106031023657	0.032258064516129
1143	2023	10304	Puyehue	20-39	171.955912591411	0	0
1144	2023	10304	Puyehue	40-59	236.484882152156	25.3376659448738	0.107142857142857
1145	2023	10304	Puyehue	60+	379.276667020894	81.2735715044774	0.214285714285714
1146	2023	10305	Río Negro	0	0	0	NA
1147	2023	10305	Río Negro	01-19	136.184390866924	0	0
1148	2023	10305	Río Negro	20-39	123.16028986786	0	0
1149	2023	10305	Río Negro	40-59	309.805210953741	21.1230825650278	0.0681818181818182
1150	2023	10305	Río Negro	60+	1041.73364233738	67.9391505872204	0.0652173913043478
1151	2023	10306	San Juan de la Costa	0	13.0307421268256	0	0
1152	2023	10306	San Juan de la Costa	01-19	218.007546544303	0	0
1153	2023	10306	San Juan de la Costa	20-39	38.6975911508015	0	0
1154	2023	10306	San Juan de la Costa	40-59	435.981430101025	52.8462339516394	0.121212121212121
1155	2023	10306	San Juan de la Costa	60+	909.2107411879	99.4449248174265	0.109375
1156	2023	10307	San Pablo	0	0	0	NA
1157	2023	10307	San Pablo	01-19	54.5979507706757	0	0
1158	2023	10307	San Pablo	20-39	247.874884516605	0	0
1159	2023	10307	San Pablo	40-59	169.491376764407	0	0
1160	2023	10307	San Pablo	60+	667.359788465321	121.338143357331	0.181818181818182
1161	2023	10401	Chaitén	0	0	0	NA
1162	2023	10401	Chaitén	01-19	76.030935866036	0	0
1163	2023	10401	Chaitén	20-39	19.3507070825063	0	0
1164	2023	10401	Chaitén	40-59	78.7743078496944	0	0
1165	2023	10401	Chaitén	60+	147.977044839745	42.2791556684986	0.285714285714286
1166	2023	10402	Futaleufú	0	0	0	NA
1167	2023	10402	Futaleufú	01-19	134.550674862855	0	0
1168	2023	10402	Futaleufú	20-39	33.6363272334121	0	0
1169	2023	10402	Futaleufú	40-59	34.4933503793853	0	0
1170	2023	10402	Futaleufú	60+	260.430164747132	74.4086184991805	0.285714285714286
1171	2023	10403	Hualaihué	0	0	0	NA
1172	2023	10403	Hualaihué	01-19	101.021323339017	0	0
1173	2023	10403	Hualaihué	20-39	50.8882926894379	0	0
1174	2023	10403	Hualaihué	40-59	156.78504367063	20.9046724894174	0.133333333333333
1175	2023	10403	Hualaihué	60+	257.838959903857	44.841558244149	0.173913043478261
1176	2023	10404	Palena	0	0	0	NA
1177	2023	10404	Palena	01-19	52.3946639451815	0	0
1178	2023	10404	Palena	20-39	53.2684057304834	0	0
1179	2023	10404	Palena	40-59	164.149278521748	0	0
1180	2023	10404	Palena	60+	175.370491446006	0	0
1181	2023	11101	Coyhaique	0	96.6527716594242	1.58447166654794	0.0163934426229508
1182	2023	11101	Coyhaique	01-19	346.298350832623	1.56696086349603	0.00452488687782805
1183	2023	11101	Coyhaique	20-39	307.014440818331	0	0
1184	2023	11101	Coyhaique	40-59	276.493430912276	3.27211160842931	0.0118343195266272
1185	2023	11101	Coyhaique	60+	521.354876635515	39.5747926158972	0.0759075907590759
1186	2023	11102	Lago Verde	0	0	0	NA
1187	2023	11102	Lago Verde	01-19	0	0	NA
1188	2023	11102	Lago Verde	20-39	0	0	NA
1189	2023	11102	Lago Verde	40-59	110.037949483638	0	0
1190	2023	11102	Lago Verde	60+	230.544309491678	115.272154745839	0.5
1191	2023	11201	Aysén	0	0	0	NA
1192	2023	11201	Aysén	01-19	308.171993669955	3.85214992087444	0.0125
1193	2023	11201	Aysén	20-39	291.49599891496	3.88661331886613	0.0133333333333333
1194	2023	11201	Aysén	40-59	399.139527236857	16.1268495853275	0.0404040404040404
1195	2023	11201	Aysén	60+	925.191062152573	50.6954006658944	0.0547945205479452
1196	2023	11202	Cisnes	0	0	0	NA
1197	2023	11202	Cisnes	01-19	148.355545815768	0	0
1198	2023	11202	Cisnes	20-39	100.49523803578	0	0
1199	2023	11202	Cisnes	40-59	294.170996229881	0	0
1200	2023	11202	Cisnes	60+	559.100443188719	72.1419926695121	0.129032258064516
1201	2023	11203	Guaitecas	0	0	0	NA
1202	2023	11203	Guaitecas	01-19	60.5142801537488	0	0
1203	2023	11203	Guaitecas	20-39	122.586576769844	0	0
1204	2023	11203	Guaitecas	40-59	125.709163651469	0	0
1205	2023	11203	Guaitecas	60+	197.531670366984	65.8438901223281	0.333333333333333
1206	2023	11301	Cochrane	0	0	0	NA
1207	2023	11301	Cochrane	01-19	129.850430689747	0	0
1208	2023	11301	Cochrane	20-39	52.1926547286921	0	0
1209	2023	11301	Cochrane	40-59	162.956544921354	27.159424153559	0.166666666666667
1210	2023	11301	Cochrane	60+	429.960531828104	0	0
1211	2023	11302	O'Higgins	0	0	0	NA
1212	2023	11302	O'Higgins	01-19	0	0	NA
1213	2023	11302	O'Higgins	20-39	0	0	NA
1214	2023	11302	O'Higgins	40-59	0	0	NA
1215	2023	11302	O'Higgins	60+	0	0	NA
1216	2023	11303	Tortel	0	0	0	NA
1217	2023	11303	Tortel	01-19	0	0	NA
1218	2023	11303	Tortel	20-39	168.870875995449	0	0
1219	2023	11303	Tortel	40-59	0	0	NA
1220	2023	11303	Tortel	60+	743.852279688457	0	0
1221	2023	11401	Chile Chico	0	0	0	NA
1222	2023	11401	Chile Chico	01-19	337.135783953693	0	0
1223	2023	11401	Chile Chico	20-39	226.742512403416	0	0
1224	2023	11401	Chile Chico	40-59	175.990901469717	19.5545446077464	0.111111111111111
1225	2023	11401	Chile Chico	60+	511.339272828833	40.9071418263066	0.08
1226	2023	11402	Río Ibáñez	0	0	0	NA
1227	2023	11402	Río Ibáñez	01-19	70.2931766181721	0	0
1228	2023	11402	Río Ibáñez	20-39	0	0	NA
1229	2023	11402	Río Ibáñez	40-59	36.7975659378489	0	0
1230	2023	11402	Río Ibáñez	60+	235.487630414126	196.239692011772	0.833333333333333
1231	2023	12101	Punta Arenas	0	49.3827980143346	1.35295337025574	0.0273972602739726
1232	2023	12101	Punta Arenas	01-19	166.147243653248	0	0
1233	2023	12101	Punta Arenas	20-39	226.199001628619	0	0
1234	2023	12101	Punta Arenas	40-59	237.063315614505	4.85217312661268	0.0204678362573099
1235	2023	12101	Punta Arenas	60+	367.155627172241	55.6515419139027	0.151574803149606
1236	2023	12102	Laguna Blanca	0	0	0	NA
1237	2023	12102	Laguna Blanca	01-19	0	0	NA
1238	2023	12102	Laguna Blanca	20-39	0	0	NA
1239	2023	12102	Laguna Blanca	40-59	0	0	NA
1240	2023	12102	Laguna Blanca	60+	0	0	NA
1241	2023	12103	Río Verde	0	0	0	NA
1242	2023	12103	Río Verde	01-19	0	0	NA
1243	2023	12103	Río Verde	20-39	0	0	NA
1244	2023	12103	Río Verde	40-59	0	0	NA
1245	2023	12103	Río Verde	60+	0	0	NA
1246	2023	12104	San Gregorio	0	0	0	NA
1247	2023	12104	San Gregorio	01-19	0	0	NA
1248	2023	12104	San Gregorio	20-39	0	0	NA
1249	2023	12104	San Gregorio	40-59	0	0	NA
1250	2023	12104	San Gregorio	60+	0	0	NA
1251	2023	12201	Cabo de Hornos	0	0	0	NA
1252	2023	12201	Cabo de Hornos	01-19	0	0	NA
1253	2023	12201	Cabo de Hornos	20-39	50.509671643858	0	0
1254	2023	12201	Cabo de Hornos	40-59	51.0631517191261	0	0
1255	2023	12201	Cabo de Hornos	60+	54.4422969982851	0	0
1256	2023	12202	Antártica	0	0	0	NA
1257	2023	12202	Antártica	01-19	0	0	NA
1258	2023	12202	Antártica	20-39	0	0	NA
1259	2023	12202	Antártica	40-59	0	0	NA
1260	2023	12202	Antártica	60+	0	0	NA
1261	2023	12301	Porvenir	0	0	12.992074834351	Inf
1262	2023	12301	Porvenir	01-19	51.6422004824633	0	0
1263	2023	12301	Porvenir	20-39	91.1245407126673	0	0
1264	2023	12301	Porvenir	40-59	266.581694324747	0	0
1265	2023	12301	Porvenir	60+	373.210697638824	0	0
1266	2023	12302	Primavera	0	0	0	NA
1267	2023	12302	Primavera	01-19	0	0	NA
1268	2023	12302	Primavera	20-39	0	0	NA
1269	2023	12302	Primavera	40-59	0	0	NA
1270	2023	12302	Primavera	60+	0	0	NA
1271	2023	12303	Timaukel	0	0	0	NA
1272	2023	12303	Timaukel	01-19	0	0	NA
1273	2023	12303	Timaukel	20-39	0	0	NA
1274	2023	12303	Timaukel	40-59	0	0	NA
1275	2023	12303	Timaukel	60+	0	0	NA
1276	2023	12401	Natales	0	28.0034198115709	0	0
1277	2023	12401	Natales	01-19	195.036360036506	0	0
1278	2023	12401	Natales	20-39	289.871259688025	0	0
1279	2023	12401	Natales	40-59	254.64692430262	0	0
1280	2023	12401	Natales	60+	753.141138154304	47.071321134644	0.0625
1281	2023	12402	Torres del Paine	0	0	0	NA
1282	2023	12402	Torres del Paine	01-19	0	0	NA
1283	2023	12402	Torres del Paine	20-39	0	0	NA
1284	2023	12402	Torres del Paine	40-59	0	0	NA
1285	2023	12402	Torres del Paine	60+	0	0	NA
1286	2023	13101	Santiago	0	156.660422445398	0.183443117617562	0.00117096018735363
1287	2023	13101	Santiago	01-19	210.274744444888	0.373489776989144	0.00177619893428064
1288	2023	13101	Santiago	20-39	275.58809395547	2.90474934340417	0.0105401844532279
1289	2023	13101	Santiago	40-59	219.421728636801	4.79086743748475	0.0218340611353712
1290	2023	13101	Santiago	60+	249.334499128813	37.3505066424038	0.149800796812749
1291	2023	13102	Cerrillos	0	153.313341808363	0	0
1292	2023	13102	Cerrillos	01-19	234.21985107015	2.19924742788873	0.00938967136150235
1293	2023	13102	Cerrillos	20-39	152.203676608112	2.14371375504383	0.0140845070422535
1294	2023	13102	Cerrillos	40-59	205.029234886524	9.01227406094611	0.0439560439560439
1295	2023	13102	Cerrillos	60+	401.882786381113	48.0384671767511	0.119533527696793
1296	2023	13103	Cerro Navia	0	138.959945285744	0	0
1297	2023	13103	Cerro Navia	01-19	242.930841948695	1.40829473593446	0.00579710144927536
1298	2023	13103	Cerro Navia	20-39	235.465221143244	2.73796768771213	0.0116279069767442
1299	2023	13103	Cerro Navia	40-59	294.946289713776	20.9130621068447	0.0709046454767726
1300	2023	13103	Cerro Navia	60+	444.509906265523	110.37661523823	0.248310810810811
1301	2023	13104	Conchalí	0	119.165062521594	1.41023742629106	0.0118343195266272
1302	2023	13104	Conchalí	01-19	223.305132305322	0	0
1303	2023	13104	Conchalí	20-39	147.38008525467	4.19090289823706	0.028436018957346
1304	2023	13104	Conchalí	40-59	164.618217670202	7.34902757456258	0.0446428571428571
1305	2023	13104	Conchalí	60+	367.098828490707	70.5074994178394	0.192066805845512
1306	2023	13105	El Bosque	0	192.154507615212	0	0
1307	2023	13105	El Bosque	01-19	311.167290105922	0	0
1308	2023	13105	El Bosque	20-39	245.046922338605	0.564624245019827	0.00230414746543779
1309	2023	13105	El Bosque	40-59	266.222317338906	6.53670868466063	0.0245535714285714
1310	2023	13105	El Bosque	60+	521.359761726332	59.9903877668496	0.115065243179122
1311	2023	13106	Estación Central	0	180.996562056249	0.443619024647668	0.00245098039215686
1312	2023	13106	Estación Central	01-19	212.769250712517	0.451739385801523	0.00212314225053079
1313	2023	13106	Estación Central	20-39	169.34337704848	1.31614023612809	0.0077720207253886
1314	2023	13106	Estación Central	40-59	145.723186059602	6.47658604709341	0.0444444444444445
1315	2023	13106	Estación Central	60+	243.02715952026	50.0491576041723	0.205940594059406
1316	2023	13107	Huechuraba	0	147.699259142911	0	0
1317	2023	13107	Huechuraba	01-19	298.962914564206	0	0
1318	2023	13107	Huechuraba	20-39	197.146694130471	0	0
1319	2023	13107	Huechuraba	40-59	202.773767104152	9.53210016301568	0.047008547008547
1320	2023	13107	Huechuraba	60+	263.099291660753	55.863548229338	0.212328767123288
1321	2023	13108	Independencia	0	94.6025085753634	0	0
1322	2023	13108	Independencia	01-19	187.348824583158	1.31013164044167	0.00699300699300699
1323	2023	13108	Independencia	20-39	164.279719450378	5.09394478915901	0.0310077519379845
1324	2023	13108	Independencia	40-59	140.34641049367	16.7878481451758	0.119617224880383
1325	2023	13108	Independencia	60+	210.096652704612	59.3296195345249	0.282392026578073
1326	2023	13109	La Cisterna	0	119.775622851062	0	0
1327	2023	13109	La Cisterna	01-19	257.372344337841	0	0
1328	2023	13109	La Cisterna	20-39	209.055550181127	1.90050500164661	0.00909090909090909
1329	2023	13109	La Cisterna	40-59	180.622480013042	7.98331403372562	0.0441988950276243
1330	2023	13109	La Cisterna	60+	446.075678211168	102.940541125654	0.230769230769231
1331	2023	13110	La Florida	0	145.130130178014	1.19350436001656	0.00822368421052632
1332	2023	13110	La Florida	01-19	262.339792052687	0.486264674796454	0.00185356811862836
1333	2023	13110	La Florida	20-39	231.179539733959	2.60817942263953	0.0112820512820513
1334	2023	13110	La Florida	40-59	241.039900356064	7.71128680189679	0.0319917440660475
1335	2023	13110	La Florida	60+	501.819697817625	80.146371109461	0.159711488923235
1336	2023	13111	La Granja	0	157.695599151625	0.808695380264742	0.00512820512820513
1337	2023	13111	La Granja	01-19	215.05955980438	0	0
1338	2023	13111	La Granja	20-39	155.349346428225	0.800769826949613	0.00515463917525773
1339	2023	13111	La Granja	40-59	186.927612035605	12.6302440564598	0.0675675675675676
1340	2023	13111	La Granja	60+	351.634746276788	90.9701831163829	0.258706467661692
1341	2023	13112	La Pintana	0	208.2217585193	0.515400392374506	0.00247524752475248
1342	2023	13112	La Pintana	01-19	278.687423922922	0	0
1343	2023	13112	La Pintana	20-39	200.953174918479	4.60198110500333	0.0229007633587786
1344	2023	13112	La Pintana	40-59	188.101817161495	13.9732778462825	0.0742857142857143
1345	2023	13112	La Pintana	60+	264.820338439144	65.2294307313259	0.246315789473684
1346	2023	13113	La Reina	0	94.1408110876615	0	0
1347	2023	13113	La Reina	01-19	361.979643473248	0	0
1348	2023	13113	La Reina	20-39	205.871490417681	0	0
1349	2023	13113	La Reina	40-59	260.054415673113	8.0950790871008	0.0311284046692607
1350	2023	13113	La Reina	60+	587.763689957206	96.9072750467077	0.164874551971326
1351	2023	13114	Las Condes	0	111.073699606115	0	0
1352	2023	13114	Las Condes	01-19	276.449294831703	0.289475701394453	0.00104712041884817
1353	2023	13114	Las Condes	20-39	272.081154388295	0.564483722797294	0.0020746887966805
1354	2023	13114	Las Condes	40-59	220.532804063294	3.25618905328354	0.0147651006711409
1355	2023	13114	Las Condes	60+	744.709113869301	79.9335517994815	0.107335267302114
1356	2023	13115	Lo Barnechea	0	155.328505158662	0	0
1357	2023	13115	Lo Barnechea	01-19	370.598917607244	0	0
1358	2023	13115	Lo Barnechea	20-39	205.802944749706	0.745662843296036	0.0036231884057971
1359	2023	13115	Lo Barnechea	40-59	244.785365859004	2.34618561526202	0.00958466453674121
1360	2023	13115	Lo Barnechea	60+	407.748528887679	35.6678633619441	0.0874751491053678
1361	2023	13116	Lo Espejo	0	132.124346706445	0	0
1362	2023	13116	Lo Espejo	01-19	294.56556707346	0	0
1363	2023	13116	Lo Espejo	20-39	188.400658395398	4.73368488430649	0.0251256281407035
1364	2023	13116	Lo Espejo	40-59	246.403461427051	12.9686032330027	0.0526315789473684
1365	2023	13116	Lo Espejo	60+	371.465306137699	115.174997154426	0.310055865921788
1366	2023	13117	Lo Prado	0	91.3335766225627	0	0
1367	2023	13117	Lo Prado	01-19	139.14881833393	0	0
1368	2023	13117	Lo Prado	20-39	210.874842079307	1.86614904494962	0.00884955752212389
1369	2023	13117	Lo Prado	40-59	241.821949225385	20.6433371289963	0.0853658536585366
1370	2023	13117	Lo Prado	60+	475.508259441899	71.7361598295968	0.150862068965517
1371	2023	13118	Macul	0	125.223075385196	0	0
1372	2023	13118	Macul	01-19	291.947378348825	0	0
1373	2023	13118	Macul	20-39	212.023978815533	0	0
1374	2023	13118	Macul	40-59	213.666241778665	8.81097904241916	0.0412371134020619
1375	2023	13118	Macul	60+	542.231338883419	72.6544107107543	0.133991537376587
1376	2023	13119	Maipú	0	114.96123335442	0.498386849802397	0.00433526011560694
1377	2023	13119	Maipú	01-19	229.705789832184	1.01564829697355	0.00442151805453206
1378	2023	13119	Maipú	20-39	166.799367112267	1.15261161874222	0.0069101678183613
1379	2023	13119	Maipú	40-59	198.520812709755	7.44236699783736	0.037489102005231
1380	2023	13119	Maipú	60+	415.332328724581	59.2562336701737	0.142671854734112
1381	2023	13120	Ñuñoa	0	135.99438449401	0.368548467463442	0.002710027100271
1382	2023	13120	Ñuñoa	01-19	267.664019319561	0	0
1383	2023	13120	Ñuñoa	20-39	237.209117767422	0.736674278780813	0.0031055900621118
1384	2023	13120	Ñuñoa	40-59	189.658379181149	1.53569537798501	0.00809716599190283
1385	2023	13120	Ñuñoa	60+	490.292112170399	72.6654433347008	0.148208469055375
1386	2023	13121	Pedro Aguirre Cerda	0	132.538598809926	0	0
1387	2023	13121	Pedro Aguirre Cerda	01-19	257.807943049009	0	0
1388	2023	13121	Pedro Aguirre Cerda	20-39	200.409472760158	6.37666504236868	0.0318181818181818
1389	2023	13121	Pedro Aguirre Cerda	40-59	214.631639368253	7.66541569172332	0.0357142857142857
1390	2023	13121	Pedro Aguirre Cerda	60+	464.514297863882	132.575969132825	0.285407725321888
1391	2023	13122	Peñalolén	0	187.12411679253	0	0
1392	2023	13122	Peñalolén	01-19	343.222456879368	0	0
1393	2023	13122	Peñalolén	20-39	216.197692465953	2.48503094788452	0.0114942528735632
1394	2023	13122	Peñalolén	40-59	259.740372200054	10.449325318393	0.0402298850574713
1395	2023	13122	Peñalolén	60+	434.603224393775	62.8061751577088	0.144513826940232
1396	2023	13123	Providencia	0	85.8408455915171	0	0
1397	2023	13123	Providencia	01-19	257.164888312926	0	0
1398	2023	13123	Providencia	20-39	255.33950955529	4.1663789437926	0.0163170163170163
1399	2023	13123	Providencia	40-59	226.37857739775	2.48767667470055	0.010989010989011
1400	2023	13123	Providencia	60+	590.77543858243	91.2369516321168	0.154435925520263
1401	2023	13124	Pudahuel	0	96.749413021197	1.12499317466508	0.0116279069767442
1402	2023	13124	Pudahuel	01-19	198.466285824558	0	0
1403	2023	13124	Pudahuel	20-39	177.728154128491	1.48726488810453	0.00836820083682008
1404	2023	13124	Pudahuel	40-59	232.133832875986	9.76994246111053	0.0420875420875421
1405	2023	13124	Pudahuel	60+	353.486582070432	64.8599233156756	0.18348623853211
1406	2023	13125	Quilicura	0	132.574379760876	0.360256466741512	0.00271739130434783
1407	2023	13125	Quilicura	01-19	215.690663994068	0	0
1408	2023	13125	Quilicura	20-39	135.968432387582	0.357811664177847	0.00263157894736842
1409	2023	13125	Quilicura	40-59	155.644513119664	5.26334102337026	0.0338164251207729
1410	2023	13125	Quilicura	60+	139.873884046676	29.1403925097242	0.208333333333333
1411	2023	13126	Quinta Normal	0	111.739761440428	0	0
1412	2023	13126	Quinta Normal	01-19	170.68235698467	0.702396530801111	0.00411522633744856
1413	2023	13126	Quinta Normal	20-39	219.416320963542	0.683539940696393	0.00311526479750779
1414	2023	13126	Quinta Normal	40-59	208.563379710948	6.47265661171906	0.0310344827586207
1415	2023	13126	Quinta Normal	60+	433.357003639025	85.324176882295	0.196891191709845
1416	2023	13127	Recoleta	0	128.351828854796	0	0
1417	2023	13127	Recoleta	01-19	210.985267350395	0	0
1418	2023	13127	Recoleta	20-39	151.092700863663	1.47647590420517	0.00977198697068404
1419	2023	13127	Recoleta	40-59	157.710493493066	7.75625377834753	0.0491803278688525
1420	2023	13127	Recoleta	60+	309.826362587254	58.0924429851101	0.1875
1421	2023	13128	Renca	0	136.813012083876	0.597436733990724	0.00436681222707424
1422	2023	13128	Renca	01-19	248.905258079756	1.82571093946031	0.00733496332518337
1423	2023	13128	Renca	20-39	229.397035150535	4.16004986024287	0.0181347150259067
1424	2023	13128	Renca	40-59	250.629898851838	6.23457459830442	0.0248756218905473
1425	2023	13128	Renca	60+	411.090553797613	68.6229900827511	0.166929133858268
1426	2023	13129	San Joaquín	0	98.4784999674834	0	0
1427	2023	13129	San Joaquín	01-19	223.500781123336	0.955131543262121	0.00427350427350427
1428	2023	13129	San Joaquín	20-39	211.844633229285	2.78742938459586	0.0131578947368421
1429	2023	13129	San Joaquín	40-59	221.935251055663	13.6876366289836	0.0616740088105727
1430	2023	13129	San Joaquín	60+	392.37640891415	116.184183418735	0.296103896103896
1431	2023	13130	San Miguel	0	121.45524299144	1.36466565158921	0.0112359550561798
1432	2023	13130	San Miguel	01-19	281.291143507146	0	0
1433	2023	13130	San Miguel	20-39	289.222672286687	2.03677938230061	0.00704225352112676
1434	2023	13130	San Miguel	40-59	216.963029914958	7.11354196442484	0.0327868852459016
1435	2023	13130	San Miguel	60+	333.097538471482	82.1640594896322	0.246666666666667
1436	2023	13131	San Ramón	0	111.208796055777	0	0
1437	2023	13131	San Ramón	01-19	281.686231676236	1.16882253807567	0.004149377593361
1438	2023	13131	San Ramón	20-39	179.400975386574	1.13544921130743	0.00632911392405063
1439	2023	13131	San Ramón	40-59	192.665561106739	9.57344403014854	0.0496894409937888
1440	2023	13131	San Ramón	60+	347.012433100803	104.852677627581	0.302158273381295
1441	2023	13132	Vitacura	0	148.459154402605	0	0
1442	2023	13132	Vitacura	01-19	308.798528482426	0	0
1443	2023	13132	Vitacura	20-39	273.127363593964	0	0
1444	2023	13132	Vitacura	40-59	266.268048312439	5.16023349442711	0.0193798449612403
1445	2023	13132	Vitacura	60+	808.547808044715	72.2302708519946	0.0893333333333333
1446	2023	13201	Puente Alto	0	173.061861852481	0.734557987489309	0.00424448217317487
1447	2023	13201	Puente Alto	01-19	344.856717275222	0.299224917375464	0.000867678958785249
1448	2023	13201	Puente Alto	20-39	197.549000197563	1.45685103390533	0.00737463126843658
1449	2023	13201	Puente Alto	40-59	233.187079003633	9.03351126803306	0.0387393302692055
1450	2023	13201	Puente Alto	60+	412.682311492993	62.4891739924056	0.151421983089931
1451	2023	13202	Pirque	0	29.96137485384	0	0
1452	2023	13202	Pirque	01-19	345.049376244766	6.10706860610206	0.0176991150442478
1453	2023	13202	Pirque	20-39	202.764246616202	2.98182715612062	0.0147058823529412
1454	2023	13202	Pirque	40-59	203.234615066306	3.12668638563547	0.0153846153846154
1455	2023	13202	Pirque	60+	377.158058746063	74.7813392341332	0.198275862068966
1456	2023	13203	San José de Maipo	0	30.0777218442614	0	0
1457	2023	13203	San José de Maipo	01-19	250.552158571157	0	0
1458	2023	13203	San José de Maipo	20-39	200.136200267127	0	0
1459	2023	13203	San José de Maipo	40-59	219.349869677108	15.6678478340791	0.0714285714285714
1460	2023	13203	San José de Maipo	60+	1120.37708484409	119.651921682379	0.106796116504854
1461	2023	13301	Colina	0	174.772564106398	1.00733466343745	0.00576368876080692
1462	2023	13301	Colina	01-19	353.095447639571	0	0
1463	2023	13301	Colina	20-39	195.182443323349	1.51304219630503	0.00775193798449612
1464	2023	13301	Colina	40-59	198.838724586723	3.68219860345783	0.0185185185185185
1465	2023	13301	Colina	60+	186.11789085247	32.1080571938472	0.172514619883041
1466	2023	13302	Lampa	0	121.323462634253	2.80516676610989	0.023121387283237
1467	2023	13302	Lampa	01-19	351.812237224445	0	0
1468	2023	13302	Lampa	20-39	180.776499669914	0	0
1469	2023	13302	Lampa	40-59	161.209524436656	2.93108226248465	0.0181818181818182
1470	2023	13302	Lampa	60+	153.25245455225	36.4164248440989	0.237623762376238
1471	2023	13303	Tiltil	0	8.70633890485936	0	0
1472	2023	13303	Tiltil	01-19	231.304762885336	0	0
1473	2023	13303	Tiltil	20-39	134.606641286576	4.34214971892181	0.032258064516129
1474	2023	13303	Tiltil	40-59	127.743604507358	18.2490863581939	0.142857142857143
1475	2023	13303	Tiltil	60+	384.124438108743	66.3918781916347	0.17283950617284
1476	2023	13401	San Bernardo	0	213.282468599572	0.846359002379255	0.00396825396825397
1477	2023	13401	San Bernardo	01-19	279.528991788833	0	0
1478	2023	13401	San Bernardo	20-39	225.247524776564	3.08174474196791	0.013681592039801
1479	2023	13401	San Bernardo	40-59	226.280192263866	6.47355556541619	0.0286085825747724
1480	2023	13401	San Bernardo	60+	337.418123597066	58.9336632165012	0.174660633484163
1481	2023	13402	Buin	0	118.404959478288	3.35900594264645	0.0283687943262411
1482	2023	13402	Buin	01-19	351.391875439631	0	0
1483	2023	13402	Buin	20-39	240.022238331935	1.67262883855007	0.00696864111498258
1484	2023	13402	Buin	40-59	226.034503410537	4.38051363198715	0.0193798449612403
1485	2023	13402	Buin	60+	328.445766419669	66.4170109380495	0.202216066481994
1486	2023	13403	Calera de Tango	0	91.0177901855733	0	0
1487	2023	13403	Calera de Tango	01-19	228.769524585556	0	0
1488	2023	13403	Calera de Tango	20-39	155.136900507426	0	0
1489	2023	13403	Calera de Tango	40-59	190.257640986105	0	0
1490	2023	13403	Calera de Tango	60+	267.942019694871	59.9343991422738	0.223684210526316
1491	2023	13404	Paine	0	136.365762580148	0	0
1492	2023	13404	Paine	01-19	266.238206680496	0	0
1493	2023	13404	Paine	20-39	196.848463285018	2.22427642129963	0.0112994350282486
1494	2023	13404	Paine	40-59	160.897625003208	3.49777445659148	0.0217391304347826
1495	2023	13404	Paine	60+	315.910662189532	49.625812834371	0.157088122605364
1496	2023	13501	Melipilla	0	197.169962108863	0.65943131140088	0.00334448160535117
1497	2023	13501	Melipilla	01-19	286.910839125366	0.671922339872053	0.00234192037470726
1498	2023	13501	Melipilla	20-39	179.754267670488	1.31207494649991	0.0072992700729927
1499	2023	13501	Melipilla	40-59	171.295766370055	9.63108726578623	0.0562248995983936
1500	2023	13501	Melipilla	60+	260.549531909469	96.6323813400503	0.370879120879121
1501	2023	13502	Alhué	0	0	0	NA
1502	2023	13502	Alhué	01-19	50.9784487530887	0	0
1503	2023	13502	Alhué	20-39	124.575890904633	0	0
1504	2023	13502	Alhué	40-59	104.679378393141	0	0
1505	2023	13502	Alhué	60+	136.038180265841	40.8114540797524	0.3
1506	2023	13503	Curacaví	0	28.1173800102486	2.55612545547715	0.0909090909090909
1507	2023	13503	Curacaví	01-19	239.87433952257	0	0
1508	2023	13503	Curacaví	20-39	170.545429331851	0	0
1509	2023	13503	Curacaví	40-59	226.792326612102	8.00443505689772	0.0352941176470588
1510	2023	13503	Curacaví	60+	405.363383575107	52.7527690953906	0.13013698630137
1511	2023	13504	María Pinto	0	0	0	NA
1512	2023	13504	María Pinto	01-19	44.6252174231839	0	0
1513	2023	13504	María Pinto	20-39	87.1723324225101	6.22659517303644	0.0714285714285714
1514	2023	13504	María Pinto	40-59	117.58606480001	6.5325591555561	0.0555555555555556
1515	2023	13504	María Pinto	60+	81.6216373736263	27.2072124578754	0.333333333333333
1516	2023	13505	San Pedro	0	0	0	NA
1517	2023	13505	San Pedro	01-19	71.5991034095738	0	0
1518	2023	13505	San Pedro	20-39	85.3362677250549	0	0
1519	2023	13505	San Pedro	40-59	73.2299889716928	0	0
1520	2023	13505	San Pedro	60+	152.78404269686	84.8800237204778	0.555555555555556
1521	2023	13601	Talagante	0	11.5011748769614	0	0
1522	2023	13601	Talagante	01-19	280.94062818699	0	0
1523	2023	13601	Talagante	20-39	226.153693139682	0	0
1524	2023	13601	Talagante	40-59	254.138949171579	13.1864549098461	0.0518867924528302
1525	2023	13601	Talagante	60+	392.307229081715	49.8167909945034	0.126984126984127
1526	2023	13602	El Monte	0	0	0	NA
1527	2023	13602	El Monte	01-19	223.375564991996	0	0
1528	2023	13602	El Monte	20-39	141.306547841762	4.63300156858235	0.0327868852459016
1529	2023	13602	El Monte	40-59	184.971258474645	9.73532939340239	0.0526315789473684
1530	2023	13602	El Monte	60+	361.942681095412	43.0281508994546	0.118881118881119
1531	2023	13603	Isla de Maipo	0	41.8234945444148	2.32352747468971	0.0555555555555556
1532	2023	13603	Isla de Maipo	01-19	200.949235757461	0	0
1533	2023	13603	Isla de Maipo	20-39	143.112736138148	0	0
1534	2023	13603	Isla de Maipo	40-59	249.549369364262	4.84561882260703	0.0194174757281553
1535	2023	13603	Isla de Maipo	60+	224.101157514073	45.3238296095877	0.202247191011236
1536	2023	13604	Padre Hurtado	0	103.62071846949	1.21906727611165	0.0117647058823529
1537	2023	13604	Padre Hurtado	01-19	248.406096947714	0	0
1538	2023	13604	Padre Hurtado	20-39	219.406038679182	2.42437611800202	0.0110497237569061
1539	2023	13604	Padre Hurtado	40-59	194.691352522782	1.2724925001489	0.0065359477124183
1540	2023	13604	Padre Hurtado	60+	278.7830316108	36.9949046687317	0.132701421800948
1541	2023	13605	Peñaflor	0	87.6113107358048	0.922224323534787	0.0105263157894737
1542	2023	13605	Peñaflor	01-19	201.843883818699	0.938808761947439	0.00465116279069767
1543	2023	13605	Peñaflor	20-39	157.661472579088	1.83327293696614	0.0116279069767442
1544	2023	13605	Peñaflor	40-59	231.826720416965	3.84774639696207	0.016597510373444
1545	2023	13605	Peñaflor	60+	460.76526707546	64.966903166822	0.140997830802603
1546	2023	14101	Valdivia	0	177.863132682623	0.54559243154179	0.00306748466257669
1547	2023	14101	Valdivia	01-19	278.295779032885	0	0
1548	2023	14101	Valdivia	20-39	183.168432854682	0.541918440398468	0.0029585798816568
1549	2023	14101	Valdivia	40-59	211.719785692555	8.20619324389746	0.0387596899224806
1550	2023	14101	Valdivia	60+	357.310038111784	59.0595104316998	0.165289256198347
1551	2023	14102	Corral	0	53.2192197410722	0	0
1552	2023	14102	Corral	01-19	340.236667569978	0	0
1553	2023	14102	Corral	20-39	376.531919313146	0	0
1554	2023	14102	Corral	40-59	290.6744939302	18.1671558706375	0.0625
1555	2023	14102	Corral	60+	802.415343960519	97.8555297512828	0.121951219512195
1556	2023	14103	Lanco	0	76.7916207276737	0	0
1557	2023	14103	Lanco	01-19	207.050322885494	0	0
1558	2023	14103	Lanco	20-39	180.624317153856	0	0
1559	2023	14103	Lanco	40-59	246.698840766344	0	0
1560	2023	14103	Lanco	60+	811.841447728149	47.4067998673372	0.0583941605839416
1561	2023	14104	Los Lagos	0	225.66887966866	0	0
1562	2023	14104	Los Lagos	01-19	624.08505133406	0	0
1563	2023	14104	Los Lagos	20-39	200.850044780223	0	0
1564	2023	14104	Los Lagos	40-59	355.252900711431	4.80071487447879	0.0135135135135135
1565	2023	14104	Los Lagos	60+	805.314502319654	67.5425066461645	0.0838709677419355
1566	2023	14105	Máfil	0	66.9743868223369	0	0
1567	2023	14105	Máfil	01-19	158.604258095216	13.2170215079346	0.0833333333333334
1568	2023	14105	Máfil	20-39	93.0000227992033	0	0
1569	2023	14105	Máfil	40-59	160.131810595214	13.3443175496012	0.0833333333333333
1570	2023	14105	Máfil	60+	101.058694033256	43.3108688713954	0.428571428571429
1571	2023	14106	Mariquina	0	0	0	NA
1572	2023	14106	Mariquina	01-19	267.143038649837	0	0
1573	2023	14106	Mariquina	20-39	181.640504500127	0	0
1574	2023	14106	Mariquina	40-59	219.380538656805	0	0
1575	2023	14106	Mariquina	60+	730.964238965944	53.8133182060818	0.0736196319018405
1576	2023	14107	Paillaco	0	51.543846414887	0	0
1577	2023	14107	Paillaco	01-19	205.426057576016	4.66877403581854	0.0227272727272727
1578	2023	14107	Paillaco	20-39	178.137572411518	0	0
1579	2023	14107	Paillaco	40-59	192.910280520866	4.70512879319185	0.024390243902439
1580	2023	14107	Paillaco	60+	753.940523217036	127.354818110986	0.168918918918919
1581	2023	14108	Panguipulli	0	154.877403131636	0	0
1582	2023	14108	Panguipulli	01-19	356.560699298193	0	0
1583	2023	14108	Panguipulli	20-39	244.65933464093	5.43687410313179	0.0222222222222222
1584	2023	14108	Panguipulli	40-59	433.072673716559	10.8949100306053	0.0251572327044025
1585	2023	14108	Panguipulli	60+	1151.80062961164	106.04813981079	0.0920716112531969
1586	2023	14201	La Unión	0	109.145464476443	0	0
1587	2023	14201	La Unión	01-19	413.736764477772	0	0
1588	2023	14201	La Unión	20-39	225.08030717225	4.94681993785164	0.021978021978022
1589	2023	14201	La Unión	40-59	334.87013474778	7.44155854995067	0.0222222222222222
1590	2023	14201	La Unión	60+	884.518652142686	88.4518652142686	0.1
1591	2023	14202	Futrono	0	0	0	NA
1592	2023	14202	Futrono	01-19	347.625138354805	0	0
1593	2023	14202	Futrono	20-39	109.839440331012	6.46114354888306	0.0588235294117647
1594	2023	14202	Futrono	40-59	226.990130951209	0	0
1595	2023	14202	Futrono	60+	469.636446556561	35.0474960116837	0.0746268656716418
1596	2023	14203	Lago Ranco	0	56.8589201454015	0	0
1597	2023	14203	Lago Ranco	01-19	113.734560578554	0	0
1598	2023	14203	Lago Ranco	20-39	162.318679176991	9.54815759864655	0.0588235294117647
1599	2023	14203	Lago Ranco	40-59	220.008995929396	28.6968255560082	0.130434782608696
1600	2023	14203	Lago Ranco	60+	495.628816365353	103.256003409449	0.208333333333333
1601	2023	14204	Río Bueno	0	68.1826745265908	0	0
1602	2023	14204	Río Bueno	01-19	275.100815214857	0	0
1603	2023	14204	Río Bueno	20-39	163.237651157322	5.93591458753899	0.0363636363636364
1604	2023	14204	Río Bueno	40-59	286.086342591159	14.9003303432895	0.0520833333333333
1605	2023	14204	Río Bueno	60+	1044.97748543358	125.784326950338	0.12037037037037
1606	2023	15101	Arica	0	48.4756821179674	1.52679313757378	0.031496062992126
1607	2023	15101	Arica	01-19	165.446057147854	0.38297698413855	0.00231481481481481
1608	2023	15101	Arica	20-39	238.620620080903	1.53948787148969	0.0064516129032258
1609	2023	15101	Arica	40-59	194.936649127259	3.17615721592275	0.0162932790224033
1610	2023	15101	Arica	60+	226.930450588832	41.1105888747885	0.181159420289855
1611	2023	15102	Camarones	0	0	0	NA
1612	2023	15102	Camarones	01-19	0	0	NA
1613	2023	15102	Camarones	20-39	0	0	NA
1614	2023	15102	Camarones	40-59	0	0	NA
1615	2023	15102	Camarones	60+	0	0	NA
1616	2023	15201	Putre	0	0	0	NA
1617	2023	15201	Putre	01-19	0	0	NA
1618	2023	15201	Putre	20-39	0	0	NA
1619	2023	15201	Putre	40-59	0	39.2339170550578	Inf
1620	2023	15201	Putre	60+	0	40.720851426825	Inf
1621	2023	15202	General Lagos	0	0	0	NA
1622	2023	15202	General Lagos	01-19	0	0	NA
1623	2023	15202	General Lagos	20-39	0	0	NA
1624	2023	15202	General Lagos	40-59	0	0	NA
1625	2023	15202	General Lagos	60+	0	0	NA
1626	2023	16101	Chillán	0	109.576756662078	0	0
1627	2023	16101	Chillán	01-19	236.968579281479	0.482624397721954	0.00203665987780041
1628	2023	16101	Chillán	20-39	191.408066409149	0.480924789972736	0.00251256281407035
1629	2023	16101	Chillán	40-59	231.470277886066	6.36176239433163	0.0274841437632135
1630	2023	16101	Chillán	60+	483.405387353063	69.9596480064825	0.144722524483134
1631	2023	16102	Bulnes	0	141.211445559272	0	0
1632	2023	16102	Bulnes	01-19	253.293431493064	0	0
1633	2023	16102	Bulnes	20-39	150.006812611783	0	0
1634	2023	16102	Bulnes	40-59	339.46343698287	8.70419069186846	0.0256410256410256
1635	2023	16102	Bulnes	60+	1042.92079447359	98.2122721253156	0.094170403587444
1636	2023	16103	Chillán Viejo	0	16.7648659237704	0	0
1637	2023	16103	Chillán Viejo	01-19	64.270004534214	0	0
1638	2023	16103	Chillán Viejo	20-39	36.2249254004203	0	0
1639	2023	16103	Chillán Viejo	40-59	31.1466710344215	2.83151554858377	0.0909090909090909
1640	2023	16103	Chillán Viejo	60+	109.27779041339	39.4614243159464	0.361111111111111
1641	2023	16104	El Carmen	0	0	0	NA
1642	2023	16104	El Carmen	01-19	182.967646731991	0	0
1643	2023	16104	El Carmen	20-39	167.192364491028	0	0
1644	2023	16104	El Carmen	40-59	265.847308913426	24.1679371739478	0.0909090909090909
1645	2023	16104	El Carmen	60+	877.905275129576	78.2291829323384	0.0891089108910891
1646	2023	16105	Pemuco	0	44.3614289049732	0	0
1647	2023	16105	Pemuco	01-19	113.21163244116	0	0
1648	2023	16105	Pemuco	20-39	56.6502637982509	0	0
1649	2023	16105	Pemuco	40-59	287.579895449066	0	0
1650	2023	16105	Pemuco	60+	334.957487440381	111.65249581346	0.333333333333333
1651	2023	16106	Pinto	0	40.4517713755775	0	0
1652	2023	16106	Pinto	01-19	177.363701025115	0	0
1653	2023	16106	Pinto	20-39	112.273767862892	0	0
1654	2023	16106	Pinto	40-59	130.682709440729	8.16766934004558	0.0625
1655	2023	16106	Pinto	60+	359.447052358237	78.9030114932715	0.219512195121951
1656	2023	16107	Quillón	0	0	0	NA
1657	2023	16107	Quillón	01-19	156.970717361969	5.06357152780544	0.032258064516129
1658	2023	16107	Quillón	20-39	45.4693744651557	5.05215271835063	0.111111111111111
1659	2023	16107	Quillón	40-59	190.147133375517	5.1391117128518	0.027027027027027
1660	2023	16107	Quillón	60+	647.338903984477	99.5906006129965	0.153846153846154
1661	2023	16108	San Ignacio	0	17.6008135487151	0	0
1662	2023	16108	San Ignacio	01-19	146.5295575918	0	0
1663	2023	16108	San Ignacio	20-39	46.8062949463655	0	0
1664	2023	16108	San Ignacio	40-59	154.318492347743	0	0
1665	2023	16108	San Ignacio	60+	602.48857998712	70.5039827644501	0.117021276595745
1666	2023	16109	Yungay	0	62.0572347146676	0	0
1667	2023	16109	Yungay	01-19	342.553448703284	0	0
1668	2023	16109	Yungay	20-39	222.482875700994	0	0
1669	2023	16109	Yungay	40-59	310.33644355856	5.25993972133152	0.0169491525423729
1670	2023	16109	Yungay	60+	1083.8618151244	68.0960302695955	0.0628272251308901
1671	2023	16201	Quirihue	0	23.8735455984721	0	0
1672	2023	16201	Quirihue	01-19	246.509734494273	0	0
1673	2023	16201	Quirihue	20-39	111.362255679912	0	0
1674	2023	16201	Quirihue	40-59	273.773599969045	0	0
1675	2023	16201	Quirihue	60+	1086.42442709558	173.827908335292	0.16
1676	2023	16202	Cobquecura	0	0	0	NA
1677	2023	16202	Cobquecura	01-19	110.514844970804	0	0
1678	2023	16202	Cobquecura	20-39	92.9630790601049	0	0
1679	2023	16202	Cobquecura	40-59	74.8710472613272	0	0
1680	2023	16202	Cobquecura	60+	523.254375399724	80.5006731384191	0.153846153846154
1681	2023	16203	Coelemu	0	0	0	NA
1682	2023	16203	Coelemu	01-19	253.37051394518	0	0
1683	2023	16203	Coelemu	20-39	115.249375262302	0	0
1684	2023	16203	Coelemu	40-59	175.601328211694	11.706755214113	0.0666666666666667
1685	2023	16203	Coelemu	60+	975.991899184848	113.340994744047	0.116129032258065
1686	2023	16204	Ninhue	0	0	0	NA
1687	2023	16204	Ninhue	01-19	217.25925656664	0	0
1688	2023	16204	Ninhue	20-39	90.127910479267	0	0
1689	2023	16204	Ninhue	40-59	274.757544530917	0	0
1690	2023	16204	Ninhue	60+	786.660640497349	137.665612087036	0.175
1691	2023	16205	Portezuelo	0	0	0	NA
1692	2023	16205	Portezuelo	01-19	79.0868301424331	0	0
1693	2023	16205	Portezuelo	20-39	99.0560056211425	0	0
1694	2023	16205	Portezuelo	40-59	80.4137347352648	0	0
1695	2023	16205	Portezuelo	60+	413.134491603138	152.20744427484	0.368421052631579
1696	2023	16206	Ránquil	0	0	0	NA
1697	2023	16206	Ránquil	01-19	92.7171343876099	0	0
1698	2023	16206	Ránquil	20-39	107.460290240134	0	0
1699	2023	16206	Ránquil	40-59	202.78412429541	31.1975575839092	0.153846153846154
1700	2023	16206	Ránquil	60+	1126.29491637528	117.672603203387	0.104477611940299
1701	2023	16207	Treguaco	0	0	16.9278572342138	Inf
1702	2023	16207	Treguaco	01-19	185.404350876366	0	0
1703	2023	16207	Treguaco	20-39	219.913479840803	0	0
1704	2023	16207	Treguaco	40-59	188.370064721724	0	0
1705	2023	16207	Treguaco	60+	461.276985113289	36.9021588090631	0.08
1706	2023	16301	San Carlos	0	48.0473784315053	3.43195560225038	0.0714285714285714
1707	2023	16301	San Carlos	01-19	288.235338954754	0	0
1708	2023	16301	San Carlos	20-39	230.781901646837	0	0
1709	2023	16301	San Carlos	40-59	257.351086567528	12.1720108511669	0.0472972972972973
1710	2023	16301	San Carlos	60+	694.957124601104	118.011587196414	0.169811320754717
1711	2023	16302	Coihueco	0	23.7990057304273	0	0
1712	2023	16302	Coihueco	01-19	196.37172335203	0	0
1713	2023	16302	Coihueco	20-39	94.5981543659239	0	0
1714	2023	16302	Coihueco	40-59	178.588633863114	0	0
1715	2023	16302	Coihueco	60+	376.981066111703	62.8301776852839	0.166666666666667
1716	2023	16303	Ñiquén	0	58.8446277656975	0	0
1717	2023	16303	Ñiquén	01-19	159.656504170871	0	0
1718	2023	16303	Ñiquén	20-39	168.420213966705	0	0
1719	2023	16303	Ñiquén	40-59	314.333459239759	0	0
1720	2023	16303	Ñiquén	60+	780.539673325557	82.6453771756472	0.105882352941176
1721	2023	16304	San Fabián	0	0	0	NA
1722	2023	16304	San Fabián	01-19	184.797650791508	0	0
1723	2023	16304	San Fabián	20-39	81.4292511470892	0	0
1724	2023	16304	San Fabián	40-59	330.905285523715	0	0
1725	2023	16304	San Fabián	60+	512.740148545326	111.465249683767	0.217391304347826
1726	2023	16305	San Nicolás	0	46.9690657648606	0	0
1727	2023	16305	San Nicolás	01-19	392.539667901835	0	0
1728	2023	16305	San Nicolás	20-39	93.9026040052892	0	0
1729	2023	16305	San Nicolás	40-59	127.321187753062	23.8727227036991	0.1875
1730	2023	16305	San Nicolás	60+	557.271092494974	94.3074156529956	0.169230769230769
