# Supplementary material for: A data science-led strategy to assess the subnational burden of sepsis using official records: a longitudinal description and cross-sectional demonstration in Chile
Source: Front Med (Lausanne). 2026 Jan 12;12:1671206. doi: 10.3389/fmed.2025.1671206 (PMC12832715; doi:10.3389/fmed.2025.1671206)
Supplement: SUPPLEMENTARY TABLE 13 — Processed dataframe of the quotient between Chilean age-standardized mortality rate (ASMR) and age-standardized incidence rate (ASIR) by age group, Region, Comuna, ICD-10 code, and sepsis definition. [file Supplementary_Table_13.csv]

	Age group	Region	Region name	Comuna	Comuna name	Code	Code description	ASIR	ASMR	EM	SCOD sepsis definition
1	60+	2	Antofagasta	2101	Antofagasta	K659	Peritonitis, unspecified	0.238705549556648	2.38705549556648	10	Not Explicit
2	60+	13	Metropolitana de Santiago	13104	Conchalí	A419	Septicaemia, unspecified	0.766385863237385	7.66385863237385	10	Explicit
3	60+	13	Metropolitana de Santiago	13201	Puente Alto	K659	Peritonitis, unspecified	0.15860196444773	1.5860196444773	10	Not Explicit
4	60+	13	Metropolitana de Santiago	13114	Las Condes	R570	Cardiogenic shock	0.30862375212155	2.4689900169724	8	Not Explicit
5	60+	13	Metropolitana de Santiago	13401	San Bernardo	K659	Peritonitis, unspecified	0.305355767961146	2.44284614368917	8	Not Explicit
6	60+	13	Metropolitana de Santiago	13111	La Granja	J180	Bronchopneumonia, unspecified	0.874713299195989	6.12299309437192	7	Not Explicit
7	60+	2	Antofagasta	2101	Antofagasta	J182	Hypostatic pneumonia, unspecified	0.238705549556648	1.67093884689653	7	Not Explicit
8	60+	5	Valparaíso	5601	San Antonio	J180	Bronchopneumonia, unspecified	1.0716783953116	7.50174876718122	7	Not Explicit
9	60+	13	Metropolitana de Santiago	13110	La Florida	E872	Acidosis	0.258536680998261	1.80975676698783	7	Not Explicit
10	60+	5	Valparaíso	5109	Viña del Mar	K659	Peritonitis, unspecified	0.571101812016959	3.71216177811023	6.5	Not Explicit
11	60+	13	Metropolitana de Santiago	13120	Ñuñoa	L089	Local infection of skin and subcutaneous tissue, unspecified	0.399260677663191	2.39556406597915	6	Not Explicit
12	60+	13	Metropolitana de Santiago	13125	Quilicura	J969	Respiratory failure, unspecified	0.388538566796322	2.33123140077794	6	Not Explicit
13	60+	13	Metropolitana de Santiago	13501	Melipilla	J969	Respiratory failure, unspecified	2.14738625200112	12.8843175120067	6	Not Explicit
14	60+	6	Libertador General Bernardo O'Higgins	6101	Rancagua	K659	Peritonitis, unspecified	0.391322819462623	2.34793691677574	6	Not Explicit
15	60+	13	Metropolitana de Santiago	13109	La Cisterna	A419	Septicaemia, unspecified	1.03980344571368	6.23882067428207	6	Explicit
16	60+	13	Metropolitana de Santiago	13126	Quinta Normal	J180	Bronchopneumonia, unspecified	0.748457691949956	4.49074615169974	6	Not Explicit
17	60+	13	Metropolitana de Santiago	13101	Santiago	K659	Peritonitis, unspecified	0.198672907672361	1.19203744603416	6	Not Explicit
18	60+	13	Metropolitana de Santiago	13119	Maipú	K659	Peritonitis, unspecified	0.359128688910144	1.97520778900579	5.5	Not Explicit
19	60+	10	Los Lagos	10102	Calbuco	A419	Septicaemia, unspecified	2.86627325472743	14.3313662736372	5	Explicit
20	60+	13	Metropolitana de Santiago	13110	La Florida	J969	Respiratory failure, unspecified	0.517073361996523	2.58536680998261	5	Not Explicit
21	60+	13	Metropolitana de Santiago	13109	La Cisterna	L089	Local infection of skin and subcutaneous tissue, unspecified	1.03980344571368	5.19901722856839	5	Not Explicit
22	60+	13	Metropolitana de Santiago	13123	Providencia	K659	Peritonitis, unspecified	0.647070578951183	3.23535289475592	5	Not Explicit
23	60+	13	Metropolitana de Santiago	13126	Quinta Normal	K659	Peritonitis, unspecified	0.748457691949956	3.74228845974978	5	Not Explicit
24	60+	13	Metropolitana de Santiago	13127	Recoleta	K659	Peritonitis, unspecified	0.537892990602872	2.68946495301436	5	Not Explicit
25	60+	13	Metropolitana de Santiago	13201	Puente Alto	L089	Local infection of skin and subcutaneous tissue, unspecified	0.15860196444773	0.793009822238649	5	Not Explicit
26	60+	4	Coquimbo	4101	La Serena	L089	Local infection of skin and subcutaneous tissue, unspecified	0.402842874258837	2.01421437129419	5	Not Explicit
27	60+	7	Maule	7101	Talca	J969	Respiratory failure, unspecified	0.883709585523504	3.97669313485577	4.5	Not Explicit
28	60+	4	Coquimbo	4101	La Serena	J180	Bronchopneumonia, unspecified	0.805685748517675	3.62558586832954	4.5	Not Explicit
29	60+	13	Metropolitana de Santiago	13119	Maipú	L089	Local infection of skin and subcutaneous tissue, unspecified	0.538693033365215	2.15477213346086	4	Not Explicit
30	60+	2	Antofagasta	2201	Calama	K631	Perforation of intestine (nontraumatic)	0.53805984843035	2.1522393937214	4	Not Explicit
31	60+	3	Atacama	3101	Copiapó	L089	Local infection of skin and subcutaneous tissue, unspecified	0.606883070244137	2.42753228097655	4	Not Explicit
32	60+	5	Valparaíso	5601	San Antonio	L089	Local infection of skin and subcutaneous tissue, unspecified	1.0716783953116	4.28671358124641	4	Not Explicit
33	40-59	5	Valparaíso	5801	Quilpué	A419	Septicaemia, unspecified	0.58115246893849	2.32460987575396	4	Explicit
34	60+	8	Biobío	8303	Cabrero	A419	Septicaemia, unspecified	3.43500085706689	13.7400034282676	4	Explicit
35	60+	9	La Araucanía	9101	Temuco	A810	Creutzfeldt-Jakob disease	0.344859677160453	1.37943870864181	4	Not Explicit
36	60+	9	La Araucanía	9105	Freire	A419	Septicaemia, unspecified	4.14907663290546	16.5963065316218	4	Explicit
37	60+	13	Metropolitana de Santiago	13101	Santiago	L089	Local infection of skin and subcutaneous tissue, unspecified	0.198672907672361	0.794691630689443	4	Not Explicit
38	60+	13	Metropolitana de Santiago	13103	Cerro Navia	J181	Lobar pneumonia, unspecified	0.750861328151221	3.00344531260488	4	Not Explicit
39	60+	13	Metropolitana de Santiago	13111	La Granja	K729	Hepatic failure, unspecified	0.874713299195989	3.49885319678396	4	Not Explicit
40	40-59	13	Metropolitana de Santiago	13112	La Pintana	J180	Bronchopneumonia, unspecified	0.537433763318557	2.14973505327423	4	Not Explicit
41	60+	13	Metropolitana de Santiago	13114	Las Condes	K659	Peritonitis, unspecified	0.30862375212155	1.2344950084862	4	Not Explicit
42	60+	13	Metropolitana de Santiago	13120	Ñuñoa	R570	Cardiogenic shock	0.399260677663191	1.59704271065277	4	Not Explicit
43	60+	13	Metropolitana de Santiago	13121	Pedro Aguirre Cerda	J969	Respiratory failure, unspecified	0.996811797991164	3.98724719196465	4	Not Explicit
44	60+	13	Metropolitana de Santiago	13121	Pedro Aguirre Cerda	K659	Peritonitis, unspecified	0.996811797991164	3.98724719196465	4	Not Explicit
45	60+	13	Metropolitana de Santiago	13126	Quinta Normal	L089	Local infection of skin and subcutaneous tissue, unspecified	0.748457691949956	2.99383076779982	4	Not Explicit
46	60+	13	Metropolitana de Santiago	13402	Buin	J180	Bronchopneumonia, unspecified	0.909822067644513	3.63928827057805	4	Not Explicit
47	60+	13	Metropolitana de Santiago	13603	Isla de Maipo	J159	Bacterial pneumonia, unspecified	2.51799053386598	10.0719621354639	4	Not Explicit
48	60+	13	Metropolitana de Santiago	13605	Peñaflor	J969	Respiratory failure, unspecified	0.999490817951107	3.99796327180443	4	Not Explicit
49	60+	14	Los Ríos	14101	Valdivia	J180	Bronchopneumonia, unspecified	0.590595104316998	2.36238041726799	4	Not Explicit
50	60+	14	Los Ríos	14101	Valdivia	K659	Peritonitis, unspecified	0.590595104316998	2.36238041726799	4	Not Explicit
51	60+	13	Metropolitana de Santiago	13110	La Florida	L089	Local infection of skin and subcutaneous tissue, unspecified	0.775610042994784	2.84390349098088	3.66666666666667	Not Explicit
52	60+	13	Metropolitana de Santiago	13124	Pudahuel	L089	Local infection of skin and subcutaneous tissue, unspecified	0.810749041445945	2.83762164506081	3.5	Not Explicit
53	60+	7	Maule	7101	Talca	K659	Peritonitis, unspecified	0.883709585523504	3.09298354933226	3.5	Not Explicit
54	60+	4	Coquimbo	4101	La Serena	K659	Peritonitis, unspecified	0.805685748517675	2.81990011981186	3.5	Not Explicit
55	60+	5	Valparaíso	5804	Villa Alemana	A419	Septicaemia, unspecified	1.4478341861116	5.0674196513906	3.5	Explicit
56	60+	13	Metropolitana de Santiago	13120	Ñuñoa	K659	Peritonitis, unspecified	0.798521355326383	2.39556406597915	3	Not Explicit
57	60+	13	Metropolitana de Santiago	13605	Peñaflor	A419	Septicaemia, unspecified	1.99898163590221	5.99694490770664	3	Explicit
58	60+	8	Biobío	8106	Lota	K659	Peritonitis, unspecified	2.33970884706394	7.01912654119183	3	Not Explicit
59	60+	9	La Araucanía	9116	Saavedra	A419	Septicaemia, unspecified	8.3068130280039	24.9204390840117	3	Explicit
60	60+	10	Los Lagos	10202	Ancud	L089	Local infection of skin and subcutaneous tissue, unspecified	2.51704043706094	7.55112131118283	3	Not Explicit
61	60+	13	Metropolitana de Santiago	13111	La Granja	K659	Peritonitis, unspecified	0.874713299195989	2.62413989758797	3	Not Explicit
62	40-59	13	Metropolitana de Santiago	13201	Puente Alto	A498	Other bacterial infections of unspecified site	0.153110360475137	0.45933108142541	3	Not Explicit
63	60+	14	Los Ríos	14101	Valdivia	L089	Local infection of skin and subcutaneous tissue, unspecified	0.590595104316998	1.77178531295099	3	Not Explicit
64	60+	16	Ñuble	16109	Yungay	E875	Hyperkalaemia	5.67466918913296	17.0240075673989	3	Not Explicit
65	60+	6	Libertador General Bernardo O'Higgins	6101	Rancagua	K650	Acute peritonitis	0.782645638925245	2.34793691677574	3	Not Explicit
66	60+	8	Biobío	8110	Talcahuano	K659	Peritonitis, unspecified	1.34419395079204	4.03258185237613	3	Not Explicit
67	60+	10	Los Lagos	10301	Osorno	K659	Peritonitis, unspecified	1.22053772603394	3.66161317810182	3	Not Explicit
68	60+	13	Metropolitana de Santiago	13109	La Cisterna	J180	Bronchopneumonia, unspecified	2.07960689142736	6.23882067428207	3	Not Explicit
69	60+	13	Metropolitana de Santiago	13117	Lo Prado	K659	Peritonitis, unspecified	2.04960456655991	6.14881369967972	3	Not Explicit
70	60+	2	Antofagasta	2104	Taltal	J189	Pneumonia, unspecified	7.5459878259531	22.6379634778593	3	Not Explicit
71	60+	2	Antofagasta	2201	Calama	L089	Local infection of skin and subcutaneous tissue, unspecified	0.53805984843035	1.61417954529105	3	Not Explicit
72	60+	5	Valparaíso	5101	Valparaíso	J180	Bronchopneumonia, unspecified	0.329675351712941	0.989026055138824	3	Not Explicit
73	60+	5	Valparaíso	5107	Quintero	A419	Septicaemia, unspecified	2.76936500886546	8.30809502659639	3	Explicit
74	60+	5	Valparaíso	5301	Los Andes	L089	Local infection of skin and subcutaneous tissue, unspecified	1.52995400347104	4.58986201041313	3	Not Explicit
75	60+	5	Valparaíso	5501	Quillota	K659	Peritonitis, unspecified	1.05118199437726	3.15354598313178	3	Not Explicit
76	60+	5	Valparaíso	5502	Calera	K750	Abscess of liver	1.9564388530796	5.8693165592388	3	Not Explicit
77	60+	5	Valparaíso	5801	Quilpué	L089	Local infection of skin and subcutaneous tissue, unspecified	0.611666010656761	1.83499803197028	3	Not Explicit
78	60+	6	Libertador General Bernardo O'Higgins	6106	Graneros	A419	Septicaemia, unspecified	2.82482847531717	8.47448542595152	3	Explicit
79	60+	7	Maule	7404	Parral	K659	Peritonitis, unspecified	2.34529104574176	7.03587313722527	3	Not Explicit
80	60+	10	Los Lagos	10101	Puerto Montt	K659	Peritonitis, unspecified	0.387236292598909	1.16170887779673	3	Not Explicit
81	60+	10	Los Lagos	10101	Puerto Montt	L089	Local infection of skin and subcutaneous tissue, unspecified	0.387236292598909	1.16170887779673	3	Not Explicit
82	60+	10	Los Lagos	10203	Chonchi	N179	Acute renal failure, unspecified	6.61510110300985	19.8453033090296	3	Not Explicit
83	60+	10	Los Lagos	10301	Osorno	J182	Hypostatic pneumonia, unspecified	0.61026886301697	1.83080658905091	3	Not Explicit
84	60+	10	Los Lagos	10305	Río Negro	J159	Bacterial pneumonia, unspecified	7.54879450969115	22.6463835290735	3	Not Explicit
85	20-39	13	Metropolitana de Santiago	13104	Conchalí	A419	Septicaemia, unspecified	0.698483816372844	2.09545144911853	3	Explicit
86	60+	13	Metropolitana de Santiago	13107	Huechuraba	J181	Lobar pneumonia, unspecified	0.901024971440935	2.7030749143228	3	Not Explicit
87	60+	13	Metropolitana de Santiago	13112	La Pintana	J969	Respiratory failure, unspecified	0.557516501977144	1.67254950593143	3	Not Explicit
88	60+	13	Metropolitana de Santiago	13118	Macul	J180	Bronchopneumonia, unspecified	0.764783270639519	2.29434981191856	3	Not Explicit
89	40-59	13	Metropolitana de Santiago	13127	Recoleta	K729	Hepatic failure, unspecified	0.517083585223169	1.55125075566951	3	Not Explicit
90	60+	13	Metropolitana de Santiago	13128	Renca	L089	Local infection of skin and subcutaneous tissue, unspecified	0.647386698893879	1.94216009668164	3	Not Explicit
91	60+	13	Metropolitana de Santiago	13404	Paine	A099	Gastroenteritis and colitis of unspecified origin	1.2103856788871	3.63115703666129	3	Not Explicit
92	60+	13	Metropolitana de Santiago	13501	Melipilla	K659	Peritonitis, unspecified	0.715795417333706	2.14738625200112	3	Not Explicit
93	60+	13	Metropolitana de Santiago	13122	Peñalolén	J969	Respiratory failure, unspecified	0.775384878490232	2.3261546354707	3	Not Explicit
94	60+	4	Coquimbo	4102	Coquimbo	I330	Acute and subacute infective endocarditis	0.390972234998375	1.17291670499513	3	Not Explicit
95	60+	9	La Araucanía	9114	Pitrufquen	A419	Septicaemia, unspecified	3.99153906321522	11.9746171896457	3	Explicit
96	60+	12	Magallanes y de la Antártica Chilena	12101	Punta Arenas	J181	Lobar pneumonia, unspecified	0.722747297583151	2.16824189274945	3	Not Explicit
97	60+	12	Magallanes y de la Antártica Chilena	12101	Punta Arenas	L089	Local infection of skin and subcutaneous tissue, unspecified	0.722747297583151	2.16824189274945	3	Not Explicit
98	60+	13	Metropolitana de Santiago	13106	Estación Central	J969	Respiratory failure, unspecified	0.481241900040118	1.44372570012035	3	Not Explicit
99	60+	13	Metropolitana de Santiago	13101	Santiago	A499	Bacterial infection, unspecified	0.198672907672361	0.596018723017082	3	Not Explicit
100	60+	13	Metropolitana de Santiago	13129	San Joaquín	K659	Peritonitis, unspecified	2.03831900734623	5.09579751836558	2.5	Not Explicit
101	60+	2	Antofagasta	2101	Antofagasta	K729	Hepatic failure, unspecified	0.954822198226591	2.38705549556648	2.5	Not Explicit
102	60+	5	Valparaíso	5501	Quillota	A419	Septicaemia, unspecified	2.10236398875452	5.25590997188631	2.5	Explicit
103	60+	10	Los Lagos	10101	Puerto Montt	A419	Septicaemia, unspecified	0.774472585197817	1.93618146299454	2.5	Explicit
104	60+	14	Los Ríos	14101	Valdivia	A099	Gastroenteritis and colitis of unspecified origin	1.181190208634	2.95297552158499	2.5	Not Explicit
105	60+	5	Valparaíso	5301	Los Andes	N179	Acute renal failure, unspecified	3.05990800694209	7.64977001735521	2.5	Not Explicit
106	60+	5	Valparaíso	5804	Villa Alemana	L089	Local infection of skin and subcutaneous tissue, unspecified	1.4478341861116	3.619585465279	2.5	Not Explicit
107	60+	16	Ñuble	16101	Chillán	A810	Creutzfeldt-Jakob disease	1.05202478205237	2.63006195513092	2.5	Not Explicit
108	60+	13	Metropolitana de Santiago	13110	La Florida	K659	Peritonitis, unspecified	0.775610042994784	1.80975676698783	2.33333333333333	Not Explicit
109	60+	13	Metropolitana de Santiago	13108	Independencia	J180	Bronchopneumonia, unspecified	2.09398657180676	4.88596866754911	2.33333333333333	Not Explicit
110	60+	13	Metropolitana de Santiago	13111	La Granja	J189	Pneumonia, unspecified	15.7448393855278	31.4896787710556	2	Not Explicit
111	60+	7	Maule	7301	Curicó	A419	Septicaemia, unspecified	2.50993212521613	5.01986425043226	2	Explicit
112	60+	5	Valparaíso	5101	Valparaíso	K659	Peritonitis, unspecified	0.989026055138824	1.97805211027765	2	Not Explicit
113	60+	5	Valparaíso	5504	La Cruz	J189	Pneumonia, unspecified	11.6132076042316	23.2264152084631	2	Not Explicit
114	60+	6	Libertador General Bernardo O'Higgins	6101	Rancagua	J180	Bronchopneumonia, unspecified	1.17396845838787	2.34793691677574	2	Not Explicit
115	60+	6	Libertador General Bernardo O'Higgins	6101	Rancagua	L089	Local infection of skin and subcutaneous tissue, unspecified	1.17396845838787	2.34793691677574	2	Not Explicit
116	60+	7	Maule	7305	Rauco	J189	Pneumonia, unspecified	27.4359234621848	54.8718469243697	2	Not Explicit
117	60+	12	Magallanes y de la Antártica Chilena	12101	Punta Arenas	A419	Septicaemia, unspecified	2.16824189274945	4.33648378549891	2	Explicit
118	60+	16	Ñuble	16106	Pinto	J189	Pneumonia, unspecified	26.3010038310905	52.602007662181	2	Not Explicit
119	60+	2	Antofagasta	2301	Tocopilla	I269	Pulmonary embolism without mention of acute cor pulmonale	7.41762360245932	14.8352472049186	2	Not Explicit
120	60+	4	Coquimbo	4102	Coquimbo	K659	Peritonitis, unspecified	0.78194446999675	1.5638889399935	2	Not Explicit
121	60+	7	Maule	7201	Cauquenes	J960	Acute respiratory failure	4.78224350810825	9.56448701621651	2	Not Explicit
122	60+	7	Maule	7401	Linares	K830	Cholangitis	2.05778605471395	4.1155721094279	2	Not Explicit
123	60+	8	Biobío	8110	Talcahuano	L089	Local infection of skin and subcutaneous tissue, unspecified	1.34419395079204	2.68838790158409	2	Not Explicit
124	60+	8	Biobío	8112	Hualpén	J180	Bronchopneumonia, unspecified	2.17611761278131	4.35223522556261	2	Not Explicit
125	60+	8	Biobío	8310	San Rosendo	J189	Pneumonia, unspecified	59.5127751490969	119.025550298194	2	Not Explicit
126	60+	9	La Araucanía	9101	Temuco	K659	Peritonitis, unspecified	0.689719354320906	1.37943870864181	2	Not Explicit
127	60+	10	Los Lagos	10101	Puerto Montt	J110	Influenza with pneumonia, virus not identified	0.774472585197817	1.54894517039563	2	Not Explicit
128	60+	13	Metropolitana de Santiago	13108	Independencia	A419	Septicaemia, unspecified	1.39599104787117	2.79198209574235	2	Explicit
129	60+	13	Metropolitana de Santiago	13111	La Granja	J181	Lobar pneumonia, unspecified	1.74942659839198	3.49885319678396	2	Not Explicit
130	60+	13	Metropolitana de Santiago	13501	Melipilla	J181	Lobar pneumonia, unspecified	1.43159083466741	2.86318166933482	2	Not Explicit
131	60+	1	Tarapacá	1101	Iquique	J180	Bronchopneumonia, unspecified	0.458465997324221	0.916931994648443	2	Not Explicit
132	60+	1	Tarapacá	1107	Alto Hospicio	K659	Peritonitis, unspecified	0.755235918381223	1.51047183676245	2	Not Explicit
133	60+	2	Antofagasta	2101	Antofagasta	I330	Acute and subacute infective endocarditis	0.238705549556648	0.477411099113296	2	Not Explicit
134	60+	2	Antofagasta	2201	Calama	K659	Peritonitis, unspecified	0.53805984843035	1.0761196968607	2	Not Explicit
135	60+	2	Antofagasta	2203	San Pedro de Atacama	J189	Pneumonia, unspecified	9.61359629521242	19.2271925904248	2	Not Explicit
136	60+	3	Atacama	3304	Huasco	A099	Gastroenteritis and colitis of unspecified origin	9.1791933585629	18.3583867171258	2	Not Explicit
137	60+	4	Coquimbo	4101	La Serena	K631	Perforation of intestine (nontraumatic)	0.402842874258837	0.805685748517675	2	Not Explicit
138	60+	4	Coquimbo	4102	Coquimbo	A199	Miliary tuberculosis, unspecified	0.390972234998375	0.78194446999675	2	Not Explicit
139	60+	4	Coquimbo	4102	Coquimbo	R571	Hypovolaemic shock	0.390972234998375	0.78194446999675	2	Not Explicit
140	60+	4	Coquimbo	4103	Andacollo	J180	Bronchopneumonia, unspecified	8.9305494473709	17.8610988947418	2	Not Explicit
141	40-59	4	Coquimbo	4201	Illapel	J189	Pneumonia, unspecified	3.01657663511646	6.03315327023293	2	Not Explicit
142	60+	4	Coquimbo	4202	Canela	N390	Urinary tract infection, site not specified	11.0491824813125	22.098364962625	2	Not Explicit
143	60+	4	Coquimbo	4301	Ovalle	K659	Peritonitis, unspecified	0.856451804851092	1.71290360970218	2	Not Explicit
144	60+	4	Coquimbo	4301	Ovalle	N179	Acute renal failure, unspecified	0.856451804851092	1.71290360970218	2	Not Explicit
145	60+	4	Coquimbo	4303	Monte Patria	A419	Septicaemia, unspecified	3.24340236338957	6.48680472677914	2	Explicit
146	60+	5	Valparaíso	5101	Valparaíso	A498	Other bacterial infections of unspecified site	0.329675351712941	0.659350703425882	2	Not Explicit
147	60+	5	Valparaíso	5103	Concón	K729	Hepatic failure, unspecified	2.2100473897242	4.4200947794484	2	Not Explicit
148	60+	5	Valparaíso	5105	Puchuncaví	A419	Septicaemia, unspecified	5.0185370244643	10.0370740489286	2	Explicit
149	60+	5	Valparaíso	5501	Quillota	K750	Abscess of liver	1.05118199437726	2.10236398875452	2	Not Explicit
150	60+	5	Valparaíso	5603	Cartagena	J159	Bacterial pneumonia, unspecified	3.94309574575019	7.88619149150038	2	Not Explicit
151	60+	5	Valparaíso	5701	San Felipe	J121	Respiratory syncytial virus pneumonia	1.22559402681124	2.45118805362247	2	Not Explicit
152	60+	5	Valparaíso	5701	San Felipe	K729	Hepatic failure, unspecified	1.22559402681124	2.45118805362247	2	Not Explicit
153	60+	5	Valparaíso	5702	Catemu	I269	Pulmonary embolism without mention of acute cor pulmonale	6.76027616105085	13.5205523221017	2	Not Explicit
154	60+	5	Valparaíso	5803	Olmué	A419	Septicaemia, unspecified	5.2455743059672	10.4911486119344	2	Explicit
155	60+	6	Libertador General Bernardo O'Higgins	6106	Graneros	K659	Peritonitis, unspecified	2.82482847531717	5.64965695063435	2	Not Explicit
156	60+	6	Libertador General Bernardo O'Higgins	6112	Peumo	J159	Bacterial pneumonia, unspecified	7.07571005800299	14.151420116006	2	Not Explicit
157	60+	6	Libertador General Bernardo O'Higgins	6115	Rengo	K720	Acute and subacute hepatic failure	1.63169967055361	3.26339934110721	2	Not Explicit
158	60+	6	Libertador General Bernardo O'Higgins	6301	San Fernando	K659	Peritonitis, unspecified	1.32258259601123	2.64516519202245	2	Not Explicit
159	60+	6	Libertador General Bernardo O'Higgins	6310	Santa Cruz	J159	Bacterial pneumonia, unspecified	2.51779916086318	5.03559832172637	2	Not Explicit
160	60+	7	Maule	7203	Pelluhue	K830	Cholangitis	12.6921938217496	25.3843876434992	2	Not Explicit
161	20-39	7	Maule	7301	Curicó	I269	Pulmonary embolism without mention of acute cor pulmonale	0.577538717166149	1.1550774343323	2	Not Explicit
162	60+	7	Maule	7403	Longaví	A419	Septicaemia, unspecified	3.17213562488633	6.34427124977265	2	Explicit
163	40-59	7	Maule	7405	Retiro	J159	Bacterial pneumonia, unspecified	4.61540055554352	9.23080111108704	2	Not Explicit
164	40-59	8	Biobío	8101	Concepción	A810	Creutzfeldt-Jakob disease	0.414832858791773	0.829665717583546	2	Not Explicit
165	60+	8	Biobío	8101	Concepción	L089	Local infection of skin and subcutaneous tissue, unspecified	0.44541957400549	0.89083914801098	2	Not Explicit
166	60+	8	Biobío	8102	Coronel	A090	Other and unspecified gastroenteritis and colitis of infectious origin	0.831951439872294	1.66390287974459	2	Not Explicit
167	60+	8	Biobío	8107	Penco	K729	Hepatic failure, unspecified	2.12262422111494	4.24524844222988	2	Not Explicit
168	60+	8	Biobío	8203	Cañete	K659	Peritonitis, unspecified	2.85107736365026	5.70215472730053	2	Not Explicit
169	60+	8	Biobío	8311	Santa Bárbara	A419	Septicaemia, unspecified	7.2634706015595	14.526941203119	2	Explicit
170	60+	8	Biobío	8313	Yumbel	K729	Hepatic failure, unspecified	4.77253831406684	9.54507662813367	2	Not Explicit
171	40-59	9	La Araucanía	9101	Temuco	K729	Hepatic failure, unspecified	0.325160470031026	0.650320940062052	2	Not Explicit
172	60+	9	La Araucanía	9102	Carahue	K659	Peritonitis, unspecified	4.14304046907129	8.28608093814258	2	Not Explicit
173	60+	9	La Araucanía	9106	Galvarino	A099	Gastroenteritis and colitis of unspecified origin	8.42686380414016	16.8537276082803	2	Not Explicit
174	40-59	9	La Araucanía	9109	Loncoche	J189	Pneumonia, unspecified	4.01918126840218	8.03836253680436	2	Not Explicit
175	60+	9	La Araucanía	9109	Loncoche	A419	Septicaemia, unspecified	4.26324001704471	8.52648003408942	2	Explicit
176	60+	9	La Araucanía	9110	Melipeuco	J960	Acute respiratory failure	16.7132295942522	33.4264591885044	2	Not Explicit
177	60+	9	La Araucanía	9111	Nueva Imperial	J960	Acute respiratory failure	3.10958600565499	6.21917201130998	2	Not Explicit
178	60+	9	La Araucanía	9112	Padre Las Casas	K659	Peritonitis, unspecified	1.25593350429872	2.51186700859744	2	Not Explicit
179	60+	9	La Araucanía	9115	Pucón	A099	Gastroenteritis and colitis of unspecified origin	3.48368524968817	6.96737049937634	2	Not Explicit
180	60+	9	La Araucanía	9119	Vilcún	K631	Perforation of intestine (nontraumatic)	3.29216443277037	6.58432886554074	2	Not Explicit
181	60+	9	La Araucanía	9120	Villarrica	L089	Local infection of skin and subcutaneous tissue, unspecified	1.75802092526055	3.5160418505211	2	Not Explicit
182	60+	9	La Araucanía	9201	Angol	K631	Perforation of intestine (nontraumatic)	1.87113784788857	3.74227569577714	2	Not Explicit
183	60+	9	La Araucanía	9206	Los Sauces	N390	Urinary tract infection, site not specified	14.1318874191231	28.2637748382463	2	Not Explicit
184	60+	9	La Araucanía	9208	Purén	K830	Cholangitis	8.73143086316217	17.4628617263243	2	Not Explicit
185	60+	10	Los Lagos	10101	Puerto Montt	A498	Other bacterial infections of unspecified site	0.387236292598909	0.774472585197817	2	Not Explicit
186	60+	10	Los Lagos	10106	Los Muermos	A099	Gastroenteritis and colitis of unspecified origin	5.98873552351442	11.9774710470288	2	Not Explicit
187	60+	10	Los Lagos	10201	Castro	J969	Respiratory failure, unspecified	2.21498428287548	4.42996856575095	2	Not Explicit
188	40-59	10	Los Lagos	10301	Osorno	J869	Pyothorax without fistula	0.569538791207444	1.13907758241489	2	Not Explicit
189	40-59	12	Magallanes y de la Antártica Chilena	12101	Punta Arenas	I330	Acute and subacute infective endocarditis	0.693167589516097	1.38633517903219	2	Not Explicit
190	60+	12	Magallanes y de la Antártica Chilena	12101	Punta Arenas	I330	Acute and subacute infective endocarditis	0.722747297583151	1.4454945951663	2	Not Explicit
191	40-59	13	Metropolitana de Santiago	13101	Santiago	J180	Bronchopneumonia, unspecified	0.19163469749939	0.38326939499878	2	Not Explicit
192	60+	13	Metropolitana de Santiago	13101	Santiago	E878	Other disorders of electrolyte and fluid balance, not elsewhere classified	0.198672907672361	0.397345815344722	2	Not Explicit
193	60+	13	Metropolitana de Santiago	13105	El Bosque	A810	Creutzfeldt-Jakob disease	0.618457605843811	1.23691521168762	2	Not Explicit
194	60+	13	Metropolitana de Santiago	13105	El Bosque	E872	Acidosis	0.618457605843811	1.23691521168762	2	Not Explicit
195	60+	13	Metropolitana de Santiago	13105	El Bosque	J180	Bronchopneumonia, unspecified	0.618457605843811	1.23691521168762	2	Not Explicit
196	60+	13	Metropolitana de Santiago	13105	El Bosque	K631	Perforation of intestine (nontraumatic)	0.618457605843811	1.23691521168762	2	Not Explicit
197	60+	13	Metropolitana de Santiago	13106	Estación Central	K729	Hepatic failure, unspecified	0.481241900040118	0.962483800080237	2	Not Explicit
198	60+	13	Metropolitana de Santiago	13107	Huechuraba	A499	Bacterial infection, unspecified	0.901024971440935	1.80204994288187	2	Not Explicit
199	60+	13	Metropolitana de Santiago	13108	Independencia	A499	Bacterial infection, unspecified	0.697995523935587	1.39599104787117	2	Not Explicit
200	60+	13	Metropolitana de Santiago	13108	Independencia	K729	Hepatic failure, unspecified	0.697995523935587	1.39599104787117	2	Not Explicit
201	40-59	13	Metropolitana de Santiago	13109	La Cisterna	J180	Bronchopneumonia, unspecified	0.997914254215703	1.99582850843141	2	Not Explicit
202	40-59	13	Metropolitana de Santiago	13110	La Florida	A199	Miliary tuberculosis, unspecified	0.248751187157961	0.497502374315922	2	Not Explicit
203	60+	13	Metropolitana de Santiago	13110	La Florida	A490	Staphylococcal infection, unspecified	0.258536680998261	0.517073361996523	2	Not Explicit
204	60+	13	Metropolitana de Santiago	13110	La Florida	J111	Influenza with other respiratory manifestations, virus not identified	0.258536680998261	0.517073361996523	2	Not Explicit
205	60+	13	Metropolitana de Santiago	13110	La Florida	J182	Hypostatic pneumonia, unspecified	0.258536680998261	0.517073361996523	2	Not Explicit
206	40-59	13	Metropolitana de Santiago	13111	La Granja	A498	Other bacterial infections of unspecified site	0.842016270430653	1.68403254086131	2	Not Explicit
207	60+	13	Metropolitana de Santiago	13112	La Pintana	R570	Cardiogenic shock	0.557516501977144	1.11503300395429	2	Not Explicit
208	60+	13	Metropolitana de Santiago	13114	Las Condes	A490	Staphylococcal infection, unspecified	0.30862375212155	0.6172475042431	2	Not Explicit
209	60+	13	Metropolitana de Santiago	13114	Las Condes	R579	Shock, unspecified	0.30862375212155	0.6172475042431	2	Not Explicit
210	40-59	13	Metropolitana de Santiago	13116	Lo Espejo	K729	Hepatic failure, unspecified	0.997584864077129	1.99516972815426	2	Not Explicit
211	60+	13	Metropolitana de Santiago	13116	Lo Espejo	J969	Respiratory failure, unspecified	1.03761258697681	2.07522517395362	2	Not Explicit
212	40-59	13	Metropolitana de Santiago	13117	Lo Prado	K720	Acute and subacute hepatic failure	0.983016053761727	1.96603210752345	2	Not Explicit
213	60+	13	Metropolitana de Santiago	13118	Macul	L089	Local infection of skin and subcutaneous tissue, unspecified	0.764783270639519	1.52956654127904	2	Not Explicit
214	60+	13	Metropolitana de Santiago	13119	Maipú	A810	Creutzfeldt-Jakob disease	0.179564344455072	0.359128688910144	2	Not Explicit
215	60+	13	Metropolitana de Santiago	13122	Peñalolén	A810	Creutzfeldt-Jakob disease	0.387692439245116	0.775384878490232	2	Not Explicit
216	40-59	13	Metropolitana de Santiago	13125	Quilicura	J180	Bronchopneumonia, unspecified	0.375952930240733	0.751905860481466	2	Not Explicit
217	60+	13	Metropolitana de Santiago	13126	Quinta Normal	J850	Gangrene and necrosis of lung	0.748457691949956	1.49691538389991	2	Not Explicit
218	60+	13	Metropolitana de Santiago	13128	Renca	K659	Peritonitis, unspecified	0.647386698893879	1.29477339778776	2	Not Explicit
219	60+	13	Metropolitana de Santiago	13129	San Joaquín	J180	Bronchopneumonia, unspecified	1.01915950367312	2.03831900734623	2	Not Explicit
220	60+	13	Metropolitana de Santiago	13129	San Joaquín	K720	Acute and subacute hepatic failure	1.01915950367312	2.03831900734623	2	Not Explicit
221	40-59	13	Metropolitana de Santiago	13130	San Miguel	K720	Acute and subacute hepatic failure	0.711354196442484	1.42270839288497	2	Not Explicit
222	60+	13	Metropolitana de Santiago	13130	San Miguel	A499	Bacterial infection, unspecified	0.740216752158849	1.4804335043177	2	Not Explicit
223	60+	13	Metropolitana de Santiago	13130	San Miguel	J961	Chronic respiratory failure	0.740216752158849	1.4804335043177	2	Not Explicit
224	60+	13	Metropolitana de Santiago	13130	San Miguel	K659	Peritonitis, unspecified	0.740216752158849	1.4804335043177	2	Not Explicit
225	40-59	13	Metropolitana de Santiago	13132	Vitacura	K631	Perforation of intestine (nontraumatic)	1.03204669888542	2.06409339777084	2	Not Explicit
226	60+	13	Metropolitana de Santiago	13132	Vitacura	J180	Bronchopneumonia, unspecified	1.07806374405962	2.15612748811924	2	Not Explicit
227	<1	13	Metropolitana de Santiago	13201	Puente Alto	A419	Septicaemia, unspecified	0.146911597497862	0.293823194995724	2	Explicit
228	60+	13	Metropolitana de Santiago	13201	Puente Alto	B379	Candidiasis, unspecified	0.15860196444773	0.31720392889546	2	Explicit
229	60+	13	Metropolitana de Santiago	13201	Puente Alto	L039	Cellulitis, unspecified	0.15860196444773	0.31720392889546	2	Not Explicit
230	40-59	13	Metropolitana de Santiago	13203	San José de Maipo	N390	Urinary tract infection, site not specified	5.22261594469304	10.4452318893861	2	Not Explicit
231	60+	13	Metropolitana de Santiago	13302	Lampa	K729	Hepatic failure, unspecified	0.758675517585394	1.51735103517079	2	Not Explicit
232	60+	13	Metropolitana de Santiago	13401	San Bernardo	R579	Shock, unspecified	0.305355767961146	0.610711535922292	2	Not Explicit
233	60+	13	Metropolitana de Santiago	13501	Melipilla	A498	Other bacterial infections of unspecified site	0.715795417333706	1.43159083466741	2	Not Explicit
234	60+	13	Metropolitana de Santiago	13602	El Monte	A099	Gastroenteritis and colitis of unspecified origin	2.53106769996791	5.06213539993583	2	Not Explicit
235	60+	13	Metropolitana de Santiago	13604	Padre Hurtado	A419	Septicaemia, unspecified	1.32124659531185	2.64249319062369	2	Explicit
236	60+	13	Metropolitana de Santiago	13604	Padre Hurtado	K659	Peritonitis, unspecified	1.32124659531185	2.64249319062369	2	Not Explicit
237	60+	14	Los Ríos	14104	Los Lagos	A419	Septicaemia, unspecified	5.19557743432035	10.3911548686407	2	Explicit
238	60+	15	Arica y Parinacota	15101	Arica	K578	Diverticular disease of intestine, part unspecified, with perforation and abscess	0.411105888747885	0.82221177749577	2	Not Explicit
239	60+	16	Ñuble	16101	Chillán	A498	Other bacterial infections of unspecified site	0.526012391026184	1.05202478205237	2	Not Explicit
240	60+	16	Ñuble	16201	Quirihue	K659	Peritonitis, unspecified	8.69139541676462	17.3827908335292	2	Not Explicit
241	60+	7	Maule	7101	Talca	A419	Septicaemia, unspecified	3.09298354933226	5.74411230590277	1.85714285714286	Explicit
242	60+	2	Antofagasta	2101	Antofagasta	L089	Local infection of skin and subcutaneous tissue, unspecified	1.43223329733989	2.62576104512313	1.83333333333333	Not Explicit
243	60+	8	Biobío	8101	Concepción	K659	Peritonitis, unspecified	1.78167829602196	3.11793701803843	1.75	Not Explicit
244	60+	6	Libertador General Bernardo O'Higgins	6302	Chépica	J189	Pneumonia, unspecified	26.3595302095019	46.1291778666283	1.75	Not Explicit
245	60+	7	Maule	7101	Talca	J180	Bronchopneumonia, unspecified	2.65112875657051	4.41854792761752	1.66666666666667	Not Explicit
246	60+	8	Biobío	8301	Los Angeles	J180	Bronchopneumonia, unspecified	2.87614140913267	4.79356901522111	1.66666666666667	Not Explicit
247	60+	13	Metropolitana de Santiago	13110	La Florida	J180	Bronchopneumonia, unspecified	1.55122008598957	2.58536680998261	1.66666666666667	Not Explicit
248	60+	5	Valparaíso	5502	Calera	K830	Cholangitis	5.8693165592388	9.782194265398	1.66666666666667	Not Explicit
249	60+	13	Metropolitana de Santiago	13101	Santiago	J180	Bronchopneumonia, unspecified	1.19203744603416	1.98672907672361	1.66666666666667	Not Explicit
250	60+	13	Metropolitana de Santiago	13112	La Pintana	J180	Bronchopneumonia, unspecified	1.67254950593143	2.78758250988572	1.66666666666667	Not Explicit
251	60+	16	Ñuble	16301	San Carlos	A419	Septicaemia, unspecified	5.61959939030542	9.36599898384237	1.66666666666667	Explicit
252	60+	6	Libertador General Bernardo O'Higgins	6310	Santa Cruz	N390	Urinary tract infection, site not specified	12.5889958043159	20.1423932869055	1.6	Not Explicit
253	60+	13	Metropolitana de Santiago	13201	Puente Alto	J969	Respiratory failure, unspecified	1.11021375113411	1.74462160892503	1.57142857142857	Not Explicit
254	60+	8	Biobío	8312	Tucapel	J960	Acute respiratory failure	13.8084698272506	20.7127047408759	1.5	Not Explicit
255	60+	13	Metropolitana de Santiago	13124	Pudahuel	J180	Bronchopneumonia, unspecified	0.810749041445945	1.21612356216892	1.5	Not Explicit
256	60+	6	Libertador General Bernardo O'Higgins	6205	Navidad	J189	Pneumonia, unspecified	59.5691933263608	89.3537899895412	1.5	Not Explicit
257	60+	5	Valparaíso	5604	El Quisco	J189	Pneumonia, unspecified	11.2581364231088	16.8872046346632	1.5	Not Explicit
258	60+	10	Los Lagos	10205	Dalcahue	A419	Septicaemia, unspecified	13.9675098472723	20.9512647709084	1.5	Explicit
259	60+	13	Metropolitana de Santiago	13111	La Granja	K631	Perforation of intestine (nontraumatic)	1.74942659839198	2.62413989758797	1.5	Not Explicit
260	60+	13	Metropolitana de Santiago	13115	Lo Barnechea	J180	Bronchopneumonia, unspecified	1.62126651645201	2.43189977467801	1.5	Not Explicit
261	60+	13	Metropolitana de Santiago	13401	San Bernardo	J180	Bronchopneumonia, unspecified	0.610711535922292	0.916067303883438	1.5	Not Explicit
262	60+	13	Metropolitana de Santiago	13401	San Bernardo	J209	Acute bronchitis, unspecified	0.610711535922292	0.916067303883438	1.5	Not Explicit
263	60+	1	Tarapacá	1101	Iquique	K659	Peritonitis, unspecified	0.916931994648443	1.37539799197266	1.5	Not Explicit
264	60+	2	Antofagasta	2201	Calama	K830	Cholangitis	1.0761196968607	1.61417954529105	1.5	Not Explicit
265	60+	5	Valparaíso	5801	Quilpué	I330	Acute and subacute infective endocarditis	1.22333202131352	1.83499803197028	1.5	Not Explicit
266	60+	5	Valparaíso	5801	Quilpué	K729	Hepatic failure, unspecified	1.22333202131352	1.83499803197028	1.5	Not Explicit
267	60+	7	Maule	7306	Romeral	J189	Pneumonia, unspecified	12.6947238208397	19.0420857312595	1.5	Not Explicit
268	60+	8	Biobío	8103	Chiguayante	A498	Other bacterial infections of unspecified site	2.31956003229683	3.47934004844524	1.5	Not Explicit
269	60+	10	Los Lagos	10201	Castro	J159	Bacterial pneumonia, unspecified	4.42996856575095	6.64495284862643	1.5	Not Explicit
270	60+	10	Los Lagos	10307	San Pablo	A419	Septicaemia, unspecified	20.2230238928885	30.3345358393328	1.5	Explicit
271	60+	13	Metropolitana de Santiago	13104	Conchalí	J181	Lobar pneumonia, unspecified	1.53277172647477	2.29915758971216	1.5	Not Explicit
272	60+	13	Metropolitana de Santiago	13107	Huechuraba	J180	Bronchopneumonia, unspecified	1.80204994288187	2.7030749143228	1.5	Not Explicit
273	60+	13	Metropolitana de Santiago	13109	La Cisterna	A499	Bacterial infection, unspecified	2.07960689142736	3.11941033714104	1.5	Not Explicit
274	60+	13	Metropolitana de Santiago	13109	La Cisterna	K729	Hepatic failure, unspecified	2.07960689142736	3.11941033714104	1.5	Not Explicit
275	60+	13	Metropolitana de Santiago	13113	La Reina	K729	Hepatic failure, unspecified	2.10667989231973	3.1600198384796	1.5	Not Explicit
276	40-59	13	Metropolitana de Santiago	13116	Lo Espejo	K720	Acute and subacute hepatic failure	1.99516972815426	2.99275459223139	1.5	Not Explicit
277	60+	13	Metropolitana de Santiago	13117	Lo Prado	J969	Respiratory failure, unspecified	2.04960456655991	3.07440684983986	1.5	Not Explicit
278	60+	13	Metropolitana de Santiago	13118	Macul	K729	Hepatic failure, unspecified	1.52956654127904	2.29434981191856	1.5	Not Explicit
279	60+	13	Metropolitana de Santiago	13123	Providencia	A498	Other bacterial infections of unspecified site	1.29414115790237	1.94121173685355	1.5	Not Explicit
280	60+	13	Metropolitana de Santiago	13123	Providencia	K729	Hepatic failure, unspecified	1.29414115790237	1.94121173685355	1.5	Not Explicit
281	60+	13	Metropolitana de Santiago	13126	Quinta Normal	J969	Respiratory failure, unspecified	1.49691538389991	2.24537307584987	1.5	Not Explicit
282	60+	13	Metropolitana de Santiago	13131	San Ramón	J100	Influenza with pneumonia, influenza virus identified	2.49649232446621	3.74473848669931	1.5	Not Explicit
283	60+	13	Metropolitana de Santiago	13131	San Ramón	J181	Lobar pneumonia, unspecified	2.49649232446621	3.74473848669931	1.5	Not Explicit
284	40-59	14	Los Ríos	14101	Valdivia	J189	Pneumonia, unspecified	1.09415909918633	1.64123864877949	1.5	Not Explicit
285	60+	4	Coquimbo	4101	La Serena	J181	Lobar pneumonia, unspecified	0.805685748517675	1.20852862277651	1.5	Not Explicit
286	60+	4	Coquimbo	4101	La Serena	J209	Acute bronchitis, unspecified	0.805685748517675	1.20852862277651	1.5	Not Explicit
287	60+	8	Biobío	8313	Yumbel	J960	Acute respiratory failure	9.54507662813367	14.3176149422005	1.5	Not Explicit
288	60+	12	Magallanes y de la Antártica Chilena	12101	Punta Arenas	J100	Influenza with pneumonia, influenza virus identified	1.4454945951663	2.16824189274945	1.5	Not Explicit
289	40-59	13	Metropolitana de Santiago	13117	Lo Prado	A419	Septicaemia, unspecified	1.96603210752345	2.94904816128518	1.5	Explicit
290	60+	13	Metropolitana de Santiago	13112	La Pintana	J189	Pneumonia, unspecified	15.0529455533829	22.3006600790858	1.48148148148148	Not Explicit
291	60+	13	Metropolitana de Santiago	13131	San Ramón	J189	Pneumonia, unspecified	22.4684309201959	32.4544002180607	1.44444444444444	Not Explicit
292	60+	1	Tarapacá	1101	Iquique	A419	Septicaemia, unspecified	4.12619397591799	5.96005796521488	1.44444444444444	Explicit
293	60+	5	Valparaíso	5501	Quillota	J189	Pneumonia, unspecified	16.8189119100362	24.177185870677	1.4375	Not Explicit
294	60+	4	Coquimbo	4102	Coquimbo	J180	Bronchopneumonia, unspecified	1.95486117499188	2.73680564498863	1.4	Not Explicit
295	60+	13	Metropolitana de Santiago	13110	La Florida	A419	Septicaemia, unspecified	3.87805021497392	5.42927030096349	1.4	Explicit
296	60+	5	Valparaíso	5102	Casablanca	A419	Septicaemia, unspecified	10.4686521199272	13.9582028265696	1.33333333333333	Explicit
297	60+	5	Valparaíso	5803	Olmué	J189	Pneumonia, unspecified	15.7367229179016	20.9822972238688	1.33333333333333	Not Explicit
298	60+	16	Ñuble	16101	Chillán	K659	Peritonitis, unspecified	1.57803717307855	2.10404956410474	1.33333333333333	Not Explicit
299	60+	13	Metropolitana de Santiago	13119	Maipú	J180	Bronchopneumonia, unspecified	1.07738606673043	1.43651475564057	1.33333333333333	Not Explicit
300	60+	6	Libertador General Bernardo O'Higgins	6104	Coltauco	J960	Acute respiratory failure	14.5714756973206	19.4286342630941	1.33333333333333	Not Explicit
301	60+	8	Biobío	8110	Talcahuano	J969	Respiratory failure, unspecified	2.01629092618807	2.68838790158409	1.33333333333333	Not Explicit
302	60+	13	Metropolitana de Santiago	13119	Maipú	A499	Bacterial infection, unspecified	0.538693033365215	0.718257377820287	1.33333333333333	Not Explicit
303	60+	13	Metropolitana de Santiago	13120	Ñuñoa	J969	Respiratory failure, unspecified	1.19778203298957	1.59704271065277	1.33333333333333	Not Explicit
304	60+	5	Valparaíso	5606	Santo Domingo	J189	Pneumonia, unspecified	25.3201546818702	33.7602062424936	1.33333333333333	Not Explicit
305	60+	10	Los Lagos	10209	Quemchi	J189	Pneumonia, unspecified	36.5995895719177	48.799452762557	1.33333333333333	Not Explicit
306	40-59	13	Metropolitana de Santiago	13201	Puente Alto	J181	Lobar pneumonia, unspecified	0.612441441900547	0.765551802375683	1.25	Not Explicit
307	60+	13	Metropolitana de Santiago	13302	Lampa	A419	Septicaemia, unspecified	3.03470207034158	3.79337758792697	1.25	Explicit
308	40-59	2	Antofagasta	2101	Antofagasta	A419	Septicaemia, unspecified	0.928580576128039	1.16072572016005	1.25	Explicit
309	60+	4	Coquimbo	4101	La Serena	A419	Septicaemia, unspecified	1.61137149703535	2.01421437129419	1.25	Explicit
310	60+	5	Valparaíso	5804	Villa Alemana	J189	Pneumonia, unspecified	15.2022589541718	18.8218444194508	1.23809523809524	Not Explicit
311	60+	15	Arica y Parinacota	15101	Arica	J189	Pneumonia, unspecified	9.04432955245346	11.0998589961929	1.22727272727273	Not Explicit
312	60+	13	Metropolitana de Santiago	13118	Macul	A419	Septicaemia, unspecified	3.8239163531976	4.58869962383712	1.2	Explicit
313	60+	5	Valparaíso	5109	Viña del Mar	J180	Bronchopneumonia, unspecified	1.4277545300424	1.71330543605088	1.2	Not Explicit
314	60+	13	Metropolitana de Santiago	13102	Cerrillos	J189	Pneumonia, unspecified	14.0600391736833	16.4033790359638	1.16666666666667	Not Explicit
315	60+	4	Coquimbo	4204	Salamanca	J189	Pneumonia, unspecified	21.311561466741	24.8634883778645	1.16666666666667	Not Explicit
316	60+	5	Valparaíso	5801	Quilpué	A419	Septicaemia, unspecified	3.66999606394057	4.28166207459733	1.16666666666667	Explicit
317	60+	8	Biobío	8206	Los Álamos	J159	Bacterial pneumonia, unspecified	27.9544812903724	32.6135615054345	1.16666666666667	Not Explicit
318	60+	7	Maule	7101	Talca	K729	Hepatic failure, unspecified	2.65112875657051	3.09298354933226	1.16666666666667	Not Explicit
319	60+	13	Metropolitana de Santiago	13125	Quilicura	J180	Bronchopneumonia, unspecified	2.33123140077794	2.71976996757426	1.16666666666667	Not Explicit
320	60+	5	Valparaíso	5109	Viña del Mar	A419	Septicaemia, unspecified	5.42546721416111	6.28211993218655	1.15789473684211	Explicit
321	60+	7	Maule	7109	San Clemente	J189	Pneumonia, unspecified	17.880686293797	20.1157720805216	1.125	Not Explicit
322	60+	13	Metropolitana de Santiago	13202	Pirque	J189	Pneumonia, unspecified	29.2622631785739	32.513625753971	1.11111111111111	Not Explicit
323	60+	13	Metropolitana de Santiago	13123	Providencia	J189	Pneumonia, unspecified	31.0593877896568	34.2947406844127	1.10416666666667	Not Explicit
324	60+	9	La Araucanía	9112	Padre Las Casas	J189	Pneumonia, unspecified	12.5593350429872	13.8152685472859	1.1	Not Explicit
325	60+	13	Metropolitana de Santiago	13130	San Miguel	J159	Bacterial pneumonia, unspecified	7.40216752158849	8.14238427374734	1.1	Not Explicit
326	60+	13	Metropolitana de Santiago	13108	Independencia	J189	Pneumonia, unspecified	15.3559015265829	16.7518925744541	1.09090909090909	Not Explicit
327	60+	2	Antofagasta	2101	Antofagasta	A419	Septicaemia, unspecified	5.4902276398029	5.9676387389162	1.08695652173913	Explicit
328	60+	13	Metropolitana de Santiago	13129	San Joaquín	J189	Pneumonia, unspecified	42.8046991542708	43.823858657944	1.02380952380952	Not Explicit
