# Supplementary material for: A data science-led strategy to assess the subnational burden of sepsis using official records: a longitudinal description and cross-sectional demonstration in Chile
Source: Front Med (Lausanne). 2026 Jan 12;12:1671206. doi: 10.3389/fmed.2025.1671206 (PMC12832715; doi:10.3389/fmed.2025.1671206)
Supplement: SUPPLEMENTARY TABLE 14 — Processed dataframe of the quotient between Chilean age-standardized mortality rate (ASMR) and Brazilian ASMR (correction factor λ), with which a corrected Chilean ASMR was calculated. Bias from single cause of death (SCODe) use is expressed in absolute and relative terms. [file Supplementary_Table_14.csv]

	Year	Sex	ASMR Chile Current	ASMR Brazil MCOD	ASMR Brazil SCOD	Lambda	ASMR Chile Corrected	Absolute bias	Relative Bias
1	2015	1	55.8898117455013	168.886577901696	131.905181130728	1.28036348878758	71.5592743541509	15.6694626086496	21.8971792965654
2	2015	2	61.6808022426809	165.281929156345	131.528500477657	1.25662444683935	77.5096039988163	15.8288017561354	20.4217296173738
3	2016	1	52.462743464179	174.522027105324	137.473357704293	1.26949708670623	66.6012999883918	14.1385565242128	21.2286494808315
4	2016	2	58.5000701808227	167.126833101571	135.262707532753	1.23557214068854	72.2810569437487	13.780986762926	19.0658345984769
5	2017	1	53.8476393825978	164.822633766726	127.930743779087	1.28837391933986	69.375894198557	15.5282548159593	22.3827815055135
6	2017	2	64.7483880119283	161.182231452983	129.120615986721	1.24830748537909	80.8258974215199	16.0775094095916	19.8915321975887
7	2018	1	65.6149933957387	164.823138773824	125.807811235279	1.31011848275129	85.9634155933609	20.3484221976222	23.6710256999068
8	2018	2	71.5105756403318	159.093692905826	125.506665733134	1.2676115007637	90.6476281079171	19.1370524675853	21.1114762371966
9	2019	1	75.884236446843	168.268388365098	128.307800541528	1.31144316756203	99.5178634138735	23.6336269670305	23.7481253679485
10	2019	2	79.8274346005019	163.488353426212	129.936476530874	1.25821753668506	100.440278122931	20.6128435224291	20.5224874996867
11	2020	1	56.2312036916659	176.132672238619	134.49505295888	1.30958476437397	73.6395276370148	17.4083239453489	23.6399179950723
12	2020	2	59.5092790811782	159.178818818107	124.462367777724	1.2789313079949	76.1082801331249	16.5990010519467	21.8097177112825
13	2021	1	52.6763959179604	229.507291396031	138.134419285265	1.66147794723102	87.5206701573013	34.8442742393409	39.8126227515341
14	2021	2	57.9962856190785	199.927280203107	129.825628852111	1.53996773958131	89.3124088689241	31.3161232498456	35.0635747556709
15	2022	1	61.2139744896019	186.006031180781	138.283425491027	1.34510719936462	82.3393577876855	21.1253832980836	25.6564829574649
16	2022	2	67.3107784439029	176.27855318192	137.414380513794	1.28282463977069	86.3479251099843	19.0371466660814	22.0470227186503
17	2023	1	74.2864882225419	176.869237180083	131.231561183685	1.3477644827567	100.120690375066	25.8342021525237	25.8030603422183
18	2023	2	79.7016279795916	167.704856265385	129.92091783285	1.29082259471986	102.880662232013	23.1790342524217	22.530020462105
